# Supplementary material for: A Murine Point Mutation of Sgpl1 Skin Is Enriched With Vγ6 IL17-Producing Cell and Revealed With Hyperpigmentation After Imiquimod Treatment
Source: Front Immunol. 2022 Jun 13;13:728455. doi: 10.3389/fimmu.2022.728455 (PMC9234551; doi:10.3389/fimmu.2022.728455)
Supplement: Supplementary file 3 [file DataSheet_3.csv]

Func	Gene	Exonic|Biotype	Transcript	Codon_Change	Impact	.	.	.	dbSNP	.	.	.	.	LOF|NMD	Chr	Start	End	Ref	Obs	Otherinfo	isoform
intron_variant	Adhfe1	protein_coding	NM_175236:c.60-88T>C		MODIFIER				rs30849892						chr1	9549819	9549819	T	C	hom	intron_variant(MODIFIER|||c.60-88T>C|465|Adhfe1|protein_coding|CODING|NM_175236|1|1),intron_variant(MODIFIER|||n.107-88T>C||Adhfe1||CODING|NR_027664|1|1)
intron_variant	Cspp1	protein_coding	NM_026493:c.1192-19G>T		MODIFIER										chr1	10085728	10085728	G	T	het	intron_variant(MODIFIER|||c.1192-19G>T|1197|Cspp1|protein_coding|CODING|NM_026493|11|1)
missense_variant	Sulf1	MISSENSE	NM_001198565:p.Asp640Asn/c.1918G>A	Gac/Aac	MODERATE										chr1	12839899	12839899	G	A	hom	missense_variant(MODERATE|MISSENSE|Gac/Aac|p.Asp640Asn/c.1918G>A|870|Sulf1|protein_coding|CODING|NM_001198565|15|1),missense_variant(MODERATE|MISSENSE|Gac/Aac|p.Asp640Asn/c.1918G>A|870|Sulf1|protein_coding|CODING|NM_001198566|14|1),missense_variant(MODERATE|MISSENSE|Gac/Aac|p.Asp640Asn/c.1918G>A|870|Sulf1|protein_coding|CODING|NM_172294|15|1)
splice_region_variant	Crispld1	protein_coding	NM_031402:c.1128C>T		LOW										chr1	17752832	17752832	C	T	het	splice_region_variant(LOW|||c.1128C>T|500|Crispld1|protein_coding|CODING|NM_031402|10|1),intron_variant(MODIFIER|||c.1128-6C>T|500|Crispld1|protein_coding|CODING|NM_031402|10|1)
missense_variant	4931408C20Rik	MISSENSE	NM_001033764:p.Pro54Ser/c.160C>T	Cca/Tca	MODERATE				rs47254994						chr1	26687267	26687267	G	A	het	missense_variant(MODERATE|MISSENSE|Cca/Tca|p.Pro54Ser/c.160C>T|1381|4931408C20Rik|protein_coding|CODING|NM_001033764|1|1)
synonymous_variant	4931408C20Rik	SILENT	NM_001033764:p.Gly34Gly/c.102T>A	ggT/ggA	LOW				rs47972670						chr1	26687325	26687325	A	T	het	synonymous_variant(LOW|SILENT|ggT/ggA|p.Gly34Gly/c.102T>A|1381|4931408C20Rik|protein_coding|CODING|NM_001033764|1|1)
missense_variant	4931408C20Rik	MISSENSE	NM_001033764:p.Met32Thr/c.95T>C	aTg/aCg	MODERATE										chr1	26687332	26687332	A	G	het	missense_variant(MODERATE|MISSENSE|aTg/aCg|p.Met32Thr/c.95T>C|1381|4931408C20Rik|protein_coding|CODING|NM_001033764|1|1)
missense_variant	4931408C20Rik	MISSENSE	NM_001033764:p.Asn9Lys/c.27T>A	aaT/aaA	MODERATE										chr1	26687400	26687400	A	T	het	missense_variant(MODERATE|MISSENSE|aaT/aaA|p.Asn9Lys/c.27T>A|1381|4931408C20Rik|protein_coding|CODING|NM_001033764|1|1)
upstream_gene_variant	4931408C20Rik	protein_coding	NM_001033764		MODIFIER										chr1	26687461	26687461	G	A	het	upstream_gene_variant(MODIFIER||1||1381|4931408C20Rik|protein_coding|CODING|NM_001033764||1),intergenic_region(MODIFIER||||||||||1)
upstream_gene_variant	4931408C20Rik	protein_coding	NM_001033764		MODIFIER				rs46375860						chr1	26687547	26687547	A	T	het	upstream_gene_variant(MODIFIER||87||1381|4931408C20Rik|protein_coding|CODING|NM_001033764||1),intergenic_region(MODIFIER||||||||||1)
intron_variant	Txndc9	protein_coding	NM_172054:c.309-113T>C		MODIFIER				rs46503958						chr1	37990570	37990570	A	G	hom	intron_variant(MODIFIER|||c.309-113T>C|226|Txndc9|protein_coding|CODING|NM_172054|3|1)
intron_variant	Eif5b	protein_coding	NM_198303:c.2049+84C>T		MODIFIER										chr1	38037741	38037741	C	T	het	intron_variant(MODIFIER|||c.2049+84C>T|1216|Eif5b|protein_coding|CODING|NM_198303|12|1)
upstream_gene_variant	Rfx8	protein_coding	NM_001145660		MODIFIER				rs52146095						chr1	39721029	39721029	T	C	hom	upstream_gene_variant(MODIFIER||40||596|Rfx8|protein_coding|CODING|NM_001145660||1),intergenic_region(MODIFIER||||||||||1)
intron_variant	Stat4	protein_coding	NM_011487:c.1252-6198A>T		MODIFIER										chr1	52090587	52090587	A	T	het	intron_variant(MODIFIER|||c.1252-6198A>T|748|Stat4|protein_coding|CODING|NM_011487|14|1)
intron_variant	Ankrd44	protein_coding	NM_001081433:c.111+125C>A		MODIFIER										chr1	54828487	54828487	G	T	het	intron_variant(MODIFIER|||c.111+125C>A|993|Ankrd44|protein_coding|CODING|NM_001081433|2|1)
intron_variant	Aox4	protein_coding	NM_023631:c.112+24G>A		MODIFIER				rs214209342						chr1	58213103	58213103	G	A	hom	intron_variant(MODIFIER|||c.112+24G>A|1336|Aox4|protein_coding|CODING|NM_023631|2|1)
intron_variant	Ppil3	protein_coding	NM_027351:c.240+253T>G		MODIFIER				rs48376738						chr1	58438091	58438091	A	C	hom	intron_variant(MODIFIER|||c.240+253T>G|161|Ppil3|protein_coding|CODING|NM_027351|5|1),intron_variant(MODIFIER|||c.240+253T>G|120|Ppil3|protein_coding|CODING|NM_027374|5|1)
missense_variant	Bmpr2	MISSENSE	NM_007561:p.Arg321Gln/c.962G>A	cGa/cAa	MODERATE				rs227085647						chr1	59847167	59847167	G	A	hom	missense_variant(MODERATE|MISSENSE|cGa/cAa|p.Arg321Gln/c.962G>A|1038|Bmpr2|protein_coding|CODING|NM_007561|7|1)
3_prime_UTR_variant	Cdk5r2	protein_coding	NM_009872:c.*392G>C		MODIFIER										chr1	74856599	74856599	G	C	het	3_prime_UTR_variant(MODIFIER||392|c.*392G>C|369|Cdk5r2|protein_coding|CODING|NM_009872|1|1)
3_prime_UTR_variant	Cdk5r2	protein_coding	NM_009872:c.*398G>C		MODIFIER										chr1	74856605	74856605	G	C	het	3_prime_UTR_variant(MODIFIER||398|c.*398G>C|369|Cdk5r2|protein_coding|CODING|NM_009872|1|1)
missense_variant	Obsl1	MISSENSE	NM_178884:p.Thr1764Met/c.5291C>T	aCg/aTg	MODERATE				rs31502068						chr1	75486756	75486756	G	A	hom	missense_variant(MODERATE|MISSENSE|aCg/aTg|p.Thr1764Met/c.5291C>T|1804|Obsl1|protein_coding|CODING|NM_178884|19|1),downstream_gene_variant(MODIFIER||1063||360|Tmem198|protein_coding|CODING|NM_177056||1)
intergenic_region					MODIFIER				rs108884515						chr1	84990615	84990615	A	G	het	intergenic_region(MODIFIER||||||||||1)
intergenic_region					MODIFIER										chr1	84990622	84990622	G	A	het	intergenic_region(MODIFIER||||||||||1)
intergenic_region					MODIFIER				rs47264741						chr1	84990794	84990794	A	G	het	intergenic_region(MODIFIER||||||||||1)
intergenic_region					MODIFIER				rs108568181						chr1	84990813	84990813	A	T	het	intergenic_region(MODIFIER||||||||||1)
intergenic_region					MODIFIER										chr1	85028524	85028524	A	T	het	intergenic_region(MODIFIER||||||||||1)
intergenic_region					MODIFIER										chr1	85085131	85085131	G	A	het	intergenic_region(MODIFIER||||||||||1)
intergenic_region					MODIFIER										chr1	85085168	85085168	G	A	het	intergenic_region(MODIFIER||||||||||1)
intergenic_region					MODIFIER										chr1	85085190	85085190	C	T	het	intergenic_region(MODIFIER||||||||||1)
synonymous_variant	A530032D15Rik	SILENT	NM_213615:p.Val183Val/c.549G>C	gtG/gtC	LOW				rs49173897						chr1	85089575	85089575	C	G	het	synonymous_variant(LOW|SILENT|gtG/gtC|p.Val183Val/c.549G>C|211|A530032D15Rik|protein_coding|CODING|NM_213615|6|1)
splice_region_variant	A530032D15Rik	protein_coding	NM_213615:c.544T>C		LOW				rs47242544						chr1	85089584	85089584	A	G	het	splice_region_variant(LOW|||c.544T>C|211|A530032D15Rik|protein_coding|CODING|NM_213615|5|1),intron_variant(MODIFIER|||c.544-4T>C|211|A530032D15Rik|protein_coding|CODING|NM_213615|5|1)
intron_variant	A530032D15Rik	protein_coding	NM_213615:c.431-150A>G		MODIFIER				rs218285611						chr1	85091339	85091339	T	C	het	intron_variant(MODIFIER|||c.431-150A>G|211|A530032D15Rik|protein_coding|CODING|NM_213615|4|1)
intron_variant	A530032D15Rik	protein_coding	NM_213615:c.431-174T>C		MODIFIER										chr1	85091363	85091363	A	G	het	intron_variant(MODIFIER|||c.431-174T>C|211|A530032D15Rik|protein_coding|CODING|NM_213615|4|1)
intron_variant	A530032D15Rik	protein_coding	NM_213615:c.367+234A>T		MODIFIER										chr1	85099243	85099243	T	A	het	intron_variant(MODIFIER|||c.367+234A>T|211|A530032D15Rik|protein_coding|CODING|NM_213615|3|1)
intron_variant	A530032D15Rik	protein_coding	NM_213615:c.367+155C>A		MODIFIER										chr1	85099322	85099322	G	T	het	intron_variant(MODIFIER|||c.367+155C>A|211|A530032D15Rik|protein_coding|CODING|NM_213615|3|1)
intron_variant	A530032D15Rik	protein_coding	NM_213615:c.367+130C>A		MODIFIER										chr1	85099347	85099347	G	T	het	intron_variant(MODIFIER|||c.367+130C>A|211|A530032D15Rik|protein_coding|CODING|NM_213615|3|1)
synonymous_variant	A530032D15Rik	SILENT	NM_213615:p.Phe120Phe/c.360C>T	ttC/ttT	LOW										chr1	85099484	85099484	G	A	het	synonymous_variant(LOW|SILENT|ttC/ttT|p.Phe120Phe/c.360C>T|211|A530032D15Rik|protein_coding|CODING|NM_213615|3|1)
synonymous_variant	A530032D15Rik	SILENT	NM_213615:p.Lys107Lys/c.321G>A	aaG/aaA	LOW										chr1	85099523	85099523	C	T	het	synonymous_variant(LOW|SILENT|aaG/aaA|p.Lys107Lys/c.321G>A|211|A530032D15Rik|protein_coding|CODING|NM_213615|3|1)
synonymous_variant	A530032D15Rik	SILENT	NM_213615:p.Leu97Leu/c.291G>T	ctG/ctT	LOW				rs47390763						chr1	85099553	85099553	C	A	het	synonymous_variant(LOW|SILENT|ctG/ctT|p.Leu97Leu/c.291G>T|211|A530032D15Rik|protein_coding|CODING|NM_213615|3|1)
intron_variant	A530032D15Rik	protein_coding	NM_213615:c.195+220T>C		MODIFIER										chr1	85100312	85100312	A	G	het	intron_variant(MODIFIER|||c.195+220T>C|211|A530032D15Rik|protein_coding|CODING|NM_213615|2|1)
intron_variant	A530032D15Rik	protein_coding	NM_213615:c.195+112T>C		MODIFIER				rs48441394						chr1	85100420	85100420	A	G	het	intron_variant(MODIFIER|||c.195+112T>C|211|A530032D15Rik|protein_coding|CODING|NM_213615|2|1)
intron_variant	A530032D15Rik	protein_coding	NM_213615:c.195+83A>G		MODIFIER				rs49460044						chr1	85100449	85100449	T	C	het	intron_variant(MODIFIER|||c.195+83A>G|211|A530032D15Rik|protein_coding|CODING|NM_213615|2|1)
intron_variant	A530032D15Rik	protein_coding	NM_213615:c.33-231T>C		MODIFIER										chr1	85100925	85100925	A	G	het	intron_variant(MODIFIER|||c.33-231T>C|211|A530032D15Rik|protein_coding|CODING|NM_213615|1|1)
intergenic_region					MODIFIER				rs48193754						chr1	85112340	85112340	G	A	het	intergenic_region(MODIFIER||||||||||1)
intergenic_region					MODIFIER				rs47319198						chr1	85112363	85112363	G	T	het	intergenic_region(MODIFIER||||||||||1)
intergenic_region					MODIFIER				rs46924167						chr1	85112378	85112378	G	T	het	intergenic_region(MODIFIER||||||||||1)
intergenic_region					MODIFIER										chr1	85112482	85112482	G	A	het	intergenic_region(MODIFIER||||||||||1)
intergenic_region					MODIFIER				rs239732408						chr1	85112576	85112576	G	C	het	intergenic_region(MODIFIER||||||||||1)
intergenic_region					MODIFIER				rs259071907						chr1	85112620	85112620	G	T	het	intergenic_region(MODIFIER||||||||||1)
intergenic_region					MODIFIER				rs50534324						chr1	85113047	85113047	G	A	het	intergenic_region(MODIFIER||||||||||1)
intergenic_region					MODIFIER				rs50454179						chr1	85113083	85113083	A	C	het	intergenic_region(MODIFIER||||||||||1)
intergenic_region					MODIFIER				rs107691715						chr1	85115161	85115161	G	A	het	intergenic_region(MODIFIER||||||||||1)
intergenic_region					MODIFIER				rs47930811						chr1	85115210	85115210	T	C	het	intergenic_region(MODIFIER||||||||||1)
intergenic_region					MODIFIER										chr1	85117096	85117096	C	G	het	intergenic_region(MODIFIER||||||||||1)
intergenic_region					MODIFIER										chr1	85117209	85117209	G	A	het	intergenic_region(MODIFIER||||||||||1)
intergenic_region					MODIFIER				rs108417429						chr1	85122899	85122899	T	C	het	intergenic_region(MODIFIER||||||||||1)
intron_variant	Gm7609	protein_coding	NM_001081746:c.-386-120T>C		MODIFIER				rs49260518						chr1	85202020	85202020	T	C	het	intron_variant(MODIFIER|||c.-386-120T>C|296|Gm7609|protein_coding|CODING|NM_001081746|1|1)
3_prime_UTR_variant	C130026I21Rik	protein_coding	NM_175219:c.*197A>G		MODIFIER				rs108651518						chr1	85246740	85246740	T	C	het	3_prime_UTR_variant(MODIFIER||197|c.*197A>G|263|C130026I21Rik|protein_coding|CODING|NM_001037909|7|1),3_prime_UTR_variant(MODIFIER||197|c.*197A>G|291|C130026I21Rik|protein_coding|CODING|NM_175219|8|1)
3_prime_UTR_variant	C130026I21Rik	protein_coding	NM_175219:c.*180G>C		MODIFIER				rs108732226						chr1	85246757	85246757	C	G	het	3_prime_UTR_variant(MODIFIER||180|c.*180G>C|263|C130026I21Rik|protein_coding|CODING|NM_001037909|7|1),3_prime_UTR_variant(MODIFIER||180|c.*180G>C|291|C130026I21Rik|protein_coding|CODING|NM_175219|8|1)
3_prime_UTR_variant	C130026I21Rik	protein_coding	NM_175219:c.*167A>T		MODIFIER				rs108922642						chr1	85246770	85246770	T	A	het	3_prime_UTR_variant(MODIFIER||167|c.*167A>T|263|C130026I21Rik|protein_coding|CODING|NM_001037909|7|1),3_prime_UTR_variant(MODIFIER||167|c.*167A>T|291|C130026I21Rik|protein_coding|CODING|NM_175219|8|1)
3_prime_UTR_variant	C130026I21Rik	protein_coding	NM_175219:c.*152G>A		MODIFIER										chr1	85246785	85246785	C	T	het	3_prime_UTR_variant(MODIFIER||152|c.*152G>A|263|C130026I21Rik|protein_coding|CODING|NM_001037909|7|1),3_prime_UTR_variant(MODIFIER||152|c.*152G>A|291|C130026I21Rik|protein_coding|CODING|NM_175219|8|1)
3_prime_UTR_variant	C130026I21Rik	protein_coding	NM_175219:c.*39G>A		MODIFIER				rs108077365						chr1	85246898	85246898	C	T	het	3_prime_UTR_variant(MODIFIER||39|c.*39G>A|263|C130026I21Rik|protein_coding|CODING|NM_001037909|7|1),3_prime_UTR_variant(MODIFIER||39|c.*39G>A|291|C130026I21Rik|protein_coding|CODING|NM_175219|8|1)
missense_variant	C130026I21Rik	MISSENSE	NM_175219:p.Ser288Leu/c.863C>T	tCg/tTg	MODERATE										chr1	85246950	85246950	G	A	het	missense_variant(MODERATE|MISSENSE|tCg/tTg|p.Ser260Leu/c.779C>T|263|C130026I21Rik|protein_coding|CODING|NM_001037909|7|1),missense_variant(MODERATE|MISSENSE|tCg/tTg|p.Ser288Leu/c.863C>T|291|C130026I21Rik|protein_coding|CODING|NM_175219|8|1)
synonymous_variant	C130026I21Rik	SILENT	NM_175219:p.Gly233Gly/c.699A>G	ggA/ggG	LOW				rs107654454						chr1	85247114	85247114	T	C	het	synonymous_variant(LOW|SILENT|ggA/ggG|p.Gly205Gly/c.615A>G|263|C130026I21Rik|protein_coding|CODING|NM_001037909|7|1),synonymous_variant(LOW|SILENT|ggA/ggG|p.Gly233Gly/c.699A>G|291|C130026I21Rik|protein_coding|CODING|NM_175219|8|1)
missense_variant	C130026I21Rik	MISSENSE	NM_175219:p.Pro230Ala/c.688C>G	Cct/Gct	MODERATE				rs108274266						chr1	85247125	85247125	G	C	het	missense_variant(MODERATE|MISSENSE|Cct/Gct|p.Pro202Ala/c.604C>G|263|C130026I21Rik|protein_coding|CODING|NM_001037909|7|1),missense_variant(MODERATE|MISSENSE|Cct/Gct|p.Pro230Ala/c.688C>G|291|C130026I21Rik|protein_coding|CODING|NM_175219|8|1)
missense_variant	C130026I21Rik	MISSENSE	NM_175219:p.Pro228Ala/c.682C>G	Ccc/Gcc	MODERATE										chr1	85247131	85247131	G	C	het	missense_variant(MODERATE|MISSENSE|Ccc/Gcc|p.Pro200Ala/c.598C>G|263|C130026I21Rik|protein_coding|CODING|NM_001037909|7|1),missense_variant(MODERATE|MISSENSE|Ccc/Gcc|p.Pro228Ala/c.682C>G|291|C130026I21Rik|protein_coding|CODING|NM_175219|8|1)
intron_variant	C130026I21Rik	protein_coding	NM_175219:c.677-146G>T		MODIFIER				rs108929185						chr1	85247282	85247282	C	A	het	intron_variant(MODIFIER|||c.593-146G>T|263|C130026I21Rik|protein_coding|CODING|NM_001037909|6|1),intron_variant(MODIFIER|||c.677-146G>T|291|C130026I21Rik|protein_coding|CODING|NM_175219|7|1)
intron_variant	C130026I21Rik	protein_coding	NM_175219:c.677-200C>G		MODIFIER				rs108905453						chr1	85247336	85247336	G	C	het	intron_variant(MODIFIER|||c.593-200C>G|263|C130026I21Rik|protein_coding|CODING|NM_001037909|6|1),intron_variant(MODIFIER|||c.677-200C>G|291|C130026I21Rik|protein_coding|CODING|NM_175219|7|1)
intron_variant	C130026I21Rik	protein_coding	NM_175219:c.677-235A>T		MODIFIER										chr1	85247371	85247371	T	A	het	intron_variant(MODIFIER|||c.593-235A>T|263|C130026I21Rik|protein_coding|CODING|NM_001037909|6|1),intron_variant(MODIFIER|||c.677-235A>T|291|C130026I21Rik|protein_coding|CODING|NM_175219|7|1)
intron_variant	C130026I21Rik	protein_coding	NM_175219:c.451+118T>C		MODIFIER										chr1	85257268	85257268	A	G	het	intron_variant(MODIFIER|||c.451+118T>C|291|C130026I21Rik|protein_coding|CODING|NM_175219|4|1),intron_variant(MODIFIER|||c.367+2427T>C|263|C130026I21Rik|protein_coding|CODING|NM_001037909|3|1)
intron_variant	C130026I21Rik	protein_coding	NM_175219:c.367+76C>G		MODIFIER										chr1	85259619	85259619	G	C	het	intron_variant(MODIFIER|||c.367+76C>G|263|C130026I21Rik|protein_coding|CODING|NM_001037909|3|1),intron_variant(MODIFIER|||c.367+76C>G|291|C130026I21Rik|protein_coding|CODING|NM_175219|3|1)
intron_variant	C130026I21Rik	protein_coding	NM_175219:c.196-388G>A		MODIFIER										chr1	85260254	85260254	C	T	het	intron_variant(MODIFIER|||c.196-388G>A|263|C130026I21Rik|protein_coding|CODING|NM_001037909|2|1),intron_variant(MODIFIER|||c.196-388G>A|291|C130026I21Rik|protein_coding|CODING|NM_175219|2|1)
intergenic_region					MODIFIER				rs108915722						chr1	85283968	85283968	C	G	het	intergenic_region(MODIFIER||||||||||1)
intergenic_region					MODIFIER				rs108862153						chr1	85284014	85284014	C	T	het	intergenic_region(MODIFIER||||||||||1)
intergenic_region					MODIFIER										chr1	85284053	85284053	C	T	het	intergenic_region(MODIFIER||||||||||1)
intergenic_region					MODIFIER										chr1	85448382	85448382	G	A	het	intergenic_region(MODIFIER||||||||||1)
intergenic_region					MODIFIER										chr1	85448399	85448399	T	C	het	intergenic_region(MODIFIER||||||||||1)
intergenic_region					MODIFIER										chr1	85448419	85448419	G	A	het	intergenic_region(MODIFIER||||||||||1)
intergenic_region					MODIFIER										chr1	85491344	85491344	C	G	het	intergenic_region(MODIFIER||||||||||1)
intergenic_region					MODIFIER										chr1	85513054	85513054	T	C	het	intergenic_region(MODIFIER||||||||||1)
intergenic_region					MODIFIER										chr1	85513131	85513131	G	A	het	intergenic_region(MODIFIER||||||||||1)
intron_variant	Sp110	protein_coding	NM_030194:c.821-133T>C		MODIFIER										chr1	85585185	85585185	A	G	het	intron_variant(MODIFIER|||c.821-133T>C|445|Sp110|protein_coding|CODING|NM_030194|7|1),intron_variant(MODIFIER|||c.821-133T>C|445|Sp110|protein_coding|CODING|NM_175397|8|1)
intron_variant	Sp110	protein_coding	NM_030194:c.148-213C>G		MODIFIER										chr1	85594646	85594646	G	C	het	intron_variant(MODIFIER|||c.148-213C>G|445|Sp110|protein_coding|CODING|NM_030194|2|1),intron_variant(MODIFIER|||c.148-213C>G|445|Sp110|protein_coding|CODING|NM_175397|3|1)
5_prime_UTR_variant	Sp140	protein_coding	NM_001013817:c.-267C>A		MODIFIER				rs239672569						chr1	85600893	85600893	C	A	het	5_prime_UTR_variant(MODIFIER||267|c.-267C>A|534|Sp140|protein_coding|CODING|NM_001013817|1|1),intron_variant(MODIFIER|||c.-152-2114G>T|445|Sp110|protein_coding|CODING|NM_175397|1|1)
5_prime_UTR_variant	Sp140	protein_coding	NM_001013817:c.-222G>A		MODIFIER										chr1	85600938	85600938	G	A	het	5_prime_UTR_variant(MODIFIER||222|c.-222G>A|534|Sp140|protein_coding|CODING|NM_001013817|1|1),intron_variant(MODIFIER|||c.-152-2159C>T|445|Sp110|protein_coding|CODING|NM_175397|1|1)
intron_variant	Sp140	protein_coding	NM_001013817:c.32+19T>A		MODIFIER				rs108255078						chr1	85601210	85601210	T	A	het	intron_variant(MODIFIER|||c.-152-2431A>T|445|Sp110|protein_coding|CODING|NM_175397|1|1),intron_variant(MODIFIER|||c.32+19T>A|534|Sp140|protein_coding|CODING|NM_001013817|1|1)
intron_variant	Sp140	protein_coding	NM_001013817:c.418+37C>A		MODIFIER										chr1	85614891	85614891	C	A	het	intron_variant(MODIFIER|||c.418+37C>A|534|Sp140|protein_coding|CODING|NM_001013817|4|1)
intron_variant	Sp140	protein_coding	NM_001013817:c.419-124A>C		MODIFIER				rs108406537						chr1	85615064	85615064	A	C	het	intron_variant(MODIFIER|||c.419-124A>C|534|Sp140|protein_coding|CODING|NM_001013817|4|1)
synonymous_variant	Sp140	SILENT	NM_001013817:p.Cys145Cys/c.435T>C	tgT/tgC	LOW				rs108602720						chr1	85615204	85615204	T	C	het	synonymous_variant(LOW|SILENT|tgT/tgC|p.Cys145Cys/c.435T>C|534|Sp140|protein_coding|CODING|NM_001013817|5|1)
missense_variant	Sp140	MISSENSE	NM_001013817:p.Thr148Arg/c.443C>G	aCa/aGa	MODERATE				rs108022100						chr1	85615212	85615212	C	G	het	missense_variant(MODERATE|MISSENSE|aCa/aGa|p.Thr148Arg/c.443C>G|534|Sp140|protein_coding|CODING|NM_001013817|5|1)
intron_variant	Sp140	protein_coding	NM_001013817:c.502+9G>T		MODIFIER				rs108112823						chr1	85615280	85615280	G	T	het	intron_variant(MODIFIER|||c.502+9G>T|534|Sp140|protein_coding|CODING|NM_001013817|5|1)
intron_variant	Sp140	protein_coding	NM_001013817:c.502+21G>A		MODIFIER				rs108736642						chr1	85615292	85615292	G	A	het	intron_variant(MODIFIER|||c.502+21G>A|534|Sp140|protein_coding|CODING|NM_001013817|5|1)
splice_region_variant	Sp140	protein_coding	NM_001013817:c.503C>T		LOW										chr1	85620051	85620051	C	T	het	splice_region_variant(LOW|||c.503C>T|534|Sp140|protein_coding|CODING|NM_001013817|5|1),intron_variant(MODIFIER|||c.503-5C>T|534|Sp140|protein_coding|CODING|NM_001013817|5|1)
missense_variant	Sp140	MISSENSE	NM_001013817:p.Ile182Met/c.546A>G	atA/atG	MODERATE				rs244762664						chr1	85620099	85620099	A	G	het	missense_variant(MODERATE|MISSENSE|atA/atG|p.Ile182Met/c.546A>G|534|Sp140|protein_coding|CODING|NM_001013817|6|1)
intron_variant	Sp140	protein_coding	NM_001013817:c.725-112T>G		MODIFIER										chr1	85630348	85630348	T	G	het	intron_variant(MODIFIER|||c.725-112T>G|534|Sp140|protein_coding|CODING|NM_001013817|8|1)
missense_variant	Sp140	MISSENSE	NM_001013817:p.His335Asn/c.1003C>A	Cat/Aat	MODERATE										chr1	85635589	85635589	C	A	het	missense_variant(MODERATE|MISSENSE|Cat/Aat|p.His335Asn/c.1003C>A|534|Sp140|protein_coding|CODING|NM_001013817|11|1)
missense_variant	Sp140	MISSENSE	NM_001013817:p.Glu340Gly/c.1019A>G	gAg/gGg	MODERATE										chr1	85635605	85635605	A	G	het	missense_variant(MODERATE|MISSENSE|gAg/gGg|p.Glu340Gly/c.1019A>G|534|Sp140|protein_coding|CODING|NM_001013817|11|1),splice_region_variant(LOW|||c.1019A>G|534|Sp140|protein_coding|CODING|NM_001013817|11|1)
intron_variant	Sp140	protein_coding	NM_001013817:c.1020+12C>T		MODIFIER										chr1	85635618	85635618	C	T	het	intron_variant(MODIFIER|||c.1020+12C>T|534|Sp140|protein_coding|CODING|NM_001013817|11|1)
intron_variant	Sp140	protein_coding	NM_001013817:c.1020+52A>T		MODIFIER										chr1	85635658	85635658	A	T	het	intron_variant(MODIFIER|||c.1020+52A>T|534|Sp140|protein_coding|CODING|NM_001013817|11|1)
intron_variant	Sp140	protein_coding	NM_001013817:c.1507-61G>C		MODIFIER				rs51945834						chr1	85644523	85644523	G	C	het	intron_variant(MODIFIER|||c.1507-61G>C|534|Sp140|protein_coding|CODING|NM_001013817|16|1)
3_prime_UTR_variant	Sp140	protein_coding	NM_001013817:c.*3A>G		MODIFIER				rs48216687						chr1	85644685	85644685	A	G	het	3_prime_UTR_variant(MODIFIER||3|c.*3A>G|534|Sp140|protein_coding|CODING|NM_001013817|17|1)
intron_variant	Sp100	protein_coding	NM_013673:c.26+4A>G		MODIFIER				rs108740032						chr1	85650131	85650131	A	G	het	intron_variant(MODIFIER|||c.26+4A>G|591|Sp100|protein_coding|CODING|NM_013673|1|1)
intron_variant	Sp100	protein_coding	NM_013673:c.26+86T>C		MODIFIER				rs33036018						chr1	85650213	85650213	T	C	het	intron_variant(MODIFIER|||c.26+86T>C|591|Sp100|protein_coding|CODING|NM_013673|1|1)
intron_variant	Sp100	protein_coding	NM_013673:c.26+92C>T		MODIFIER				rs108479930						chr1	85650219	85650219	C	T	het	intron_variant(MODIFIER|||c.26+92C>T|591|Sp100|protein_coding|CODING|NM_013673|1|1)
intron_variant	A630001G21Rik	protein_coding	NM_177055:c.409+50T>G		MODIFIER										chr1	85723048	85723048	A	C	het	intron_variant(MODIFIER|||c.409+50T>G|229|A630001G21Rik|protein_coding|CODING|NM_177055|4|1)
upstream_gene_variant	Ugt1a1	protein_coding	NM_201645		MODIFIER				rs107933632						chr1	88211842	88211842	C	T	het	upstream_gene_variant(MODIFIER||117||535|Ugt1a1|protein_coding|CODING|NM_201645||1),intron_variant(MODIFIER|||c.856-3202C>T|530|Ugt1a10|protein_coding|CODING|NM_201641|1|1),intron_variant(MODIFIER|||c.850-3202C>T|528|Ugt1a9|protein_coding|CODING|NM_201644|1|1),intron_variant(MODIFIER|||c.859-3202C>T|531|Ugt1a7c|protein_coding|CODING|NM_201642|1|1),intron_variant(MODIFIER|||c.859-3202C>T|531|Ugt1a…
upstream_gene_variant	Ugt1a1	protein_coding	NM_201645		MODIFIER				rs51218584						chr1	88211898	88211898	G	A	het	upstream_gene_variant(MODIFIER||61||535|Ugt1a1|protein_coding|CODING|NM_201645||1),intron_variant(MODIFIER|||c.856-3146G>A|530|Ugt1a10|protein_coding|CODING|NM_201641|1|1),intron_variant(MODIFIER|||c.850-3146G>A|528|Ugt1a9|protein_coding|CODING|NM_201644|1|1),intron_variant(MODIFIER|||c.859-3146G>A|531|Ugt1a7c|protein_coding|CODING|NM_201642|1|1),intron_variant(MODIFIER|||c.859-3146G>A|531|Ugt1a6…
upstream_gene_variant	Ugt1a1	protein_coding	NM_201645		MODIFIER				rs46877154						chr1	88211915	88211915	A	G	het	upstream_gene_variant(MODIFIER||44||535|Ugt1a1|protein_coding|CODING|NM_201645||1),intron_variant(MODIFIER|||c.856-3129A>G|530|Ugt1a10|protein_coding|CODING|NM_201641|1|1),intron_variant(MODIFIER|||c.850-3129A>G|528|Ugt1a9|protein_coding|CODING|NM_201644|1|1),intron_variant(MODIFIER|||c.859-3129A>G|531|Ugt1a7c|protein_coding|CODING|NM_201642|1|1),intron_variant(MODIFIER|||c.859-3129A>G|531|Ugt1a6…
upstream_gene_variant	Ugt1a1	protein_coding	NM_201645		MODIFIER				rs47567212						chr1	88211922	88211922	A	C	het	upstream_gene_variant(MODIFIER||37||535|Ugt1a1|protein_coding|CODING|NM_201645||1),intron_variant(MODIFIER|||c.856-3122A>C|530|Ugt1a10|protein_coding|CODING|NM_201641|1|1),intron_variant(MODIFIER|||c.850-3122A>C|528|Ugt1a9|protein_coding|CODING|NM_201644|1|1),intron_variant(MODIFIER|||c.859-3122A>C|531|Ugt1a7c|protein_coding|CODING|NM_201642|1|1),intron_variant(MODIFIER|||c.859-3122A>C|531|Ugt1a6…
upstream_gene_variant	Ugt1a1	protein_coding	NM_201645		MODIFIER				rs50519654						chr1	88211945	88211945	G	A	het	upstream_gene_variant(MODIFIER||14||535|Ugt1a1|protein_coding|CODING|NM_201645||1),intron_variant(MODIFIER|||c.856-3099G>A|530|Ugt1a10|protein_coding|CODING|NM_201641|1|1),intron_variant(MODIFIER|||c.850-3099G>A|528|Ugt1a9|protein_coding|CODING|NM_201644|1|1),intron_variant(MODIFIER|||c.859-3099G>A|531|Ugt1a7c|protein_coding|CODING|NM_201642|1|1),intron_variant(MODIFIER|||c.859-3099G>A|531|Ugt1a6…
5_prime_UTR_variant	Ugt1a1	protein_coding	NM_201645:c.-35T>G		MODIFIER										chr1	88211967	88211967	T	G	het	5_prime_UTR_variant(MODIFIER||35|c.-35T>G|535|Ugt1a1|protein_coding|CODING|NM_201645|1|1),intron_variant(MODIFIER|||c.856-3077T>G|530|Ugt1a10|protein_coding|CODING|NM_201641|1|1),intron_variant(MODIFIER|||c.850-3077T>G|528|Ugt1a9|protein_coding|CODING|NM_201644|1|1),intron_variant(MODIFIER|||c.859-3077T>G|531|Ugt1a7c|protein_coding|CODING|NM_201642|1|1),intron_variant(MODIFIER|||c.859-3077T>G|531…
missense_variant	Ugt1a1	MISSENSE	NM_201645:p.Ser7Asn/c.20G>A	aGc/aAc	MODERATE				rs108626992						chr1	88212021	88212021	G	A	het	missense_variant(MODERATE|MISSENSE|aGc/aAc|p.Ser7Asn/c.20G>A|535|Ugt1a1|protein_coding|CODING|NM_201645|1|1),intron_variant(MODIFIER|||c.856-3023G>A|530|Ugt1a10|protein_coding|CODING|NM_201641|1|1),intron_variant(MODIFIER|||c.850-3023G>A|528|Ugt1a9|protein_coding|CODING|NM_201644|1|1),intron_variant(MODIFIER|||c.859-3023G>A|531|Ugt1a7c|protein_coding|CODING|NM_201642|1|1),intron_variant(MODIFIER|…
missense_variant	Ugt1a1	MISSENSE	NM_201645:p.His28Leu/c.83A>T	cAc/cTc	MODERATE				rs108359412						chr1	88212084	88212084	A	T	het	missense_variant(MODERATE|MISSENSE|cAc/cTc|p.His28Leu/c.83A>T|535|Ugt1a1|protein_coding|CODING|NM_201645|1|1),intron_variant(MODIFIER|||c.856-2960A>T|530|Ugt1a10|protein_coding|CODING|NM_201641|1|1),intron_variant(MODIFIER|||c.850-2960A>T|528|Ugt1a9|protein_coding|CODING|NM_201644|1|1),intron_variant(MODIFIER|||c.859-2960A>T|531|Ugt1a7c|protein_coding|CODING|NM_201642|1|1),intron_variant(MODIFIER…
missense_variant	Ugt1a1	MISSENSE	NM_201645:p.Arg31Lys/c.92G>A	aGg/aAg	MODERATE				rs47888099						chr1	88212093	88212093	G	A	het	missense_variant(MODERATE|MISSENSE|aGg/aAg|p.Arg31Lys/c.92G>A|535|Ugt1a1|protein_coding|CODING|NM_201645|1|1),intron_variant(MODIFIER|||c.856-2951G>A|530|Ugt1a10|protein_coding|CODING|NM_201641|1|1),intron_variant(MODIFIER|||c.850-2951G>A|528|Ugt1a9|protein_coding|CODING|NM_201644|1|1),intron_variant(MODIFIER|||c.859-2951G>A|531|Ugt1a7c|protein_coding|CODING|NM_201642|1|1),intron_variant(MODIFIER…
synonymous_variant	Ugt1a1	SILENT	NM_201645:p.Phe81Phe/c.243C>T	ttC/ttT	LOW				rs46758900						chr1	88212244	88212244	C	T	het	synonymous_variant(LOW|SILENT|ttC/ttT|p.Phe81Phe/c.243C>T|535|Ugt1a1|protein_coding|CODING|NM_201645|1|1),intron_variant(MODIFIER|||c.856-2800C>T|530|Ugt1a10|protein_coding|CODING|NM_201641|1|1),intron_variant(MODIFIER|||c.850-2800C>T|528|Ugt1a9|protein_coding|CODING|NM_201644|1|1),intron_variant(MODIFIER|||c.859-2800C>T|531|Ugt1a7c|protein_coding|CODING|NM_201642|1|1),intron_variant(MODIFIER|||c…
missense_variant	Ugt1a1	MISSENSE	NM_201645:p.Arg99Gln/c.296G>A	cGg/cAg	MODERATE				rs108444413						chr1	88212297	88212297	G	A	het	missense_variant(MODERATE|MISSENSE|cGg/cAg|p.Arg99Gln/c.296G>A|535|Ugt1a1|protein_coding|CODING|NM_201645|1|1),intron_variant(MODIFIER|||c.856-2747G>A|530|Ugt1a10|protein_coding|CODING|NM_201641|1|1),intron_variant(MODIFIER|||c.850-2747G>A|528|Ugt1a9|protein_coding|CODING|NM_201644|1|1),intron_variant(MODIFIER|||c.859-2747G>A|531|Ugt1a7c|protein_coding|CODING|NM_201642|1|1),intron_variant(MODIFIE…
synonymous_variant	Ugt1a1	SILENT	NM_201645:p.Arg110Arg/c.330C>T	cgC/cgT	LOW				rs48833416						chr1	88212331	88212331	C	T	het	synonymous_variant(LOW|SILENT|cgC/cgT|p.Arg110Arg/c.330C>T|535|Ugt1a1|protein_coding|CODING|NM_201645|1|1),intron_variant(MODIFIER|||c.856-2713C>T|530|Ugt1a10|protein_coding|CODING|NM_201641|1|1),intron_variant(MODIFIER|||c.850-2713C>T|528|Ugt1a9|protein_coding|CODING|NM_201644|1|1),intron_variant(MODIFIER|||c.859-2713C>T|531|Ugt1a7c|protein_coding|CODING|NM_201642|1|1),intron_variant(MODIFIER|||…
missense_variant	Ugt1a1	MISSENSE	NM_201645:p.His131Tyr/c.391C>T	Cac/Tac	MODERATE				rs46698966						chr1	88212392	88212392	C	T	het	missense_variant(MODERATE|MISSENSE|Cac/Tac|p.His131Tyr/c.391C>T|535|Ugt1a1|protein_coding|CODING|NM_201645|1|1),intron_variant(MODIFIER|||c.856-2652C>T|530|Ugt1a10|protein_coding|CODING|NM_201641|1|1),intron_variant(MODIFIER|||c.850-2652C>T|528|Ugt1a9|protein_coding|CODING|NM_201644|1|1),intron_variant(MODIFIER|||c.859-2652C>T|531|Ugt1a7c|protein_coding|CODING|NM_201642|1|1),intron_variant(MODIFI…
synonymous_variant	Ugt1a1	SILENT	NM_201645:p.Ala136Ala/c.408C>T	gcC/gcT	LOW				rs30305270						chr1	88212409	88212409	C	T	het	synonymous_variant(LOW|SILENT|gcC/gcT|p.Ala136Ala/c.408C>T|535|Ugt1a1|protein_coding|CODING|NM_201645|1|1),intron_variant(MODIFIER|||c.856-2635C>T|530|Ugt1a10|protein_coding|CODING|NM_201641|1|1),intron_variant(MODIFIER|||c.850-2635C>T|528|Ugt1a9|protein_coding|CODING|NM_201644|1|1),intron_variant(MODIFIER|||c.859-2635C>T|531|Ugt1a7c|protein_coding|CODING|NM_201642|1|1),intron_variant(MODIFIER|||…
missense_variant	Ugt1a1	MISSENSE	NM_201645:p.Leu151Met/c.451C>A	Ctg/Atg	MODERATE				rs52022422						chr1	88212452	88212452	C	A	het	missense_variant(MODERATE|MISSENSE|Ctg/Atg|p.Leu151Met/c.451C>A|535|Ugt1a1|protein_coding|CODING|NM_201645|1|1),intron_variant(MODIFIER|||c.856-2592C>A|530|Ugt1a10|protein_coding|CODING|NM_201641|1|1),intron_variant(MODIFIER|||c.850-2592C>A|528|Ugt1a9|protein_coding|CODING|NM_201644|1|1),intron_variant(MODIFIER|||c.859-2592C>A|531|Ugt1a7c|protein_coding|CODING|NM_201642|1|1),intron_variant(MODIFI…
missense_variant	Ugt1a1	MISSENSE	NM_201645:p.Phe155Ser/c.464T>C	tTc/tCc	MODERATE				rs50344159						chr1	88212465	88212465	T	C	het	missense_variant(MODERATE|MISSENSE|tTc/tCc|p.Phe155Ser/c.464T>C|535|Ugt1a1|protein_coding|CODING|NM_201645|1|1),intron_variant(MODIFIER|||c.856-2579T>C|530|Ugt1a10|protein_coding|CODING|NM_201641|1|1),intron_variant(MODIFIER|||c.850-2579T>C|528|Ugt1a9|protein_coding|CODING|NM_201644|1|1),intron_variant(MODIFIER|||c.859-2579T>C|531|Ugt1a7c|protein_coding|CODING|NM_201642|1|1),intron_variant(MODIFI…
missense_variant	Ugt1a1	MISSENSE	NM_201645:p.Lys176Thr/c.527A>C	aAa/aCa	MODERATE				rs30305269						chr1	88212528	88212528	A	C	het	missense_variant(MODERATE|MISSENSE|aAa/aCa|p.Lys176Thr/c.527A>C|535|Ugt1a1|protein_coding|CODING|NM_201645|1|1),intron_variant(MODIFIER|||c.856-2516A>C|530|Ugt1a10|protein_coding|CODING|NM_201641|1|1),intron_variant(MODIFIER|||c.850-2516A>C|528|Ugt1a9|protein_coding|CODING|NM_201644|1|1),intron_variant(MODIFIER|||c.859-2516A>C|531|Ugt1a7c|protein_coding|CODING|NM_201642|1|1),intron_variant(MODIFI…
missense_variant	Ugt1a1	MISSENSE	NM_201645:p.Cys179Arg/c.535T>C	Tgc/Cgc	MODERATE				rs48083912						chr1	88212536	88212536	T	C	het	missense_variant(MODERATE|MISSENSE|Tgc/Cgc|p.Cys179Arg/c.535T>C|535|Ugt1a1|protein_coding|CODING|NM_201645|1|1),intron_variant(MODIFIER|||c.856-2508T>C|530|Ugt1a10|protein_coding|CODING|NM_201641|1|1),intron_variant(MODIFIER|||c.850-2508T>C|528|Ugt1a9|protein_coding|CODING|NM_201644|1|1),intron_variant(MODIFIER|||c.859-2508T>C|531|Ugt1a7c|protein_coding|CODING|NM_201642|1|1),intron_variant(MODIFI…
synonymous_variant	Ugt1a1	SILENT	NM_201645:p.Pro189Pro/c.567C>T	ccC/ccT	LOW				rs48332877						chr1	88212568	88212568	C	T	het	synonymous_variant(LOW|SILENT|ccC/ccT|p.Pro189Pro/c.567C>T|535|Ugt1a1|protein_coding|CODING|NM_201645|1|1),intron_variant(MODIFIER|||c.856-2476C>T|530|Ugt1a10|protein_coding|CODING|NM_201641|1|1),intron_variant(MODIFIER|||c.850-2476C>T|528|Ugt1a9|protein_coding|CODING|NM_201644|1|1),intron_variant(MODIFIER|||c.859-2476C>T|531|Ugt1a7c|protein_coding|CODING|NM_201642|1|1),intron_variant(MODIFIER|||…
synonymous_variant	Ugt1a1	SILENT	NM_201645:p.Val212Val/c.636G>A	gtG/gtA	LOW				rs48609033						chr1	88212637	88212637	G	A	het	synonymous_variant(LOW|SILENT|gtG/gtA|p.Val212Val/c.636G>A|535|Ugt1a1|protein_coding|CODING|NM_201645|1|1),intron_variant(MODIFIER|||c.856-2407G>A|530|Ugt1a10|protein_coding|CODING|NM_201641|1|1),intron_variant(MODIFIER|||c.850-2407G>A|528|Ugt1a9|protein_coding|CODING|NM_201644|1|1),intron_variant(MODIFIER|||c.859-2407G>A|531|Ugt1a7c|protein_coding|CODING|NM_201642|1|1),intron_variant(MODIFIER|||…
synonymous_variant	Ugt1a1	SILENT	NM_201645:p.Ala218Ala/c.654C>T	gcC/gcT	LOW				rs30305267						chr1	88212655	88212655	C	T	het	synonymous_variant(LOW|SILENT|gcC/gcT|p.Ala218Ala/c.654C>T|535|Ugt1a1|protein_coding|CODING|NM_201645|1|1),intron_variant(MODIFIER|||c.856-2389C>T|530|Ugt1a10|protein_coding|CODING|NM_201641|1|1),intron_variant(MODIFIER|||c.850-2389C>T|528|Ugt1a9|protein_coding|CODING|NM_201644|1|1),intron_variant(MODIFIER|||c.859-2389C>T|531|Ugt1a7c|protein_coding|CODING|NM_201642|1|1),intron_variant(MODIFIER|||…
missense_variant	Ugt1a1	MISSENSE	NM_201645:p.Met224Arg/c.671T>G	aTg/aGg	MODERATE										chr1	88212672	88212672	T	G	het	missense_variant(MODERATE|MISSENSE|aTg/aGg|p.Met224Arg/c.671T>G|535|Ugt1a1|protein_coding|CODING|NM_201645|1|1),intron_variant(MODIFIER|||c.856-2372T>G|530|Ugt1a10|protein_coding|CODING|NM_201641|1|1),intron_variant(MODIFIER|||c.850-2372T>G|528|Ugt1a9|protein_coding|CODING|NM_201644|1|1),intron_variant(MODIFIER|||c.859-2372T>G|531|Ugt1a7c|protein_coding|CODING|NM_201642|1|1),intron_variant(MODIFI…
missense_variant	Ugt1a1	MISSENSE	NM_201645:p.Tyr232Phe/c.695A>T	tAt/tTt	MODERATE				rs49839149						chr1	88212696	88212696	A	T	het	missense_variant(MODERATE|MISSENSE|tAt/tTt|p.Tyr232Phe/c.695A>T|535|Ugt1a1|protein_coding|CODING|NM_201645|1|1),intron_variant(MODIFIER|||c.856-2348A>T|530|Ugt1a10|protein_coding|CODING|NM_201641|1|1),intron_variant(MODIFIER|||c.850-2348A>T|528|Ugt1a9|protein_coding|CODING|NM_201644|1|1),intron_variant(MODIFIER|||c.859-2348A>T|531|Ugt1a7c|protein_coding|CODING|NM_201642|1|1),intron_variant(MODIFI…
synonymous_variant	Ugt1a1	SILENT	NM_201645:p.Glu243Glu/c.729A>G	gaA/gaG	LOW				rs30305266						chr1	88212730	88212730	A	G	het	synonymous_variant(LOW|SILENT|gaA/gaG|p.Glu243Glu/c.729A>G|535|Ugt1a1|protein_coding|CODING|NM_201645|1|1),intron_variant(MODIFIER|||c.856-2314A>G|530|Ugt1a10|protein_coding|CODING|NM_201641|1|1),intron_variant(MODIFIER|||c.850-2314A>G|528|Ugt1a9|protein_coding|CODING|NM_201644|1|1),intron_variant(MODIFIER|||c.859-2314A>G|531|Ugt1a7c|protein_coding|CODING|NM_201642|1|1),intron_variant(MODIFIER|||…
missense_variant	Ugt1a1	MISSENSE	NM_201645:p.Gln247Lys/c.739C>A	Cag/Aag	MODERATE				rs47467070						chr1	88212740	88212740	C	A	het	missense_variant(MODERATE|MISSENSE|Cag/Aag|p.Gln247Lys/c.739C>A|535|Ugt1a1|protein_coding|CODING|NM_201645|1|1),intron_variant(MODIFIER|||c.856-2304C>A|530|Ugt1a10|protein_coding|CODING|NM_201641|1|1),intron_variant(MODIFIER|||c.850-2304C>A|528|Ugt1a9|protein_coding|CODING|NM_201644|1|1),intron_variant(MODIFIER|||c.859-2304C>A|531|Ugt1a7c|protein_coding|CODING|NM_201642|1|1),intron_variant(MODIFI…
missense_variant	Ugt1a1	MISSENSE	NM_201645:p.Leu249Phe/c.745C>T	Ctt/Ttt	MODERATE				rs45901627						chr1	88212746	88212746	C	T	het	missense_variant(MODERATE|MISSENSE|Ctt/Ttt|p.Leu249Phe/c.745C>T|535|Ugt1a1|protein_coding|CODING|NM_201645|1|1),intron_variant(MODIFIER|||c.856-2298C>T|530|Ugt1a10|protein_coding|CODING|NM_201641|1|1),intron_variant(MODIFIER|||c.850-2298C>T|528|Ugt1a9|protein_coding|CODING|NM_201644|1|1),intron_variant(MODIFIER|||c.859-2298C>T|531|Ugt1a7c|protein_coding|CODING|NM_201642|1|1),intron_variant(MODIFI…
synonymous_variant	Ugt1a1	SILENT	NM_201645:p.Arg259Arg/c.777A>G	agA/agG	LOW				rs51876413						chr1	88212778	88212778	A	G	het	synonymous_variant(LOW|SILENT|agA/agG|p.Arg259Arg/c.777A>G|535|Ugt1a1|protein_coding|CODING|NM_201645|1|1),intron_variant(MODIFIER|||c.856-2266A>G|530|Ugt1a10|protein_coding|CODING|NM_201641|1|1),intron_variant(MODIFIER|||c.850-2266A>G|528|Ugt1a9|protein_coding|CODING|NM_201644|1|1),intron_variant(MODIFIER|||c.859-2266A>G|531|Ugt1a7c|protein_coding|CODING|NM_201642|1|1),intron_variant(MODIFIER|||…
intron_variant	Ugt1a1	protein_coding	NM_201645:c.870+13G>A		MODIFIER				rs30305265						chr1	88212884	88212884	G	A	het	intron_variant(MODIFIER|||c.856-2160G>A|530|Ugt1a10|protein_coding|CODING|NM_201641|1|1),intron_variant(MODIFIER|||c.850-2160G>A|528|Ugt1a9|protein_coding|CODING|NM_201644|1|1),intron_variant(MODIFIER|||c.859-2160G>A|531|Ugt1a7c|protein_coding|CODING|NM_201642|1|1),intron_variant(MODIFIER|||c.859-2160G>A|531|Ugt1a6b|protein_coding|CODING|NM_201410|2|1),intron_variant(MODIFIER|||c.859-2160G>A|531|…
intron_variant	Ugt1a1	protein_coding	NM_201645:c.870+148C>T		MODIFIER				rs30305264						chr1	88213019	88213019	C	T	het	intron_variant(MODIFIER|||c.856-2025C>T|530|Ugt1a10|protein_coding|CODING|NM_201641|1|1),intron_variant(MODIFIER|||c.850-2025C>T|528|Ugt1a9|protein_coding|CODING|NM_201644|1|1),intron_variant(MODIFIER|||c.859-2025C>T|531|Ugt1a7c|protein_coding|CODING|NM_201642|1|1),intron_variant(MODIFIER|||c.859-2025C>T|531|Ugt1a6b|protein_coding|CODING|NM_201410|2|1),intron_variant(MODIFIER|||c.859-2025C>T|531|…
intron_variant	Ugt1a1	protein_coding	NM_201645:c.871-160G>A		MODIFIER										chr1	88214884	88214884	G	A	het	intron_variant(MODIFIER|||c.856-160G>A|530|Ugt1a10|protein_coding|CODING|NM_201641|1|1),intron_variant(MODIFIER|||c.850-160G>A|528|Ugt1a9|protein_coding|CODING|NM_201644|1|1),intron_variant(MODIFIER|||c.859-160G>A|531|Ugt1a7c|protein_coding|CODING|NM_201642|1|1),intron_variant(MODIFIER|||c.859-160G>A|531|Ugt1a6b|protein_coding|CODING|NM_201410|2|1),intron_variant(MODIFIER|||c.859-160G>A|531|Ugt1a…
intron_variant	Ugt1a1	protein_coding	NM_201645:c.871-97C>A		MODIFIER				rs49857111						chr1	88214947	88214947	C	A	het	intron_variant(MODIFIER|||c.856-97C>A|530|Ugt1a10|protein_coding|CODING|NM_201641|1|1),intron_variant(MODIFIER|||c.850-97C>A|528|Ugt1a9|protein_coding|CODING|NM_201644|1|1),intron_variant(MODIFIER|||c.859-97C>A|531|Ugt1a7c|protein_coding|CODING|NM_201642|1|1),intron_variant(MODIFIER|||c.859-97C>A|531|Ugt1a6b|protein_coding|CODING|NM_201410|2|1),intron_variant(MODIFIER|||c.859-97C>A|531|Ugt1a6a|pr…
intron_variant	Ugt1a1	protein_coding	NM_201645:c.871-57G>A		MODIFIER				rs8258194						chr1	88214987	88214987	G	A	het	intron_variant(MODIFIER|||c.856-57G>A|530|Ugt1a10|protein_coding|CODING|NM_201641|1|1),intron_variant(MODIFIER|||c.850-57G>A|528|Ugt1a9|protein_coding|CODING|NM_201644|1|1),intron_variant(MODIFIER|||c.859-57G>A|531|Ugt1a7c|protein_coding|CODING|NM_201642|1|1),intron_variant(MODIFIER|||c.859-57G>A|531|Ugt1a6b|protein_coding|CODING|NM_201410|2|1),intron_variant(MODIFIER|||c.859-57G>A|531|Ugt1a6a|pr…
splice_region_variant	Ugt1a1	protein_coding	NM_201645:c.871A>G		LOW				rs30303367						chr1	88215037	88215037	A	G	het	splice_region_variant(LOW|||c.865A>G|533|Ugt1a2|protein_coding|CODING|NM_013701|1|1),splice_region_variant(LOW|||c.859A>G|531|Ugt1a6a|protein_coding|CODING|NM_145079|2|1),splice_region_variant(LOW|||c.859A>G|531|Ugt1a6b|protein_coding|CODING|NM_201410|2|1),splice_region_variant(LOW|||c.856A>G|530|Ugt1a10|protein_coding|CODING|NM_201641|1|1),splice_region_variant(LOW|||c.859A>G|531|Ugt1a7c|protein…
synonymous_variant	Ugt1a1	SILENT	NM_201645:p.Val305Val/c.915T>G	gtT/gtG	LOW				rs30303366						chr1	88215088	88215088	T	G	het	synonymous_variant(LOW|SILENT|gtT/gtG|p.Val303Val/c.909T>G|533|Ugt1a2|protein_coding|CODING|NM_013701|2|1),synonymous_variant(LOW|SILENT|gtT/gtG|p.Val301Val/c.903T>G|531|Ugt1a6a|protein_coding|CODING|NM_145079|3|1),synonymous_variant(LOW|SILENT|gtT/gtG|p.Val301Val/c.903T>G|531|Ugt1a6b|protein_coding|CODING|NM_201410|3|1),synonymous_variant(LOW|SILENT|gtT/gtG|p.Val300Val/c.900T>G|530|Ugt1a10|prote…
intron_variant	Ugt1a1	protein_coding	NM_201645:c.1002+13T>G		MODIFIER				rs48922510						chr1	88215188	88215188	T	G	het	intron_variant(MODIFIER|||c.996+13T>G|533|Ugt1a2|protein_coding|CODING|NM_013701|2|1),intron_variant(MODIFIER|||c.990+13T>G|531|Ugt1a6a|protein_coding|CODING|NM_145079|3|1),intron_variant(MODIFIER|||c.990+13T>G|531|Ugt1a6b|protein_coding|CODING|NM_201410|3|1),intron_variant(MODIFIER|||c.987+13T>G|530|Ugt1a10|protein_coding|CODING|NM_201641|2|1),intron_variant(MODIFIER|||c.990+13T>G|531|Ugt1a7c|pr…
intron_variant	Ugt1a1	protein_coding	NM_201645:c.1002+23C>T		MODIFIER				rs47315269						chr1	88215198	88215198	C	T	het	intron_variant(MODIFIER|||c.996+23C>T|533|Ugt1a2|protein_coding|CODING|NM_013701|2|1),intron_variant(MODIFIER|||c.990+23C>T|531|Ugt1a6a|protein_coding|CODING|NM_145079|3|1),intron_variant(MODIFIER|||c.990+23C>T|531|Ugt1a6b|protein_coding|CODING|NM_201410|3|1),intron_variant(MODIFIER|||c.987+23C>T|530|Ugt1a10|protein_coding|CODING|NM_201641|2|1),intron_variant(MODIFIER|||c.990+23C>T|531|Ugt1a7c|pr…
intron_variant	Ugt1a1	protein_coding	NM_201645:c.1002+42A>T		MODIFIER				rs50978260						chr1	88215217	88215217	A	T	het	intron_variant(MODIFIER|||c.996+42A>T|533|Ugt1a2|protein_coding|CODING|NM_013701|2|1),intron_variant(MODIFIER|||c.990+42A>T|531|Ugt1a6a|protein_coding|CODING|NM_145079|3|1),intron_variant(MODIFIER|||c.990+42A>T|531|Ugt1a6b|protein_coding|CODING|NM_201410|3|1),intron_variant(MODIFIER|||c.987+42A>T|530|Ugt1a10|protein_coding|CODING|NM_201641|2|1),intron_variant(MODIFIER|||c.990+42A>T|531|Ugt1a7c|pr…
intron_variant	Ugt1a1	protein_coding	NM_201645:c.1002+58C>T		MODIFIER				rs51071268						chr1	88215233	88215233	C	T	het	intron_variant(MODIFIER|||c.996+58C>T|533|Ugt1a2|protein_coding|CODING|NM_013701|2|1),intron_variant(MODIFIER|||c.990+58C>T|531|Ugt1a6a|protein_coding|CODING|NM_145079|3|1),intron_variant(MODIFIER|||c.990+58C>T|531|Ugt1a6b|protein_coding|CODING|NM_201410|3|1),intron_variant(MODIFIER|||c.987+58C>T|530|Ugt1a10|protein_coding|CODING|NM_201641|2|1),intron_variant(MODIFIER|||c.990+58C>T|531|Ugt1a7c|pr…
intron_variant	Ugt1a1	protein_coding	NM_201645:c.1003-234A>C		MODIFIER										chr1	88215561	88215561	A	C	het	intron_variant(MODIFIER|||c.997-234A>C|533|Ugt1a2|protein_coding|CODING|NM_013701|2|1),intron_variant(MODIFIER|||c.991-234A>C|531|Ugt1a6a|protein_coding|CODING|NM_145079|3|1),intron_variant(MODIFIER|||c.991-234A>C|531|Ugt1a6b|protein_coding|CODING|NM_201410|3|1),intron_variant(MODIFIER|||c.988-234A>C|530|Ugt1a10|protein_coding|CODING|NM_201641|2|1),intron_variant(MODIFIER|||c.991-234A>C|531|Ugt1a…
intron_variant	Ugt1a1	protein_coding	NM_201645:c.1003-189C>G		MODIFIER				rs30303364						chr1	88215606	88215606	C	G	het	intron_variant(MODIFIER|||c.997-189C>G|533|Ugt1a2|protein_coding|CODING|NM_013701|2|1),intron_variant(MODIFIER|||c.991-189C>G|531|Ugt1a6a|protein_coding|CODING|NM_145079|3|1),intron_variant(MODIFIER|||c.991-189C>G|531|Ugt1a6b|protein_coding|CODING|NM_201410|3|1),intron_variant(MODIFIER|||c.988-189C>G|530|Ugt1a10|protein_coding|CODING|NM_201641|2|1),intron_variant(MODIFIER|||c.991-189C>G|531|Ugt1a…
intron_variant	Ugt1a1	protein_coding	NM_201645:c.1003-144C>T		MODIFIER										chr1	88215651	88215651	C	T	het	intron_variant(MODIFIER|||c.997-144C>T|533|Ugt1a2|protein_coding|CODING|NM_013701|2|1),intron_variant(MODIFIER|||c.991-144C>T|531|Ugt1a6a|protein_coding|CODING|NM_145079|3|1),intron_variant(MODIFIER|||c.991-144C>T|531|Ugt1a6b|protein_coding|CODING|NM_201410|3|1),intron_variant(MODIFIER|||c.988-144C>T|530|Ugt1a10|protein_coding|CODING|NM_201641|2|1),intron_variant(MODIFIER|||c.991-144C>T|531|Ugt1a…
intron_variant	Ugt1a1	protein_coding	NM_201645:c.1003-67A>T		MODIFIER										chr1	88215728	88215728	A	T	het	intron_variant(MODIFIER|||c.997-67A>T|533|Ugt1a2|protein_coding|CODING|NM_013701|2|1),intron_variant(MODIFIER|||c.991-67A>T|531|Ugt1a6a|protein_coding|CODING|NM_145079|3|1),intron_variant(MODIFIER|||c.991-67A>T|531|Ugt1a6b|protein_coding|CODING|NM_201410|3|1),intron_variant(MODIFIER|||c.988-67A>T|530|Ugt1a10|protein_coding|CODING|NM_201641|2|1),intron_variant(MODIFIER|||c.991-67A>T|531|Ugt1a7c|pr…
splice_region_variant	Ugt1a1	protein_coding	NM_201645:c.1003C>T		LOW										chr1	88215788	88215788	C	T	het	splice_region_variant(LOW|||c.997C>T|533|Ugt1a2|protein_coding|CODING|NM_013701|2|1),splice_region_variant(LOW|||c.991C>T|531|Ugt1a6a|protein_coding|CODING|NM_145079|3|1),splice_region_variant(LOW|||c.991C>T|531|Ugt1a6b|protein_coding|CODING|NM_201410|3|1),splice_region_variant(LOW|||c.988C>T|530|Ugt1a10|protein_coding|CODING|NM_201641|2|1),splice_region_variant(LOW|||c.991C>T|531|Ugt1a7c|protein…
splice_donor_variant	Ugt1a1	protein_coding	NM_201645:c.1091T>A		HIGH				rs8258197					Ugt1a9:1.00(1);Ugt1a6b:1.00(1);Ugt1a5:1.00(1);Ugt1a10:1.00(1);Ugt1a1:1.00(1);Ugt1a7c:1.00(1);Ugt1a6a:1.00(1);Ugt1a2:1.00(1);	chr1	88215884	88215884	T	A	het	splice_donor_variant(HIGH|||c.1085T>A|533|Ugt1a2|protein_coding|CODING|NM_013701|3|1),splice_donor_variant(HIGH|||c.1079T>A|531|Ugt1a6a|protein_coding|CODING|NM_145079|4|1),splice_donor_variant(HIGH|||c.1079T>A|531|Ugt1a6b|protein_coding|CODING|NM_201410|4|1),splice_donor_variant(HIGH|||c.1076T>A|530|Ugt1a10|protein_coding|CODING|NM_201641|3|1),splice_donor_variant(HIGH|||c.1079T>A|531|Ugt1a7c|pr…
intron_variant	Ugt1a1	protein_coding	NM_201645:c.1090+61A>G		MODIFIER				rs51622145						chr1	88215943	88215943	A	G	het	intron_variant(MODIFIER|||c.1084+61A>G|533|Ugt1a2|protein_coding|CODING|NM_013701|3|1),intron_variant(MODIFIER|||c.1078+61A>G|531|Ugt1a6a|protein_coding|CODING|NM_145079|4|1),intron_variant(MODIFIER|||c.1078+61A>G|531|Ugt1a6b|protein_coding|CODING|NM_201410|4|1),intron_variant(MODIFIER|||c.1075+61A>G|530|Ugt1a10|protein_coding|CODING|NM_201641|3|1),intron_variant(MODIFIER|||c.1078+61A>G|531|Ugt1a…
intron_variant	Ugt1a1	protein_coding	NM_201645:c.1090+102C>T		MODIFIER				rs46479503						chr1	88215984	88215984	C	T	het	intron_variant(MODIFIER|||c.1084+102C>T|533|Ugt1a2|protein_coding|CODING|NM_013701|3|1),intron_variant(MODIFIER|||c.1078+102C>T|531|Ugt1a6a|protein_coding|CODING|NM_145079|4|1),intron_variant(MODIFIER|||c.1078+102C>T|531|Ugt1a6b|protein_coding|CODING|NM_201410|4|1),intron_variant(MODIFIER|||c.1075+102C>T|530|Ugt1a10|protein_coding|CODING|NM_201641|3|1),intron_variant(MODIFIER|||c.1078+102C>T|531|…
intron_variant	Ugt1a1	protein_coding	NM_201645:c.1091-22C>T		MODIFIER				rs51316825						chr1	88216116	88216116	C	T	het	intron_variant(MODIFIER|||c.1085-22C>T|533|Ugt1a2|protein_coding|CODING|NM_013701|3|1),intron_variant(MODIFIER|||c.1079-22C>T|531|Ugt1a6a|protein_coding|CODING|NM_145079|4|1),intron_variant(MODIFIER|||c.1079-22C>T|531|Ugt1a6b|protein_coding|CODING|NM_201410|4|1),intron_variant(MODIFIER|||c.1076-22C>T|530|Ugt1a10|protein_coding|CODING|NM_201641|3|1),intron_variant(MODIFIER|||c.1079-22C>T|531|Ugt1a…
missense_variant	Ugt1a1	MISSENSE	NM_201645:p.Pro389Leu/c.1166C>T	cCg/cTg	MODERATE				rs49604602						chr1	88216213	88216213	C	T	het	missense_variant(MODERATE|MISSENSE|cCg/cTg|p.Pro387Leu/c.1160C>T|533|Ugt1a2|protein_coding|CODING|NM_013701|4|1),missense_variant(MODERATE|MISSENSE|cCg/cTg|p.Pro385Leu/c.1154C>T|531|Ugt1a6a|protein_coding|CODING|NM_145079|5|1),missense_variant(MODERATE|MISSENSE|cCg/cTg|p.Pro385Leu/c.1154C>T|531|Ugt1a6b|protein_coding|CODING|NM_201410|5|1),missense_variant(MODERATE|MISSENSE|cCg/cTg|p.Pro384Leu/c.1…
missense_variant	Ugt1a1	MISSENSE	NM_201645:p.Ala403Thr/c.1207G>A	Gcc/Acc	MODERATE				rs48308731						chr1	88216254	88216254	G	A	het	missense_variant(MODERATE|MISSENSE|Gcc/Acc|p.Ala401Thr/c.1201G>A|533|Ugt1a2|protein_coding|CODING|NM_013701|4|1),missense_variant(MODERATE|MISSENSE|Gcc/Acc|p.Ala399Thr/c.1195G>A|531|Ugt1a6a|protein_coding|CODING|NM_145079|5|1),missense_variant(MODERATE|MISSENSE|Gcc/Acc|p.Ala399Thr/c.1195G>A|531|Ugt1a6b|protein_coding|CODING|NM_201410|5|1),missense_variant(MODERATE|MISSENSE|Gcc/Acc|p.Ala398Thr/c.1…
missense_variant	Ugt1a1	MISSENSE	NM_201645:p.Arg409Pro/c.1226G>C	cGg/cCg	MODERATE										chr1	88216273	88216273	G	C	het	missense_variant(MODERATE|MISSENSE|cGg/cCg|p.Arg407Pro/c.1220G>C|533|Ugt1a2|protein_coding|CODING|NM_013701|4|1),missense_variant(MODERATE|MISSENSE|cGg/cCg|p.Arg405Pro/c.1214G>C|531|Ugt1a6a|protein_coding|CODING|NM_145079|5|1),missense_variant(MODERATE|MISSENSE|cGg/cCg|p.Arg405Pro/c.1214G>C|531|Ugt1a6b|protein_coding|CODING|NM_201410|5|1),missense_variant(MODERATE|MISSENSE|cGg/cCg|p.Arg404Pro/c.1…
intron_variant	Ugt1a1	protein_coding	NM_201645:c.1310+36G>T		MODIFIER				rs48400836						chr1	88216393	88216393	G	T	het	intron_variant(MODIFIER|||c.1304+36G>T|533|Ugt1a2|protein_coding|CODING|NM_013701|4|1),intron_variant(MODIFIER|||c.1298+36G>T|531|Ugt1a6a|protein_coding|CODING|NM_145079|5|1),intron_variant(MODIFIER|||c.1298+36G>T|531|Ugt1a6b|protein_coding|CODING|NM_201410|5|1),intron_variant(MODIFIER|||c.1295+36G>T|530|Ugt1a10|protein_coding|CODING|NM_201641|4|1),intron_variant(MODIFIER|||c.1298+36G>T|531|Ugt1a…
intron_variant	Ugt1a1	protein_coding	NM_201645:c.1310+187T>A		MODIFIER				rs32743240						chr1	88216544	88216544	T	A	het	intron_variant(MODIFIER|||c.1304+187T>A|533|Ugt1a2|protein_coding|CODING|NM_013701|4|1),intron_variant(MODIFIER|||c.1298+187T>A|531|Ugt1a6a|protein_coding|CODING|NM_145079|5|1),intron_variant(MODIFIER|||c.1298+187T>A|531|Ugt1a6b|protein_coding|CODING|NM_201410|5|1),intron_variant(MODIFIER|||c.1295+187T>A|530|Ugt1a10|protein_coding|CODING|NM_201641|4|1),intron_variant(MODIFIER|||c.1298+187T>A|531|…
intron_variant	Ugt1a1	protein_coding	NM_201645:c.1311-186A>G		MODIFIER				rs51823669						chr1	88217941	88217941	A	G	het	intron_variant(MODIFIER|||c.1305-186A>G|533|Ugt1a2|protein_coding|CODING|NM_013701|4|1),intron_variant(MODIFIER|||c.1299-186A>G|531|Ugt1a6a|protein_coding|CODING|NM_145079|5|1),intron_variant(MODIFIER|||c.1299-186A>G|531|Ugt1a6b|protein_coding|CODING|NM_201410|5|1),intron_variant(MODIFIER|||c.1296-186A>G|530|Ugt1a10|protein_coding|CODING|NM_201641|4|1),intron_variant(MODIFIER|||c.1299-186A>G|531|…
intron_variant	Ugt1a1	protein_coding	NM_201645:c.1311-49C>A		MODIFIER				rs45719392						chr1	88218078	88218078	C	A	het	intron_variant(MODIFIER|||c.1305-49C>A|533|Ugt1a2|protein_coding|CODING|NM_013701|4|1),intron_variant(MODIFIER|||c.1299-49C>A|531|Ugt1a6a|protein_coding|CODING|NM_145079|5|1),intron_variant(MODIFIER|||c.1299-49C>A|531|Ugt1a6b|protein_coding|CODING|NM_201410|5|1),intron_variant(MODIFIER|||c.1296-49C>A|530|Ugt1a10|protein_coding|CODING|NM_201641|4|1),intron_variant(MODIFIER|||c.1299-49C>A|531|Ugt1a…
intron_variant	Ugt1a1	protein_coding	NM_201645:c.1311-38A>G		MODIFIER				rs30310343						chr1	88218089	88218089	A	G	het	intron_variant(MODIFIER|||c.1305-38A>G|533|Ugt1a2|protein_coding|CODING|NM_013701|4|1),intron_variant(MODIFIER|||c.1299-38A>G|531|Ugt1a6a|protein_coding|CODING|NM_145079|5|1),intron_variant(MODIFIER|||c.1299-38A>G|531|Ugt1a6b|protein_coding|CODING|NM_201410|5|1),intron_variant(MODIFIER|||c.1296-38A>G|530|Ugt1a10|protein_coding|CODING|NM_201641|4|1),intron_variant(MODIFIER|||c.1299-38A>G|531|Ugt1a…
intron_variant	Ugt1a1	protein_coding	NM_201645:c.1311-29C>T		MODIFIER				rs50005353						chr1	88218098	88218098	C	T	het	intron_variant(MODIFIER|||c.1305-29C>T|533|Ugt1a2|protein_coding|CODING|NM_013701|4|1),intron_variant(MODIFIER|||c.1299-29C>T|531|Ugt1a6a|protein_coding|CODING|NM_145079|5|1),intron_variant(MODIFIER|||c.1299-29C>T|531|Ugt1a6b|protein_coding|CODING|NM_201410|5|1),intron_variant(MODIFIER|||c.1296-29C>T|530|Ugt1a10|protein_coding|CODING|NM_201641|4|1),intron_variant(MODIFIER|||c.1299-29C>T|531|Ugt1a…
intron_variant	Ugt1a1	protein_coding	NM_201645:c.1311-14T>G		MODIFIER										chr1	88218113	88218113	T	G	het	intron_variant(MODIFIER|||c.1305-14T>G|533|Ugt1a2|protein_coding|CODING|NM_013701|4|1),intron_variant(MODIFIER|||c.1299-14T>G|531|Ugt1a6a|protein_coding|CODING|NM_145079|5|1),intron_variant(MODIFIER|||c.1299-14T>G|531|Ugt1a6b|protein_coding|CODING|NM_201410|5|1),intron_variant(MODIFIER|||c.1296-14T>G|530|Ugt1a10|protein_coding|CODING|NM_201641|4|1),intron_variant(MODIFIER|||c.1299-14T>G|531|Ugt1a…
intron_variant	Ugt1a1	protein_coding	NM_201645:c.1311-8G>T		MODIFIER										chr1	88218119	88218119	G	T	het	intron_variant(MODIFIER|||c.1305-8G>T|533|Ugt1a2|protein_coding|CODING|NM_013701|4|1),intron_variant(MODIFIER|||c.1299-8G>T|531|Ugt1a6a|protein_coding|CODING|NM_145079|5|1),intron_variant(MODIFIER|||c.1299-8G>T|531|Ugt1a6b|protein_coding|CODING|NM_201410|5|1),intron_variant(MODIFIER|||c.1296-8G>T|530|Ugt1a10|protein_coding|CODING|NM_201641|4|1),intron_variant(MODIFIER|||c.1299-8G>T|531|Ugt1a7c|pr…
splice_acceptor_variant	Ugt1a1	protein_coding	NM_201645:c.1311G>C		HIGH									Ugt1a9:1.00(1);Ugt1a6b:1.00(1);Ugt1a5:1.00(1);Ugt1a10:1.00(1);Ugt1a1:1.00(1);Ugt1a7c:1.00(1);Ugt1a6a:1.00(1);Ugt1a2:1.00(1);	chr1	88218126	88218126	G	C	het	splice_acceptor_variant(HIGH|||c.1305G>C|533|Ugt1a2|protein_coding|CODING|NM_013701|5|1),splice_acceptor_variant(HIGH|||c.1299G>C|531|Ugt1a6a|protein_coding|CODING|NM_145079|6|1),splice_acceptor_variant(HIGH|||c.1299G>C|531|Ugt1a6b|protein_coding|CODING|NM_201410|6|1),splice_acceptor_variant(HIGH|||c.1296G>C|530|Ugt1a10|protein_coding|CODING|NM_201641|5|1),splice_acceptor_variant(HIGH|||c.1299G>C…
missense_variant	Ugt1a1	MISSENSE	NM_201645:p.Arg444Ser/c.1330C>A	Cgc/Agc	MODERATE				rs47490282						chr1	88218146	88218146	C	A	het	missense_variant(MODERATE|MISSENSE|Cgc/Agc|p.Arg440Ser/c.1318C>A|531|Ugt1a6b|protein_coding|CODING|NM_201410|6|1),missense_variant(MODERATE|MISSENSE|Cgc/Agc|p.Arg442Ser/c.1324C>A|533|Ugt1a2|protein_coding|CODING|NM_013701|5|1),missense_variant(MODERATE|MISSENSE|Cgc/Agc|p.Arg440Ser/c.1318C>A|531|Ugt1a6a|protein_coding|CODING|NM_145079|6|1),missense_variant(MODERATE|MISSENSE|Cgc/Agc|p.Arg439Ser/c.1…
missense_variant	Ugt1a1	MISSENSE	NM_201645:p.Gly515Asp/c.1544G>A	gGc/gAc	MODERATE				rs46776285						chr1	88218360	88218360	G	A	het	missense_variant(MODERATE|MISSENSE|gGc/gAc|p.Gly511Asp/c.1532G>A|531|Ugt1a6b|protein_coding|CODING|NM_201410|6|1),missense_variant(MODERATE|MISSENSE|gGc/gAc|p.Gly513Asp/c.1538G>A|533|Ugt1a2|protein_coding|CODING|NM_013701|5|1),missense_variant(MODERATE|MISSENSE|gGc/gAc|p.Gly511Asp/c.1532G>A|531|Ugt1a6a|protein_coding|CODING|NM_145079|6|1),missense_variant(MODERATE|MISSENSE|gGc/gAc|p.Gly510Asp/c.1…
3_prime_UTR_variant	Ugt1a1	protein_coding	NM_201645:c.*47G>T		MODIFIER										chr1	88218471	88218471	G	T	het	3_prime_UTR_variant(MODIFIER||47|c.*47G>T|531|Ugt1a6b|protein_coding|CODING|NM_201410|6|1),3_prime_UTR_variant(MODIFIER||47|c.*47G>T|533|Ugt1a2|protein_coding|CODING|NM_013701|5|1),3_prime_UTR_variant(MODIFIER||47|c.*47G>T|531|Ugt1a6a|protein_coding|CODING|NM_145079|6|1),3_prime_UTR_variant(MODIFIER||47|c.*47G>T|530|Ugt1a10|protein_coding|CODING|NM_201641|5|1),3_prime_UTR_variant(MODIFIER||47|c.*…
3_prime_UTR_variant	Ugt1a1	protein_coding	NM_201645:c.*114T>C		MODIFIER				rs8258198						chr1	88218538	88218538	T	C	het	3_prime_UTR_variant(MODIFIER||114|c.*114T>C|531|Ugt1a6b|protein_coding|CODING|NM_201410|6|1),3_prime_UTR_variant(MODIFIER||114|c.*114T>C|533|Ugt1a2|protein_coding|CODING|NM_013701|5|1),3_prime_UTR_variant(MODIFIER||114|c.*114T>C|531|Ugt1a6a|protein_coding|CODING|NM_145079|6|1),3_prime_UTR_variant(MODIFIER||114|c.*114T>C|530|Ugt1a10|protein_coding|CODING|NM_201641|5|1),3_prime_UTR_variant(MODIFIER…
intron_variant	Mroh2a	protein_coding	NM_001177364:c.-14-191G>T		MODIFIER				rs48140162						chr1	88227863	88227863	G	T	het	intron_variant(MODIFIER|||c.-14-191G>T|1679|Mroh2a|protein_coding|CODING|NM_001177364|1|1)
intron_variant	Mroh2a	protein_coding	NM_001177364:c.-14-137G>C		MODIFIER				rs47821136						chr1	88227917	88227917	G	C	het	intron_variant(MODIFIER|||c.-14-137G>C|1679|Mroh2a|protein_coding|CODING|NM_001177364|1|1)
intron_variant	Mroh2a	protein_coding	NM_001177364:c.-14-119C>T		MODIFIER				rs30307490						chr1	88227935	88227935	C	T	het	intron_variant(MODIFIER|||c.-14-119C>T|1679|Mroh2a|protein_coding|CODING|NM_001177364|1|1)
intron_variant	Mroh2a	protein_coding	NM_001177364:c.-14-85G>A		MODIFIER				rs47805142						chr1	88227969	88227969	G	A	het	intron_variant(MODIFIER|||c.-14-85G>A|1679|Mroh2a|protein_coding|CODING|NM_001177364|1|1)
missense_variant	Mroh2a	MISSENSE	NM_001177364:p.Glu66Lys/c.196G>A	Gag/Aag	MODERATE				rs49785943						chr1	88228343	88228343	G	A	het	missense_variant(MODERATE|MISSENSE|Gag/Aag|p.Glu66Lys/c.196G>A|1679|Mroh2a|protein_coding|CODING|NM_001177364|3|1)
missense_variant	Mroh2a	MISSENSE	NM_001177364:p.Ala78Glu/c.233C>A	gCg/gAg	MODERATE				rs48164227						chr1	88228380	88228380	C	A	het	missense_variant(MODERATE|MISSENSE|gCg/gAg|p.Ala78Glu/c.233C>A|1679|Mroh2a|protein_coding|CODING|NM_001177364|3|1)
intron_variant	Mroh2a	protein_coding	NM_001177364:c.261+19G>A		MODIFIER				rs47381372						chr1	88228427	88228427	G	A	het	intron_variant(MODIFIER|||c.261+19G>A|1679|Mroh2a|protein_coding|CODING|NM_001177364|3|1)
intron_variant	Mroh2a	protein_coding	NM_001177364:c.261+66C>T		MODIFIER				rs46829270						chr1	88228474	88228474	C	T	het	intron_variant(MODIFIER|||c.261+66C>T|1679|Mroh2a|protein_coding|CODING|NM_001177364|3|1)
intron_variant	Mroh2a	protein_coding	NM_001177364:c.261+194G>A		MODIFIER				rs49734761						chr1	88228602	88228602	G	A	het	intron_variant(MODIFIER|||c.261+194G>A|1679|Mroh2a|protein_coding|CODING|NM_001177364|3|1)
intron_variant	Mroh2a	protein_coding	NM_001177364:c.262-184T>C		MODIFIER				rs51196419						chr1	88230158	88230158	T	C	het	intron_variant(MODIFIER|||c.262-184T>C|1679|Mroh2a|protein_coding|CODING|NM_001177364|3|1)
intron_variant	Mroh2a	protein_coding	NM_001177364:c.262-88A>C		MODIFIER				rs47278076						chr1	88230254	88230254	A	C	het	intron_variant(MODIFIER|||c.262-88A>C|1679|Mroh2a|protein_coding|CODING|NM_001177364|3|1)
synonymous_variant	Mroh2a	SILENT	NM_001177364:p.Ile96Ile/c.288C>A	atC/atA	LOW				rs46011708						chr1	88230368	88230368	C	A	het	synonymous_variant(LOW|SILENT|atC/atA|p.Ile96Ile/c.288C>A|1679|Mroh2a|protein_coding|CODING|NM_001177364|4|1)
intron_variant	Mroh2a	protein_coding	NM_001177364:c.393+17T>C		MODIFIER				rs45780079						chr1	88230490	88230490	T	C	het	intron_variant(MODIFIER|||c.393+17T>C|1679|Mroh2a|protein_coding|CODING|NM_001177364|4|1)
intron_variant	Mroh2a	protein_coding	NM_001177364:c.393+36G>C		MODIFIER				rs47542255						chr1	88230509	88230509	G	C	het	intron_variant(MODIFIER|||c.393+36G>C|1679|Mroh2a|protein_coding|CODING|NM_001177364|4|1)
intron_variant	Mroh2a	protein_coding	NM_001177364:c.394-50A>G		MODIFIER				rs48988179						chr1	88230576	88230576	A	G	het	intron_variant(MODIFIER|||c.394-50A>G|1679|Mroh2a|protein_coding|CODING|NM_001177364|4|1)
intron_variant	Mroh2a	protein_coding	NM_001177364:c.394-24C>T		MODIFIER				rs30307486						chr1	88230602	88230602	C	T	het	intron_variant(MODIFIER|||c.394-24C>T|1679|Mroh2a|protein_coding|CODING|NM_001177364|4|1)
synonymous_variant	Mroh2a	SILENT	NM_001177364:p.Phe135Phe/c.405T>C	ttT/ttC	LOW				rs49389668						chr1	88230637	88230637	T	C	het	synonymous_variant(LOW|SILENT|ttT/ttC|p.Phe135Phe/c.405T>C|1679|Mroh2a|protein_coding|CODING|NM_001177364|5|1)
missense_variant	Mroh2a	MISSENSE	NM_001177364:p.Ala138Thr/c.412G>A	Gcc/Acc	MODERATE				rs107689057						chr1	88230644	88230644	G	A	het	missense_variant(MODERATE|MISSENSE|Gcc/Acc|p.Ala138Thr/c.412G>A|1679|Mroh2a|protein_coding|CODING|NM_001177364|5|1)
missense_variant	Mroh2a	MISSENSE	NM_001177364:p.Val140Met/c.418G>A	Gtg/Atg	MODERATE				rs46220231						chr1	88230650	88230650	G	A	het	missense_variant(MODERATE|MISSENSE|Gtg/Atg|p.Val140Met/c.418G>A|1679|Mroh2a|protein_coding|CODING|NM_001177364|5|1)
synonymous_variant	Mroh2a	SILENT	NM_001177364:p.Leu145Leu/c.435A>C	ctA/ctC	LOW				rs48110663						chr1	88230667	88230667	A	C	het	synonymous_variant(LOW|SILENT|ctA/ctC|p.Leu145Leu/c.435A>C|1679|Mroh2a|protein_coding|CODING|NM_001177364|5|1)
stop_gained	Mroh2a	NONSENSE	NM_001177364:p.Arg150*/c.448C>T	Cga/Tga	HIGH				rs108619704					Mroh2a:1.00(1);Mroh2a:1.00(1);	chr1	88230680	88230680	C	T	het	stop_gained(HIGH|NONSENSE|Cga/Tga|p.Arg150*/c.448C>T|1679|Mroh2a|protein_coding|CODING|NM_001177364|5|1)
missense_variant	Mroh2a	MISSENSE	NM_001177364:p.Glu172Lys/c.514G>A	Gag/Aag	MODERATE				rs108141835						chr1	88230746	88230746	G	A	het	missense_variant(MODERATE|MISSENSE|Gag/Aag|p.Glu172Lys/c.514G>A|1679|Mroh2a|protein_coding|CODING|NM_001177364|5|1)
intron_variant	Mroh2a	protein_coding	NM_001177364:c.556+91T>C		MODIFIER				rs47313177						chr1	88230879	88230879	T	C	het	intron_variant(MODIFIER|||c.556+91T>C|1679|Mroh2a|protein_coding|CODING|NM_001177364|5|1)
intron_variant	Mroh2a	protein_coding	NM_001177364:c.556+100C>T		MODIFIER				rs108541903						chr1	88230888	88230888	C	T	het	intron_variant(MODIFIER|||c.556+100C>T|1679|Mroh2a|protein_coding|CODING|NM_001177364|5|1)
intron_variant	Mroh2a	protein_coding	NM_001177364:c.556+108T>A		MODIFIER				rs50348246						chr1	88230896	88230896	T	A	het	intron_variant(MODIFIER|||c.556+108T>A|1679|Mroh2a|protein_coding|CODING|NM_001177364|5|1)
intron_variant	Mroh2a	protein_coding	NM_001177364:c.556+128C>G		MODIFIER				rs108046519						chr1	88230916	88230916	C	G	het	intron_variant(MODIFIER|||c.556+128C>G|1679|Mroh2a|protein_coding|CODING|NM_001177364|5|1)
intron_variant	Mroh2a	protein_coding	NM_001177364:c.556+144A>C		MODIFIER				rs49774785						chr1	88230932	88230932	A	C	het	intron_variant(MODIFIER|||c.556+144A>C|1679|Mroh2a|protein_coding|CODING|NM_001177364|5|1)
intron_variant	Mroh2a	protein_coding	NM_001177364:c.556+171C>T		MODIFIER										chr1	88230959	88230959	C	T	het	intron_variant(MODIFIER|||c.556+171C>T|1679|Mroh2a|protein_coding|CODING|NM_001177364|5|1)
intron_variant	Mroh2a	protein_coding	NM_001177364:c.557-224T>G		MODIFIER				rs52617336						chr1	88232020	88232020	T	G	het	intron_variant(MODIFIER|||c.557-224T>G|1679|Mroh2a|protein_coding|CODING|NM_001177364|5|1)
intron_variant	Mroh2a	protein_coding	NM_001177364:c.557-158A>C		MODIFIER				rs52607119						chr1	88232086	88232086	A	C	het	intron_variant(MODIFIER|||c.557-158A>C|1679|Mroh2a|protein_coding|CODING|NM_001177364|5|1)
intron_variant	Mroh2a	protein_coding	NM_001177364:c.557-74G>A		MODIFIER				rs50073641						chr1	88232170	88232170	G	A	het	intron_variant(MODIFIER|||c.557-74G>A|1679|Mroh2a|protein_coding|CODING|NM_001177364|5|1)
missense_variant	Mroh2a	MISSENSE	NM_001177364:p.Thr202Met/c.605C>T	aCg/aTg	MODERATE										chr1	88232292	88232292	C	T	het	missense_variant(MODERATE|MISSENSE|aCg/aTg|p.Thr202Met/c.605C>T|1679|Mroh2a|protein_coding|CODING|NM_001177364|6|1)
missense_variant	Mroh2a	MISSENSE	NM_001177364:p.Arg213Cys/c.637C>T	Cgc/Tgc	MODERATE				rs49941474						chr1	88232324	88232324	C	T	het	missense_variant(MODERATE|MISSENSE|Cgc/Tgc|p.Arg213Cys/c.637C>T|1679|Mroh2a|protein_coding|CODING|NM_001177364|6|1)
intron_variant	Mroh2a	protein_coding	NM_001177364:c.655+11C>T		MODIFIER				rs47589956						chr1	88232353	88232353	C	T	het	intron_variant(MODIFIER|||c.655+11C>T|1679|Mroh2a|protein_coding|CODING|NM_001177364|6|1)
intron_variant	Mroh2a	protein_coding	NM_001177364:c.655+47T>G		MODIFIER				rs49751518						chr1	88232389	88232389	T	G	het	intron_variant(MODIFIER|||c.655+47T>G|1679|Mroh2a|protein_coding|CODING|NM_001177364|6|1)
intron_variant	Mroh2a	protein_coding	NM_001177364:c.655+77A>G		MODIFIER				rs47522426						chr1	88232419	88232419	A	G	het	intron_variant(MODIFIER|||c.655+77A>G|1679|Mroh2a|protein_coding|CODING|NM_001177364|6|1)
intron_variant	Mroh2a	protein_coding	NM_001177364:c.656-128A>G		MODIFIER				rs51112296						chr1	88233189	88233189	A	G	het	intron_variant(MODIFIER|||c.656-128A>G|1679|Mroh2a|protein_coding|CODING|NM_001177364|6|1)
intron_variant	Mroh2a	protein_coding	NM_001177364:c.656-14C>A		MODIFIER				rs49424981						chr1	88233303	88233303	C	A	het	intron_variant(MODIFIER|||c.656-14C>A|1679|Mroh2a|protein_coding|CODING|NM_001177364|6|1)
synonymous_variant	Mroh2a	SILENT	NM_001177364:p.Phe252Phe/c.756C>T	ttC/ttT	LOW				rs50034482						chr1	88233417	88233417	C	T	het	synonymous_variant(LOW|SILENT|ttC/ttT|p.Phe252Phe/c.756C>T|1679|Mroh2a|protein_coding|CODING|NM_001177364|7|1)
missense_variant	Mroh2a	MISSENSE	NM_001177364:p.Val261Leu/c.781G>T	Gtg/Ttg	MODERATE				rs47038443						chr1	88233442	88233442	G	T	het	missense_variant(MODERATE|MISSENSE|Gtg/Ttg|p.Val261Leu/c.781G>T|1679|Mroh2a|protein_coding|CODING|NM_001177364|7|1)
intron_variant	Mroh2a	protein_coding	NM_001177364:c.807+58T>C		MODIFIER										chr1	88233526	88233526	T	C	het	intron_variant(MODIFIER|||c.807+58T>C|1679|Mroh2a|protein_coding|CODING|NM_001177364|7|1)
intron_variant	Mroh2a	protein_coding	NM_001177364:c.807+72T>C		MODIFIER				rs47942576						chr1	88233540	88233540	T	C	het	intron_variant(MODIFIER|||c.807+72T>C|1679|Mroh2a|protein_coding|CODING|NM_001177364|7|1)
intron_variant	Mroh2a	protein_coding	NM_001177364:c.808-198A>G		MODIFIER				rs46602113						chr1	88233804	88233804	A	G	het	intron_variant(MODIFIER|||c.808-198A>G|1679|Mroh2a|protein_coding|CODING|NM_001177364|7|1)
intron_variant	Mroh2a	protein_coding	NM_001177364:c.808-192G>T		MODIFIER				rs50502108						chr1	88233810	88233810	G	T	het	intron_variant(MODIFIER|||c.808-192G>T|1679|Mroh2a|protein_coding|CODING|NM_001177364|7|1)
intron_variant	Mroh2a	protein_coding	NM_001177364:c.808-185C>T		MODIFIER				rs51842618						chr1	88233817	88233817	C	T	het	intron_variant(MODIFIER|||c.808-185C>T|1679|Mroh2a|protein_coding|CODING|NM_001177364|7|1)
intron_variant	Mroh2a	protein_coding	NM_001177364:c.808-142C>T		MODIFIER				rs51585063						chr1	88233860	88233860	C	T	het	intron_variant(MODIFIER|||c.808-142C>T|1679|Mroh2a|protein_coding|CODING|NM_001177364|7|1)
intron_variant	Mroh2a	protein_coding	NM_001177364:c.808-135T>G		MODIFIER				rs49300752						chr1	88233867	88233867	T	G	het	intron_variant(MODIFIER|||c.808-135T>G|1679|Mroh2a|protein_coding|CODING|NM_001177364|7|1)
intron_variant	Mroh2a	protein_coding	NM_001177364:c.808-65G>A		MODIFIER										chr1	88233937	88233937	G	A	het	intron_variant(MODIFIER|||c.808-65G>A|1679|Mroh2a|protein_coding|CODING|NM_001177364|7|1)
intron_variant	Mroh2a	protein_coding	NM_001177364:c.808-13A>T		MODIFIER										chr1	88233989	88233989	A	T	het	intron_variant(MODIFIER|||c.808-13A>T|1679|Mroh2a|protein_coding|CODING|NM_001177364|7|1)
synonymous_variant	Mroh2a	SILENT	NM_001177364:p.Leu282Leu/c.846G>C	ctG/ctC	LOW				rs47387152						chr1	88234040	88234040	G	C	het	synonymous_variant(LOW|SILENT|ctG/ctC|p.Leu282Leu/c.846G>C|1679|Mroh2a|protein_coding|CODING|NM_001177364|8|1)
splice_region_variant	Mroh2a	protein_coding	NM_001177364:c.923G>A		LOW										chr1	88234120	88234120	G	A	het	splice_region_variant(LOW|||c.923G>A|1679|Mroh2a|protein_coding|CODING|NM_001177364|8|1),intron_variant(MODIFIER|||c.922+4G>A|1679|Mroh2a|protein_coding|CODING|NM_001177364|8|1)
intron_variant	Mroh2a	protein_coding	NM_001177364:c.922+21G>A		MODIFIER										chr1	88234137	88234137	G	A	het	intron_variant(MODIFIER|||c.922+21G>A|1679|Mroh2a|protein_coding|CODING|NM_001177364|8|1)
intron_variant	Mroh2a	protein_coding	NM_001177364:c.922+84G>A		MODIFIER										chr1	88234200	88234200	G	A	het	intron_variant(MODIFIER|||c.922+84G>A|1679|Mroh2a|protein_coding|CODING|NM_001177364|8|1)
intron_variant	Mroh2a	protein_coding	NM_001177364:c.922+127T>C		MODIFIER										chr1	88234243	88234243	T	C	het	intron_variant(MODIFIER|||c.922+127T>C|1679|Mroh2a|protein_coding|CODING|NM_001177364|8|1)
intron_variant	Mroh2a	protein_coding	NM_001177364:c.922+190C>T		MODIFIER				rs47147533						chr1	88234306	88234306	C	T	het	intron_variant(MODIFIER|||c.922+190C>T|1679|Mroh2a|protein_coding|CODING|NM_001177364|8|1)
intron_variant	Mroh2a	protein_coding	NM_001177364:c.922+196T>C		MODIFIER				rs30306582						chr1	88234312	88234312	T	C	het	intron_variant(MODIFIER|||c.922+196T>C|1679|Mroh2a|protein_coding|CODING|NM_001177364|8|1)
intron_variant	Mroh2a	protein_coding	NM_001177364:c.945-114T>C		MODIFIER				rs47110174						chr1	88234840	88234840	T	C	het	intron_variant(MODIFIER|||c.945-114T>C|1679|Mroh2a|protein_coding|CODING|NM_001177364|9|1)
intron_variant	Mroh2a	protein_coding	NM_001177364:c.945-82G>A		MODIFIER										chr1	88234872	88234872	G	A	het	intron_variant(MODIFIER|||c.945-82G>A|1679|Mroh2a|protein_coding|CODING|NM_001177364|9|1)
intron_variant	Mroh2a	protein_coding	NM_001177364:c.945-18T>C		MODIFIER				rs49249967						chr1	88234936	88234936	T	C	het	intron_variant(MODIFIER|||c.945-18T>C|1679|Mroh2a|protein_coding|CODING|NM_001177364|9|1)
intron_variant	Mroh2a	protein_coding	NM_001177364:c.945-10C>G		MODIFIER										chr1	88234944	88234944	C	G	het	intron_variant(MODIFIER|||c.945-10C>G|1679|Mroh2a|protein_coding|CODING|NM_001177364|9|1)
synonymous_variant	Mroh2a	SILENT	NM_001177364:p.Gln324Gln/c.972G>A	caG/caA	LOW				rs46732827						chr1	88234981	88234981	G	A	het	synonymous_variant(LOW|SILENT|caG/caA|p.Gln324Gln/c.972G>A|1679|Mroh2a|protein_coding|CODING|NM_001177364|10|1)
synonymous_variant	Mroh2a	SILENT	NM_001177364:p.Ser329Ser/c.987G>A	tcG/tcA	LOW										chr1	88234996	88234996	G	A	het	synonymous_variant(LOW|SILENT|tcG/tcA|p.Ser329Ser/c.987G>A|1679|Mroh2a|protein_coding|CODING|NM_001177364|10|1)
synonymous_variant	Mroh2a	SILENT	NM_001177364:p.Pro338Pro/c.1014G>A	ccG/ccA	LOW				rs51100050						chr1	88235023	88235023	G	A	het	synonymous_variant(LOW|SILENT|ccG/ccA|p.Pro338Pro/c.1014G>A|1679|Mroh2a|protein_coding|CODING|NM_001177364|10|1)
synonymous_variant	Mroh2a	SILENT	NM_001177364:p.Leu348Leu/c.1042T>C	Ttg/Ctg	LOW				rs30306580						chr1	88235051	88235051	T	C	het	synonymous_variant(LOW|SILENT|Ttg/Ctg|p.Leu348Leu/c.1042T>C|1679|Mroh2a|protein_coding|CODING|NM_001177364|10|1)
intron_variant	Mroh2a	protein_coding	NM_001177364:c.1053+17G>A		MODIFIER				rs49288088						chr1	88235079	88235079	G	A	het	intron_variant(MODIFIER|||c.1053+17G>A|1679|Mroh2a|protein_coding|CODING|NM_001177364|10|1)
intron_variant	Mroh2a	protein_coding	NM_001177364:c.1053+36G>C		MODIFIER				rs50657360						chr1	88235098	88235098	G	C	het	intron_variant(MODIFIER|||c.1053+36G>C|1679|Mroh2a|protein_coding|CODING|NM_001177364|10|1)
intron_variant	Mroh2a	protein_coding	NM_001177364:c.1053+52G>A		MODIFIER				rs49604714						chr1	88235114	88235114	G	A	het	intron_variant(MODIFIER|||c.1053+52G>A|1679|Mroh2a|protein_coding|CODING|NM_001177364|10|1)
intron_variant	Mroh2a	protein_coding	NM_001177364:c.1054-63C>T		MODIFIER				rs48711666						chr1	88235127	88235127	C	T	het	intron_variant(MODIFIER|||c.1054-63C>T|1679|Mroh2a|protein_coding|CODING|NM_001177364|10|1)
intron_variant	Mroh2a	protein_coding	NM_001177364:c.1054-47T>C		MODIFIER				rs46220804						chr1	88235143	88235143	T	C	het	intron_variant(MODIFIER|||c.1054-47T>C|1679|Mroh2a|protein_coding|CODING|NM_001177364|10|1)
intron_variant	Mroh2a	protein_coding	NM_001177364:c.1054-14G>A		MODIFIER										chr1	88235176	88235176	G	A	het	intron_variant(MODIFIER|||c.1054-14G>A|1679|Mroh2a|protein_coding|CODING|NM_001177364|10|1)
splice_region_variant	Mroh2a	protein_coding	NM_001177364:c.1054C>T		LOW				rs47716307						chr1	88235184	88235184	C	T	het	splice_region_variant(LOW|||c.1054C>T|1679|Mroh2a|protein_coding|CODING|NM_001177364|10|1),intron_variant(MODIFIER|||c.1054-6C>T|1679|Mroh2a|protein_coding|CODING|NM_001177364|10|1)
missense_variant	Mroh2a	MISSENSE	NM_001177364:p.Cys373Tyr/c.1118G>A	tGc/tAc	MODERATE				rs47868953						chr1	88235254	88235254	G	A	het	missense_variant(MODERATE|MISSENSE|tGc/tAc|p.Cys373Tyr/c.1118G>A|1679|Mroh2a|protein_coding|CODING|NM_001177364|11|1)
missense_variant	Mroh2a	MISSENSE	NM_001177364:p.Arg379His/c.1136G>A	cGc/cAc	MODERATE				rs46577219						chr1	88235376	88235376	G	A	het	missense_variant(MODERATE|MISSENSE|cGc/cAc|p.Arg379His/c.1136G>A|1679|Mroh2a|protein_coding|CODING|NM_001177364|12|1)
missense_variant	Mroh2a	MISSENSE	NM_001177364:p.Arg401His/c.1202G>A	cGt/cAt	MODERATE				rs51702482						chr1	88235442	88235442	G	A	het	missense_variant(MODERATE|MISSENSE|cGt/cAt|p.Arg401His/c.1202G>A|1679|Mroh2a|protein_coding|CODING|NM_001177364|12|1)
synonymous_variant	Mroh2a	SILENT	NM_001177364:p.Gly403Gly/c.1209G>T	ggG/ggT	LOW										chr1	88235449	88235449	G	T	het	synonymous_variant(LOW|SILENT|ggG/ggT|p.Gly403Gly/c.1209G>T|1679|Mroh2a|protein_coding|CODING|NM_001177364|12|1)
intron_variant	Mroh2a	protein_coding	NM_001177364:c.1246+143C>T		MODIFIER				rs49858676						chr1	88235629	88235629	C	T	het	intron_variant(MODIFIER|||c.1246+143C>T|1679|Mroh2a|protein_coding|CODING|NM_001177364|12|1)
intron_variant	Mroh2a	protein_coding	NM_001177364:c.1246+184G>T		MODIFIER										chr1	88235670	88235670	G	T	het	intron_variant(MODIFIER|||c.1246+184G>T|1679|Mroh2a|protein_coding|CODING|NM_001177364|12|1)
intron_variant	Mroh2a	protein_coding	NM_001177364:c.1247-134T>C		MODIFIER				rs260009471						chr1	88236521	88236521	T	C	het	intron_variant(MODIFIER|||c.1247-134T>C|1679|Mroh2a|protein_coding|CODING|NM_001177364|12|1)
intron_variant	Mroh2a	protein_coding	NM_001177364:c.1247-93C>G		MODIFIER				rs47201237						chr1	88236562	88236562	C	G	het	intron_variant(MODIFIER|||c.1247-93C>G|1679|Mroh2a|protein_coding|CODING|NM_001177364|12|1)
intron_variant	Mroh2a	protein_coding	NM_001177364:c.1247-74G>A		MODIFIER				rs50064535						chr1	88236581	88236581	G	A	het	intron_variant(MODIFIER|||c.1247-74G>A|1679|Mroh2a|protein_coding|CODING|NM_001177364|12|1)
intron_variant	Mroh2a	protein_coding	NM_001177364:c.1247-46A>G		MODIFIER				rs46262366						chr1	88236609	88236609	A	G	het	intron_variant(MODIFIER|||c.1247-46A>G|1679|Mroh2a|protein_coding|CODING|NM_001177364|12|1)
intron_variant	Mroh2a	protein_coding	NM_001177364:c.1247-24T>C		MODIFIER				rs45690353						chr1	88236631	88236631	T	C	het	intron_variant(MODIFIER|||c.1247-24T>C|1679|Mroh2a|protein_coding|CODING|NM_001177364|12|1)
intron_variant	Mroh2a	protein_coding	NM_001177364:c.1247-16G>T		MODIFIER				rs48299286						chr1	88236639	88236639	G	T	het	intron_variant(MODIFIER|||c.1247-16G>T|1679|Mroh2a|protein_coding|CODING|NM_001177364|12|1)
missense_variant	Mroh2a	MISSENSE	NM_001177364:p.Ile419Met/c.1257T>G	atT/atG	MODERATE				rs47887801						chr1	88236665	88236665	T	G	het	missense_variant(MODERATE|MISSENSE|atT/atG|p.Ile419Met/c.1257T>G|1679|Mroh2a|protein_coding|CODING|NM_001177364|13|1)
synonymous_variant	Mroh2a	SILENT	NM_001177364:p.Arg429Arg/c.1287C>G	cgC/cgG	LOW				rs46995426						chr1	88236695	88236695	C	G	het	synonymous_variant(LOW|SILENT|cgC/cgG|p.Arg429Arg/c.1287C>G|1679|Mroh2a|protein_coding|CODING|NM_001177364|13|1)
intron_variant	Mroh2a	protein_coding	NM_001177364:c.1323+22T>C		MODIFIER				rs45956738						chr1	88236753	88236753	T	C	het	intron_variant(MODIFIER|||c.1323+22T>C|1679|Mroh2a|protein_coding|CODING|NM_001177364|13|1)
intron_variant	Mroh2a	protein_coding	NM_001177364:c.1323+82A>G		MODIFIER				rs50799947						chr1	88236813	88236813	A	G	het	intron_variant(MODIFIER|||c.1323+82A>G|1679|Mroh2a|protein_coding|CODING|NM_001177364|13|1)
intron_variant	Mroh2a	protein_coding	NM_001177364:c.1324-194A>G		MODIFIER				rs45633344						chr1	88237279	88237279	A	G	het	intron_variant(MODIFIER|||c.1324-194A>G|1679|Mroh2a|protein_coding|CODING|NM_001177364|13|1)
intron_variant	Mroh2a	protein_coding	NM_001177364:c.1324-173G>A		MODIFIER				rs49078240						chr1	88237300	88237300	G	A	het	intron_variant(MODIFIER|||c.1324-173G>A|1679|Mroh2a|protein_coding|CODING|NM_001177364|13|1)
intron_variant	Mroh2a	protein_coding	NM_001177364:c.1324-138C>T		MODIFIER				rs108444406						chr1	88237335	88237335	C	T	het	intron_variant(MODIFIER|||c.1324-138C>T|1679|Mroh2a|protein_coding|CODING|NM_001177364|13|1)
intron_variant	Mroh2a	protein_coding	NM_001177364:c.1324-93C>G		MODIFIER				rs49259097						chr1	88237380	88237380	C	G	het	intron_variant(MODIFIER|||c.1324-93C>G|1679|Mroh2a|protein_coding|CODING|NM_001177364|13|1)
intron_variant	Mroh2a	protein_coding	NM_001177364:c.1324-16T>A		MODIFIER				rs48101914						chr1	88237457	88237457	T	A	het	intron_variant(MODIFIER|||c.1324-16T>A|1679|Mroh2a|protein_coding|CODING|NM_001177364|13|1)
stop_gained	Mroh2a	NONSENSE	NM_001177364:p.Arg448*/c.1342C>T	Cga/Tga	HIGH				rs49684833					Mroh2a:1.00(1);Mroh2a:1.00(1);	chr1	88237491	88237491	C	T	het	stop_gained(HIGH|NONSENSE|Cga/Tga|p.Arg448*/c.1342C>T|1679|Mroh2a|protein_coding|CODING|NM_001177364|14|1)
synonymous_variant	Mroh2a	SILENT	NM_001177364:p.Gly464Gly/c.1392C>A	ggC/ggA	LOW				rs45963845						chr1	88237541	88237541	C	A	het	synonymous_variant(LOW|SILENT|ggC/ggA|p.Gly464Gly/c.1392C>A|1679|Mroh2a|protein_coding|CODING|NM_001177364|14|1)
intron_variant	Mroh2a	protein_coding	NM_001177364:c.1444-96C>G		MODIFIER				rs47600260						chr1	88237749	88237749	C	G	het	intron_variant(MODIFIER|||c.1444-96C>G|1679|Mroh2a|protein_coding|CODING|NM_001177364|14|1)
intron_variant	Mroh2a	protein_coding	NM_001177364:c.1444-65G>A		MODIFIER				rs50672514						chr1	88237780	88237780	G	A	het	intron_variant(MODIFIER|||c.1444-65G>A|1679|Mroh2a|protein_coding|CODING|NM_001177364|14|1)
intron_variant	Mroh2a	protein_coding	NM_001177364:c.1444-56A>T		MODIFIER				rs46546338						chr1	88237789	88237789	A	T	het	intron_variant(MODIFIER|||c.1444-56A>T|1679|Mroh2a|protein_coding|CODING|NM_001177364|14|1)
intron_variant	Mroh2a	protein_coding	NM_001177364:c.1444-45T>A		MODIFIER				rs51520385						chr1	88237800	88237800	T	A	het	intron_variant(MODIFIER|||c.1444-45T>A|1679|Mroh2a|protein_coding|CODING|NM_001177364|14|1)
intron_variant	Mroh2a	protein_coding	NM_001177364:c.1444-32C>T		MODIFIER				rs46423284						chr1	88237813	88237813	C	T	het	intron_variant(MODIFIER|||c.1444-32C>T|1679|Mroh2a|protein_coding|CODING|NM_001177364|14|1)
missense_variant	Mroh2a	MISSENSE	NM_001177364:p.Gly515Ser/c.1543G>A	Ggc/Agc	MODERATE				rs51161324						chr1	88237944	88237944	G	A	het	missense_variant(MODERATE|MISSENSE|Ggc/Agc|p.Gly515Ser/c.1543G>A|1679|Mroh2a|protein_coding|CODING|NM_001177364|15|1)
intron_variant	Mroh2a	protein_coding	NM_001177364:c.1554+13C>A		MODIFIER				rs51387513						chr1	88237968	88237968	C	A	het	intron_variant(MODIFIER|||c.1554+13C>A|1679|Mroh2a|protein_coding|CODING|NM_001177364|15|1)
intron_variant	Mroh2a	protein_coding	NM_001177364:c.1554+21C>T		MODIFIER				rs47338225						chr1	88237976	88237976	C	T	het	intron_variant(MODIFIER|||c.1554+21C>T|1679|Mroh2a|protein_coding|CODING|NM_001177364|15|1)
intron_variant	Mroh2a	protein_coding	NM_001177364:c.1554+33C>G		MODIFIER				rs46817305						chr1	88237988	88237988	C	G	het	intron_variant(MODIFIER|||c.1554+33C>G|1679|Mroh2a|protein_coding|CODING|NM_001177364|15|1)
intron_variant	Mroh2a	protein_coding	NM_001177364:c.1554+43T>C		MODIFIER				rs30306576						chr1	88237998	88237998	T	C	het	intron_variant(MODIFIER|||c.1554+43T>C|1679|Mroh2a|protein_coding|CODING|NM_001177364|15|1)
intron_variant	Mroh2a	protein_coding	NM_001177364:c.1555-78G>A		MODIFIER				rs51977061						chr1	88238816	88238816	G	A	het	intron_variant(MODIFIER|||c.1555-78G>A|1679|Mroh2a|protein_coding|CODING|NM_001177364|15|1)
splice_region_variant	Mroh2a	protein_coding	NM_001177364:c.1555T>C		LOW				rs49591749						chr1	88238889	88238889	T	C	het	splice_region_variant(LOW|||c.1555T>C|1679|Mroh2a|protein_coding|CODING|NM_001177364|15|1),intron_variant(MODIFIER|||c.1555-5T>C|1679|Mroh2a|protein_coding|CODING|NM_001177364|15|1)
synonymous_variant	Mroh2a	SILENT	NM_001177364:p.Ala536Ala/c.1608A>G	gcA/gcG	LOW				rs50675978						chr1	88238947	88238947	A	G	het	synonymous_variant(LOW|SILENT|gcA/gcG|p.Ala536Ala/c.1608A>G|1679|Mroh2a|protein_coding|CODING|NM_001177364|16|1)
synonymous_variant	Mroh2a	SILENT	NM_001177364:p.Ala548Ala/c.1644C>T	gcC/gcT	LOW				rs51943203						chr1	88238983	88238983	C	T	het	synonymous_variant(LOW|SILENT|gcC/gcT|p.Ala548Ala/c.1644C>T|1679|Mroh2a|protein_coding|CODING|NM_001177364|16|1)
missense_variant	Mroh2a	MISSENSE	NM_001177364:p.Gly554Val/c.1661G>T	gGc/gTc	MODERATE				rs47327704						chr1	88239000	88239000	G	T	het	missense_variant(MODERATE|MISSENSE|gGc/gTc|p.Gly554Val/c.1661G>T|1679|Mroh2a|protein_coding|CODING|NM_001177364|16|1)
missense_variant	Mroh2a	MISSENSE	NM_001177364:p.Asp556Ala/c.1667A>C	gAc/gCc	MODERATE				rs47431882						chr1	88239006	88239006	A	C	het	missense_variant(MODERATE|MISSENSE|gAc/gCc|p.Asp556Ala/c.1667A>C|1679|Mroh2a|protein_coding|CODING|NM_001177364|16|1)
intron_variant	Mroh2a	protein_coding	NM_001177364:c.1702+93T>C		MODIFIER				rs49307045						chr1	88239134	88239134	T	C	het	intron_variant(MODIFIER|||c.1702+93T>C|1679|Mroh2a|protein_coding|CODING|NM_001177364|16|1)
intron_variant	Mroh2a	protein_coding	NM_001177364:c.1703-166G>A		MODIFIER				rs45975266						chr1	88239953	88239953	G	A	het	intron_variant(MODIFIER|||c.1703-166G>A|1679|Mroh2a|protein_coding|CODING|NM_001177364|16|1)
intron_variant	Mroh2a	protein_coding	NM_001177364:c.1703-125T>A		MODIFIER				rs49196011						chr1	88239994	88239994	T	A	het	intron_variant(MODIFIER|||c.1703-125T>A|1679|Mroh2a|protein_coding|CODING|NM_001177364|16|1)
synonymous_variant	Mroh2a	SILENT	NM_001177364:p.Leu570Leu/c.1708T>C	Ttg/Ctg	LOW				rs51719921						chr1	88240124	88240124	T	C	het	synonymous_variant(LOW|SILENT|Ttg/Ctg|p.Leu570Leu/c.1708T>C|1679|Mroh2a|protein_coding|CODING|NM_001177364|17|1)
missense_variant	Mroh2a	MISSENSE	NM_001177364:p.Ala578Val/c.1733C>T	gCc/gTc	MODERATE				rs48472294						chr1	88240149	88240149	C	T	het	missense_variant(MODERATE|MISSENSE|gCc/gTc|p.Ala578Val/c.1733C>T|1679|Mroh2a|protein_coding|CODING|NM_001177364|17|1)
intron_variant	Mroh2a	protein_coding	NM_001177364:c.1743+66C>T		MODIFIER				rs30306575						chr1	88240225	88240225	C	T	het	intron_variant(MODIFIER|||c.1743+66C>T|1679|Mroh2a|protein_coding|CODING|NM_001177364|17|1)
intron_variant	Mroh2a	protein_coding	NM_001177364:c.1743+183T>G		MODIFIER				rs49533396						chr1	88240342	88240342	T	G	het	intron_variant(MODIFIER|||c.1743+183T>G|1679|Mroh2a|protein_coding|CODING|NM_001177364|17|1)
intron_variant	Mroh2a	protein_coding	NM_001177364:c.1743+228T>C		MODIFIER				rs30306574						chr1	88240387	88240387	T	C	het	intron_variant(MODIFIER|||c.1743+228T>C|1679|Mroh2a|protein_coding|CODING|NM_001177364|17|1)
intron_variant	Mroh2a	protein_coding	NM_001177364:c.1743+251G>A		MODIFIER				rs46041707						chr1	88240410	88240410	G	A	het	intron_variant(MODIFIER|||c.1743+251G>A|1679|Mroh2a|protein_coding|CODING|NM_001177364|17|1)
intron_variant	Mroh2a	protein_coding	NM_001177364:c.1744-172G>A		MODIFIER				rs51030761						chr1	88240507	88240507	G	A	het	intron_variant(MODIFIER|||c.1744-172G>A|1679|Mroh2a|protein_coding|CODING|NM_001177364|17|1)
intron_variant	Mroh2a	protein_coding	NM_001177364:c.1744-61G>A		MODIFIER				rs48768830						chr1	88240618	88240618	G	A	het	intron_variant(MODIFIER|||c.1744-61G>A|1679|Mroh2a|protein_coding|CODING|NM_001177364|17|1)
missense_variant	Mroh2a	MISSENSE	NM_001177364:p.Gly590Arg/c.1768G>A	Gga/Aga	MODERATE				rs46352364						chr1	88240703	88240703	G	A	het	missense_variant(MODERATE|MISSENSE|Gga/Aga|p.Gly590Arg/c.1768G>A|1679|Mroh2a|protein_coding|CODING|NM_001177364|18|1)
missense_variant	Mroh2a	MISSENSE	NM_001177364:p.Gly592Cys/c.1774G>T	Ggc/Tgc	MODERATE										chr1	88240709	88240709	G	T	het	missense_variant(MODERATE|MISSENSE|Ggc/Tgc|p.Gly592Cys/c.1774G>T|1679|Mroh2a|protein_coding|CODING|NM_001177364|18|1)
synonymous_variant	Mroh2a	SILENT	NM_001177364:p.Leu623Leu/c.1867C>T	Cta/Tta	LOW				rs47373236						chr1	88240802	88240802	C	T	het	synonymous_variant(LOW|SILENT|Cta/Tta|p.Leu623Leu/c.1867C>T|1679|Mroh2a|protein_coding|CODING|NM_001177364|18|1)
intron_variant	Mroh2a	protein_coding	NM_001177364:c.1885+19G>A		MODIFIER				rs51509347						chr1	88240839	88240839	G	A	het	intron_variant(MODIFIER|||c.1885+19G>A|1679|Mroh2a|protein_coding|CODING|NM_001177364|18|1)
intron_variant	Mroh2a	protein_coding	NM_001177364:c.1886-102G>A		MODIFIER				rs49834198						chr1	88240969	88240969	G	A	het	intron_variant(MODIFIER|||c.1886-102G>A|1679|Mroh2a|protein_coding|CODING|NM_001177364|18|1)
intron_variant	Mroh2a	protein_coding	NM_001177364:c.1886-78G>C		MODIFIER										chr1	88240993	88240993	G	C	het	intron_variant(MODIFIER|||c.1886-78G>C|1679|Mroh2a|protein_coding|CODING|NM_001177364|18|1)
synonymous_variant	Mroh2a	SILENT	NM_001177364:p.Asn636Asn/c.1908C>T	aaC/aaT	LOW				rs30305673						chr1	88241093	88241093	C	T	het	synonymous_variant(LOW|SILENT|aaC/aaT|p.Asn636Asn/c.1908C>T|1679|Mroh2a|protein_coding|CODING|NM_001177364|19|1)
intron_variant	Mroh2a	protein_coding	NM_001177364:c.1938+37G>A		MODIFIER				rs47087507						chr1	88241160	88241160	G	A	het	intron_variant(MODIFIER|||c.1938+37G>A|1679|Mroh2a|protein_coding|CODING|NM_001177364|19|1)
intron_variant	Mroh2a	protein_coding	NM_001177364:c.1938+74C>T		MODIFIER				rs47127906						chr1	88241197	88241197	C	T	het	intron_variant(MODIFIER|||c.1938+74C>T|1679|Mroh2a|protein_coding|CODING|NM_001177364|19|1)
intron_variant	Mroh2a	protein_coding	NM_001177364:c.1938+110G>A		MODIFIER										chr1	88241233	88241233	G	A	het	intron_variant(MODIFIER|||c.1938+110G>A|1679|Mroh2a|protein_coding|CODING|NM_001177364|19|1)
intron_variant	Mroh2a	protein_coding	NM_001177364:c.1938+122T>C		MODIFIER				rs51712461						chr1	88241245	88241245	T	C	het	intron_variant(MODIFIER|||c.1938+122T>C|1679|Mroh2a|protein_coding|CODING|NM_001177364|19|1)
intron_variant	Mroh2a	protein_coding	NM_001177364:c.1938+167C>A		MODIFIER				rs45656739						chr1	88241290	88241290	C	A	het	intron_variant(MODIFIER|||c.1938+167C>A|1679|Mroh2a|protein_coding|CODING|NM_001177364|19|1)
intron_variant	Mroh2a	protein_coding	NM_001177364:c.1938+202C>A		MODIFIER				rs51368881						chr1	88241325	88241325	C	A	het	intron_variant(MODIFIER|||c.1938+202C>A|1679|Mroh2a|protein_coding|CODING|NM_001177364|19|1)
intron_variant	Mroh2a	protein_coding	NM_001177364:c.1939-208C>T		MODIFIER				rs48661799						chr1	88241335	88241335	C	T	het	intron_variant(MODIFIER|||c.1939-208C>T|1679|Mroh2a|protein_coding|CODING|NM_001177364|19|1)
intron_variant	Mroh2a	protein_coding	NM_001177364:c.1939-183T>C		MODIFIER				rs45995677						chr1	88241360	88241360	T	C	het	intron_variant(MODIFIER|||c.1939-183T>C|1679|Mroh2a|protein_coding|CODING|NM_001177364|19|1)
intron_variant	Mroh2a	protein_coding	NM_001177364:c.1939-170A>G		MODIFIER				rs46136900						chr1	88241373	88241373	A	G	het	intron_variant(MODIFIER|||c.1939-170A>G|1679|Mroh2a|protein_coding|CODING|NM_001177364|19|1)
intron_variant	Mroh2a	protein_coding	NM_001177364:c.1939-158A>T		MODIFIER				rs47083175						chr1	88241385	88241385	A	T	het	intron_variant(MODIFIER|||c.1939-158A>T|1679|Mroh2a|protein_coding|CODING|NM_001177364|19|1)
intron_variant	Mroh2a	protein_coding	NM_001177364:c.1939-152C>G		MODIFIER				rs46448095						chr1	88241391	88241391	C	G	het	intron_variant(MODIFIER|||c.1939-152C>G|1679|Mroh2a|protein_coding|CODING|NM_001177364|19|1)
intron_variant	Mroh2a	protein_coding	NM_001177364:c.1939-57T>G		MODIFIER				rs51133357						chr1	88241486	88241486	T	G	het	intron_variant(MODIFIER|||c.1939-57T>G|1679|Mroh2a|protein_coding|CODING|NM_001177364|19|1)
intron_variant	Mroh2a	protein_coding	NM_001177364:c.1939-33C>T		MODIFIER				rs30305672						chr1	88241510	88241510	C	T	het	intron_variant(MODIFIER|||c.1939-33C>T|1679|Mroh2a|protein_coding|CODING|NM_001177364|19|1)
intron_variant	Mroh2a	protein_coding	NM_001177364:c.1939-18C>T		MODIFIER				rs49301010						chr1	88241525	88241525	C	T	het	intron_variant(MODIFIER|||c.1939-18C>T|1679|Mroh2a|protein_coding|CODING|NM_001177364|19|1)
stop_gained	Mroh2a	NONSENSE	NM_001177364:p.Trp660*/c.1980G>A	tgG/tgA	HIGH				rs46209645					Mroh2a:1.00(1);Mroh2a:1.00(1);	chr1	88241584	88241584	G	A	het	stop_gained(HIGH|NONSENSE|tgG/tgA|p.Trp660*/c.1980G>A|1679|Mroh2a|protein_coding|CODING|NM_001177364|20|1)
synonymous_variant	Mroh2a	SILENT	NM_001177364:p.Leu662Leu/c.1986A>G	ctA/ctG	LOW				rs47901697						chr1	88241590	88241590	A	G	het	synonymous_variant(LOW|SILENT|ctA/ctG|p.Leu662Leu/c.1986A>G|1679|Mroh2a|protein_coding|CODING|NM_001177364|20|1)
missense_variant	Mroh2a	MISSENSE	NM_001177364:p.Ile672Leu/c.2014A>C	Atc/Ctc	MODERATE										chr1	88241618	88241618	A	C	het	missense_variant(MODERATE|MISSENSE|Atc/Ctc|p.Ile672Leu/c.2014A>C|1679|Mroh2a|protein_coding|CODING|NM_001177364|20|1)
intron_variant	Mroh2a	protein_coding	NM_001177364:c.2046+11G>A		MODIFIER				rs49704559						chr1	88241661	88241661	G	A	het	intron_variant(MODIFIER|||c.2046+11G>A|1679|Mroh2a|protein_coding|CODING|NM_001177364|20|1)
intron_variant	Mroh2a	protein_coding	NM_001177364:c.2046+63G>A		MODIFIER										chr1	88241713	88241713	G	A	het	intron_variant(MODIFIER|||c.2046+63G>A|1679|Mroh2a|protein_coding|CODING|NM_001177364|20|1)
intron_variant	Mroh2a	protein_coding	NM_001177364:c.2046+82G>A		MODIFIER				rs50059810						chr1	88241732	88241732	G	A	het	intron_variant(MODIFIER|||c.2046+82G>A|1679|Mroh2a|protein_coding|CODING|NM_001177364|20|1)
intron_variant	Mroh2a	protein_coding	NM_001177364:c.2046+147G>A		MODIFIER				rs51706734						chr1	88241797	88241797	G	A	het	intron_variant(MODIFIER|||c.2046+147G>A|1679|Mroh2a|protein_coding|CODING|NM_001177364|20|1)
intron_variant	Mroh2a	protein_coding	NM_001177364:c.2046+176G>T		MODIFIER				rs47829931						chr1	88241826	88241826	G	T	het	intron_variant(MODIFIER|||c.2046+176G>T|1679|Mroh2a|protein_coding|CODING|NM_001177364|20|1)
intron_variant	Mroh2a	protein_coding	NM_001177364:c.2047-238A>G		MODIFIER				rs50449886						chr1	88242166	88242166	A	G	het	intron_variant(MODIFIER|||c.2047-238A>G|1679|Mroh2a|protein_coding|CODING|NM_001177364|20|1)
intron_variant	Mroh2a	protein_coding	NM_001177364:c.2047-221G>T		MODIFIER				rs30305670						chr1	88242183	88242183	G	T	het	intron_variant(MODIFIER|||c.2047-221G>T|1679|Mroh2a|protein_coding|CODING|NM_001177364|20|1)
intron_variant	Mroh2a	protein_coding	NM_001177364:c.2047-162C>T		MODIFIER				rs49984831						chr1	88242242	88242242	C	T	het	intron_variant(MODIFIER|||c.2047-162C>T|1679|Mroh2a|protein_coding|CODING|NM_001177364|20|1)
intron_variant	Mroh2a	protein_coding	NM_001177364:c.2166+14C>T		MODIFIER				rs48485339						chr1	88242537	88242537	C	T	het	intron_variant(MODIFIER|||c.2166+14C>T|1679|Mroh2a|protein_coding|CODING|NM_001177364|21|1)
intron_variant	Mroh2a	protein_coding	NM_001177364:c.2166+35C>T		MODIFIER				rs51683890						chr1	88242558	88242558	C	T	het	intron_variant(MODIFIER|||c.2166+35C>T|1679|Mroh2a|protein_coding|CODING|NM_001177364|21|1)
intron_variant	Mroh2a	protein_coding	NM_001177364:c.2166+53G>T		MODIFIER				rs51002005						chr1	88242576	88242576	G	T	het	intron_variant(MODIFIER|||c.2166+53G>T|1679|Mroh2a|protein_coding|CODING|NM_001177364|21|1)
intron_variant	Mroh2a	protein_coding	NM_001177364:c.2166+70T>C		MODIFIER				rs49270920						chr1	88242593	88242593	T	C	het	intron_variant(MODIFIER|||c.2166+70T>C|1679|Mroh2a|protein_coding|CODING|NM_001177364|21|1)
intron_variant	Mroh2a	protein_coding	NM_001177364:c.2167-63A>G		MODIFIER				rs30928763						chr1	88242606	88242606	A	G	het	intron_variant(MODIFIER|||c.2167-63A>G|1679|Mroh2a|protein_coding|CODING|NM_001177364|21|1)
synonymous_variant	Mroh2a	SILENT	NM_001177364:p.Leu730Leu/c.2190G>A	ctG/ctA	LOW										chr1	88242692	88242692	G	A	het	synonymous_variant(LOW|SILENT|ctG/ctA|p.Leu730Leu/c.2190G>A|1679|Mroh2a|protein_coding|CODING|NM_001177364|22|1)
synonymous_variant	Mroh2a	SILENT	NM_001177364:p.Ile759Ile/c.2277C>T	atC/atT	LOW				rs50099360						chr1	88242779	88242779	C	T	het	synonymous_variant(LOW|SILENT|atC/atT|p.Ile759Ile/c.2277C>T|1679|Mroh2a|protein_coding|CODING|NM_001177364|22|1)
intron_variant	Mroh2a	protein_coding	NM_001177364:c.2289+16T>G		MODIFIER				rs51073242						chr1	88242807	88242807	T	G	het	intron_variant(MODIFIER|||c.2289+16T>G|1679|Mroh2a|protein_coding|CODING|NM_001177364|22|1)
intron_variant	Mroh2a	protein_coding	NM_001177364:c.2289+85T>G		MODIFIER				rs49368593						chr1	88242876	88242876	T	G	het	intron_variant(MODIFIER|||c.2289+85T>G|1679|Mroh2a|protein_coding|CODING|NM_001177364|22|1)
intron_variant	Mroh2a	protein_coding	NM_001177364:c.2289+163G>A		MODIFIER				rs45961507						chr1	88242954	88242954	G	A	het	intron_variant(MODIFIER|||c.2289+163G>A|1679|Mroh2a|protein_coding|CODING|NM_001177364|22|1)
intron_variant	Mroh2a	protein_coding	NM_001177364:c.2290-218C>A		MODIFIER										chr1	88243713	88243713	C	A	het	intron_variant(MODIFIER|||c.2290-218C>A|1679|Mroh2a|protein_coding|CODING|NM_001177364|22|1)
missense_variant	Mroh2a	MISSENSE	NM_001177364:p.Arg770Gln/c.2309G>A	cGa/cAa	MODERATE										chr1	88243950	88243950	G	A	het	missense_variant(MODERATE|MISSENSE|cGa/cAa|p.Arg770Gln/c.2309G>A|1679|Mroh2a|protein_coding|CODING|NM_001177364|23|1)
synonymous_variant	Mroh2a	SILENT	NM_001177364:p.Tyr787Tyr/c.2361C>T	taC/taT	LOW										chr1	88244002	88244002	C	T	het	synonymous_variant(LOW|SILENT|taC/taT|p.Tyr787Tyr/c.2361C>T|1679|Mroh2a|protein_coding|CODING|NM_001177364|23|1)
synonymous_variant	Mroh2a	SILENT	NM_001177364:p.Gln791Gln/c.2373G>A	caG/caA	LOW				rs45714767						chr1	88244014	88244014	G	A	het	synonymous_variant(LOW|SILENT|caG/caA|p.Gln791Gln/c.2373G>A|1679|Mroh2a|protein_coding|CODING|NM_001177364|23|1)
splice_region_variant	Mroh2a	protein_coding	NM_001177364:c.2442G>A		LOW										chr1	88244083	88244083	G	A	het	splice_region_variant(LOW|||c.2442G>A|1679|Mroh2a|protein_coding|CODING|NM_001177364|23|1),synonymous_variant(LOW|SILENT|caG/caA|p.Gln814Gln/c.2442G>A|1679|Mroh2a|protein_coding|CODING|NM_001177364|23|1)
intron_variant	Mroh2a	protein_coding	NM_001177364:c.2442+35T>C		MODIFIER				rs50772163						chr1	88244118	88244118	T	C	het	intron_variant(MODIFIER|||c.2442+35T>C|1679|Mroh2a|protein_coding|CODING|NM_001177364|23|1)
intron_variant	Mroh2a	protein_coding	NM_001177364:c.2442+63A>G		MODIFIER				rs49969874						chr1	88244146	88244146	A	G	het	intron_variant(MODIFIER|||c.2442+63A>G|1679|Mroh2a|protein_coding|CODING|NM_001177364|23|1)
intron_variant	Mroh2a	protein_coding	NM_001177364:c.2442+74G>A		MODIFIER				rs51906777						chr1	88244157	88244157	G	A	het	intron_variant(MODIFIER|||c.2442+74G>A|1679|Mroh2a|protein_coding|CODING|NM_001177364|23|1)
intron_variant	Mroh2a	protein_coding	NM_001177364:c.2442+81T>C		MODIFIER				rs47082164						chr1	88244164	88244164	T	C	het	intron_variant(MODIFIER|||c.2442+81T>C|1679|Mroh2a|protein_coding|CODING|NM_001177364|23|1)
intron_variant	Mroh2a	protein_coding	NM_001177364:c.2442+119G>T		MODIFIER										chr1	88244202	88244202	G	T	het	intron_variant(MODIFIER|||c.2442+119G>T|1679|Mroh2a|protein_coding|CODING|NM_001177364|23|1)
intron_variant	Mroh2a	protein_coding	NM_001177364:c.2442+197G>A		MODIFIER										chr1	88244280	88244280	G	A	het	intron_variant(MODIFIER|||c.2442+197G>A|1679|Mroh2a|protein_coding|CODING|NM_001177364|23|1)
intron_variant	Mroh2a	protein_coding	NM_001177364:c.2443-100C>T		MODIFIER				rs46985486						chr1	88244844	88244844	C	T	het	intron_variant(MODIFIER|||c.2443-100C>T|1679|Mroh2a|protein_coding|CODING|NM_001177364|23|1)
missense_variant	Mroh2a	MISSENSE	NM_001177364:p.Met823Ile/c.2469G>T	atG/atT	MODERATE										chr1	88244970	88244970	G	T	het	missense_variant(MODERATE|MISSENSE|atG/atT|p.Met823Ile/c.2469G>T|1679|Mroh2a|protein_coding|CODING|NM_001177364|24|1)
missense_variant	Mroh2a	MISSENSE	NM_001177364:p.Ala832Ser/c.2494G>T	Gcc/Tcc	MODERATE				rs49694003						chr1	88244995	88244995	G	T	het	missense_variant(MODERATE|MISSENSE|Gcc/Tcc|p.Ala832Ser/c.2494G>T|1679|Mroh2a|protein_coding|CODING|NM_001177364|24|1)
intron_variant	Mroh2a	protein_coding	NM_001177364:c.2565+60C>T		MODIFIER				rs47667811						chr1	88245126	88245126	C	T	het	intron_variant(MODIFIER|||c.2565+60C>T|1679|Mroh2a|protein_coding|CODING|NM_001177364|24|1)
intron_variant	Mroh2a	protein_coding	NM_001177364:c.2565+79A>G		MODIFIER				rs51651816						chr1	88245145	88245145	A	G	het	intron_variant(MODIFIER|||c.2565+79A>G|1679|Mroh2a|protein_coding|CODING|NM_001177364|24|1)
intron_variant	Mroh2a	protein_coding	NM_001177364:c.2565+121T>C		MODIFIER				rs46408433						chr1	88245187	88245187	T	C	het	intron_variant(MODIFIER|||c.2565+121T>C|1679|Mroh2a|protein_coding|CODING|NM_001177364|24|1)
intron_variant	Mroh2a	protein_coding	NM_001177364:c.2565+174G>A		MODIFIER				rs30304853						chr1	88245240	88245240	G	A	het	intron_variant(MODIFIER|||c.2565+174G>A|1679|Mroh2a|protein_coding|CODING|NM_001177364|24|1)
intron_variant	Mroh2a	protein_coding	NM_001177364:c.2566-245C>T		MODIFIER				rs51968014						chr1	88245743	88245743	C	T	het	intron_variant(MODIFIER|||c.2566-245C>T|1679|Mroh2a|protein_coding|CODING|NM_001177364|24|1)
intron_variant	Mroh2a	protein_coding	NM_001177364:c.2566-117A>G		MODIFIER				rs46194879						chr1	88245871	88245871	A	G	het	intron_variant(MODIFIER|||c.2566-117A>G|1679|Mroh2a|protein_coding|CODING|NM_001177364|24|1)
intron_variant	Mroh2a	protein_coding	NM_001177364:c.2566-110C>T		MODIFIER				rs50582628						chr1	88245878	88245878	C	T	het	intron_variant(MODIFIER|||c.2566-110C>T|1679|Mroh2a|protein_coding|CODING|NM_001177364|24|1)
intron_variant	Mroh2a	protein_coding	NM_001177364:c.2566-39G>A		MODIFIER				rs30304852						chr1	88245949	88245949	G	A	het	intron_variant(MODIFIER|||c.2566-39G>A|1679|Mroh2a|protein_coding|CODING|NM_001177364|24|1)
missense_variant	Mroh2a	MISSENSE	NM_001177364:p.Val856Ala/c.2567T>C	gTg/gCg	MODERATE				rs48134977						chr1	88245989	88245989	T	C	het	missense_variant(MODERATE|MISSENSE|gTg/gCg|p.Val856Ala/c.2567T>C|1679|Mroh2a|protein_coding|CODING|NM_001177364|25|1),splice_region_variant(LOW|||c.2567T>C|1679|Mroh2a|protein_coding|CODING|NM_001177364|25|1)
synonymous_variant	Mroh2a	SILENT	NM_001177364:p.His865His/c.2595C>T	caC/caT	LOW										chr1	88246017	88246017	C	T	het	synonymous_variant(LOW|SILENT|caC/caT|p.His865His/c.2595C>T|1679|Mroh2a|protein_coding|CODING|NM_001177364|25|1)
missense_variant	Mroh2a	MISSENSE	NM_001177364:p.Ala874Pro/c.2620G>C	Gca/Cca	MODERATE										chr1	88246042	88246042	G	C	het	missense_variant(MODERATE|MISSENSE|Gca/Cca|p.Ala874Pro/c.2620G>C|1679|Mroh2a|protein_coding|CODING|NM_001177364|25|1)
splice_region_variant	Mroh2a	protein_coding	NM_001177364:c.2643A>G		LOW				rs50479857						chr1	88246065	88246065	A	G	het	splice_region_variant(LOW|||c.2643A>G|1679|Mroh2a|protein_coding|CODING|NM_001177364|25|1),synonymous_variant(LOW|SILENT|ctA/ctG|p.Leu881Leu/c.2643A>G|1679|Mroh2a|protein_coding|CODING|NM_001177364|25|1)
intron_variant	Mroh2a	protein_coding	NM_001177364:c.2645+65T>C		MODIFIER				rs47336759						chr1	88246132	88246132	T	C	het	intron_variant(MODIFIER|||c.2645+65T>C|1679|Mroh2a|protein_coding|CODING|NM_001177364|25|1)
intron_variant	Mroh2a	protein_coding	NM_001177364:c.2645+89C>A		MODIFIER				rs49267994						chr1	88246156	88246156	C	A	het	intron_variant(MODIFIER|||c.2645+89C>A|1679|Mroh2a|protein_coding|CODING|NM_001177364|25|1)
intron_variant	Mroh2a	protein_coding	NM_001177364:c.2645+163T>G		MODIFIER				rs30304851						chr1	88246230	88246230	T	G	het	intron_variant(MODIFIER|||c.2645+163T>G|1679|Mroh2a|protein_coding|CODING|NM_001177364|25|1)
intron_variant	Mroh2a	protein_coding	NM_001177364:c.2646-231C>A		MODIFIER				rs46628706						chr1	88246905	88246905	C	A	het	intron_variant(MODIFIER|||c.2646-231C>A|1679|Mroh2a|protein_coding|CODING|NM_001177364|25|1)
intron_variant	Mroh2a	protein_coding	NM_001177364:c.2646-199A>G		MODIFIER				rs50533904						chr1	88246937	88246937	A	G	het	intron_variant(MODIFIER|||c.2646-199A>G|1679|Mroh2a|protein_coding|CODING|NM_001177364|25|1)
intron_variant	Mroh2a	protein_coding	NM_001177364:c.2646-159A>C		MODIFIER				rs51660884						chr1	88246977	88246977	A	C	het	intron_variant(MODIFIER|||c.2646-159A>C|1679|Mroh2a|protein_coding|CODING|NM_001177364|25|1)
intron_variant	Mroh2a	protein_coding	NM_001177364:c.2646-136G>A		MODIFIER				rs48788585						chr1	88247000	88247000	G	A	het	intron_variant(MODIFIER|||c.2646-136G>A|1679|Mroh2a|protein_coding|CODING|NM_001177364|25|1)
intron_variant	Mroh2a	protein_coding	NM_001177364:c.2646-108T>C		MODIFIER				rs47779264						chr1	88247028	88247028	T	C	het	intron_variant(MODIFIER|||c.2646-108T>C|1679|Mroh2a|protein_coding|CODING|NM_001177364|25|1)
intron_variant	Mroh2a	protein_coding	NM_001177364:c.2646-70C>T		MODIFIER				rs108497371						chr1	88247066	88247066	C	T	het	intron_variant(MODIFIER|||c.2646-70C>T|1679|Mroh2a|protein_coding|CODING|NM_001177364|25|1)
intron_variant	Mroh2a	protein_coding	NM_001177364:c.2646-13T>C		MODIFIER				rs45887350						chr1	88247123	88247123	T	C	het	intron_variant(MODIFIER|||c.2646-13T>C|1679|Mroh2a|protein_coding|CODING|NM_001177364|25|1)
missense_variant	Mroh2a	MISSENSE	NM_001177364:p.Met884Leu/c.2650A>C	Atg/Ctg	MODERATE				rs30304848						chr1	88247140	88247140	A	C	het	missense_variant(MODERATE|MISSENSE|Atg/Ctg|p.Met884Leu/c.2650A>C|1679|Mroh2a|protein_coding|CODING|NM_001177364|26|1)
synonymous_variant	Mroh2a	SILENT	NM_001177364:p.Thr894Thr/c.2682A>G	acA/acG	LOW				rs108928087						chr1	88247172	88247172	A	G	het	synonymous_variant(LOW|SILENT|acA/acG|p.Thr894Thr/c.2682A>G|1679|Mroh2a|protein_coding|CODING|NM_001177364|26|1)
intron_variant	Mroh2a	protein_coding	NM_001177364:c.2755-209A>G		MODIFIER				rs49015057						chr1	88247539	88247539	A	G	het	intron_variant(MODIFIER|||c.2755-209A>G|1679|Mroh2a|protein_coding|CODING|NM_001177364|26|1)
intron_variant	Mroh2a	protein_coding	NM_001177364:c.2755-65A>G		MODIFIER				rs46917902						chr1	88247683	88247683	A	G	het	intron_variant(MODIFIER|||c.2755-65A>G|1679|Mroh2a|protein_coding|CODING|NM_001177364|26|1)
missense_variant	Mroh2a	MISSENSE	NM_001177364:p.Thr924Ala/c.2770A>G	Acc/Gcc	MODERATE				rs51677514						chr1	88247763	88247763	A	G	het	missense_variant(MODERATE|MISSENSE|Acc/Gcc|p.Thr924Ala/c.2770A>G|1679|Mroh2a|protein_coding|CODING|NM_001177364|27|1)
intron_variant	Mroh2a	protein_coding	NM_001177364:c.2850+9T>C		MODIFIER				rs30304847						chr1	88247852	88247852	T	C	het	intron_variant(MODIFIER|||c.2850+9T>C|1679|Mroh2a|protein_coding|CODING|NM_001177364|27|1)
intron_variant	Mroh2a	protein_coding	NM_001177364:c.2850+57G>A		MODIFIER				rs48395532						chr1	88247900	88247900	G	A	het	intron_variant(MODIFIER|||c.2850+57G>A|1679|Mroh2a|protein_coding|CODING|NM_001177364|27|1)
intron_variant	Mroh2a	protein_coding	NM_001177364:c.2850+112A>T		MODIFIER				rs47890389						chr1	88247955	88247955	A	T	het	intron_variant(MODIFIER|||c.2850+112A>T|1679|Mroh2a|protein_coding|CODING|NM_001177364|27|1)
intron_variant	Mroh2a	protein_coding	NM_001177364:c.2850+186A>G		MODIFIER				rs47122436						chr1	88248029	88248029	A	G	het	intron_variant(MODIFIER|||c.2850+186A>G|1679|Mroh2a|protein_coding|CODING|NM_001177364|27|1)
intron_variant	Mroh2a	protein_coding	NM_001177364:c.2851-112G>A		MODIFIER				rs50191844						chr1	88248440	88248440	G	A	het	intron_variant(MODIFIER|||c.2851-112G>A|1679|Mroh2a|protein_coding|CODING|NM_001177364|27|1)
intron_variant	Mroh2a	protein_coding	NM_001177364:c.2851-58G>A		MODIFIER				rs51486861						chr1	88248494	88248494	G	A	het	intron_variant(MODIFIER|||c.2851-58G>A|1679|Mroh2a|protein_coding|CODING|NM_001177364|27|1)
intron_variant	Mroh2a	protein_coding	NM_001177364:c.2851-22G>A		MODIFIER										chr1	88248530	88248530	G	A	het	intron_variant(MODIFIER|||c.2851-22G>A|1679|Mroh2a|protein_coding|CODING|NM_001177364|27|1)
missense_variant	Mroh2a	MISSENSE	NM_001177364:p.Leu952Met/c.2854C>A	Ctg/Atg	MODERATE										chr1	88248555	88248555	C	A	het	missense_variant(MODERATE|MISSENSE|Ctg/Atg|p.Leu952Met/c.2854C>A|1679|Mroh2a|protein_coding|CODING|NM_001177364|28|1)
missense_variant	Mroh2a	MISSENSE	NM_001177364:p.Met968Ile/c.2904G>T	atG/atT	MODERATE				rs46529405						chr1	88248605	88248605	G	T	het	missense_variant(MODERATE|MISSENSE|atG/atT|p.Met968Ile/c.2904G>T|1679|Mroh2a|protein_coding|CODING|NM_001177364|28|1)
synonymous_variant	Mroh2a	SILENT	NM_001177364:p.His971His/c.2913T>C	caT/caC	LOW				rs50202562						chr1	88248614	88248614	T	C	het	synonymous_variant(LOW|SILENT|caT/caC|p.His971His/c.2913T>C|1679|Mroh2a|protein_coding|CODING|NM_001177364|28|1)
missense_variant	Mroh2a	MISSENSE	NM_001177364:p.Leu974Phe/c.2920C>T	Ctc/Ttc	MODERATE				rs50937237						chr1	88248621	88248621	C	T	het	missense_variant(MODERATE|MISSENSE|Ctc/Ttc|p.Leu974Phe/c.2920C>T|1679|Mroh2a|protein_coding|CODING|NM_001177364|28|1)
intron_variant	Mroh2a	protein_coding	NM_001177364:c.2955+160T>A		MODIFIER				rs49835252						chr1	88248816	88248816	T	A	het	intron_variant(MODIFIER|||c.2955+160T>A|1679|Mroh2a|protein_coding|CODING|NM_001177364|28|1)
intron_variant	Mroh2a	protein_coding	NM_001177364:c.2955+174G>T		MODIFIER				rs46721425						chr1	88248830	88248830	G	T	het	intron_variant(MODIFIER|||c.2955+174G>T|1679|Mroh2a|protein_coding|CODING|NM_001177364|28|1)
intron_variant	Mroh2a	protein_coding	NM_001177364:c.2955+188G>A		MODIFIER				rs49491131						chr1	88248844	88248844	G	A	hom	intron_variant(MODIFIER|||c.2955+188G>A|1679|Mroh2a|protein_coding|CODING|NM_001177364|28|1)
intron_variant	Mroh2a	protein_coding	NM_001177364:c.2956-246T>C		MODIFIER				rs49268205						chr1	88249457	88249457	T	C	het	intron_variant(MODIFIER|||c.2956-246T>C|1679|Mroh2a|protein_coding|CODING|NM_001177364|28|1)
intron_variant	Mroh2a	protein_coding	NM_001177364:c.2956-146T>A		MODIFIER				rs48851291						chr1	88249557	88249557	T	A	het	intron_variant(MODIFIER|||c.2956-146T>A|1679|Mroh2a|protein_coding|CODING|NM_001177364|28|1)
intron_variant	Mroh2a	protein_coding	NM_001177364:c.2956-135A>G		MODIFIER				rs49928501						chr1	88249568	88249568	A	G	het	intron_variant(MODIFIER|||c.2956-135A>G|1679|Mroh2a|protein_coding|CODING|NM_001177364|28|1)
intron_variant	Mroh2a	protein_coding	NM_001177364:c.2956-105C>T		MODIFIER				rs46902818						chr1	88249598	88249598	C	T	het	intron_variant(MODIFIER|||c.2956-105C>T|1679|Mroh2a|protein_coding|CODING|NM_001177364|28|1)
intron_variant	Mroh2a	protein_coding	NM_001177364:c.2956-17C>T		MODIFIER				rs244113765						chr1	88249686	88249686	C	T	het	intron_variant(MODIFIER|||c.2956-17C>T|1679|Mroh2a|protein_coding|CODING|NM_001177364|28|1)
splice_region_variant	Mroh2a	protein_coding	NM_001177364:c.2956T>C		LOW				rs49354716						chr1	88249700	88249700	T	C	het	splice_region_variant(LOW|||c.2956T>C|1679|Mroh2a|protein_coding|CODING|NM_001177364|28|1),intron_variant(MODIFIER|||c.2956-3T>C|1679|Mroh2a|protein_coding|CODING|NM_001177364|28|1)
synonymous_variant	Mroh2a	SILENT	NM_001177364:p.Leu999Leu/c.2997C>T	ctC/ctT	LOW				rs46845106						chr1	88249744	88249744	C	T	het	synonymous_variant(LOW|SILENT|ctC/ctT|p.Leu999Leu/c.2997C>T|1679|Mroh2a|protein_coding|CODING|NM_001177364|29|1)
splice_region_variant	Mroh2a	protein_coding	NM_001177364:c.3080G>A		LOW				rs47269647						chr1	88249832	88249832	G	A	het	splice_region_variant(LOW|||c.3080G>A|1679|Mroh2a|protein_coding|CODING|NM_001177364|29|1),intron_variant(MODIFIER|||c.3079+6G>A|1679|Mroh2a|protein_coding|CODING|NM_001177364|29|1)
intron_variant	Mroh2a	protein_coding	NM_001177364:c.3079+35A>G		MODIFIER				rs50960505						chr1	88249861	88249861	A	G	het	intron_variant(MODIFIER|||c.3079+35A>G|1679|Mroh2a|protein_coding|CODING|NM_001177364|29|1)
intron_variant	Mroh2a	protein_coding	NM_001177364:c.3079+43A>C		MODIFIER				rs48854013						chr1	88249869	88249869	A	C	het	intron_variant(MODIFIER|||c.3079+43A>C|1679|Mroh2a|protein_coding|CODING|NM_001177364|29|1)
intron_variant	Mroh2a	protein_coding	NM_001177364:c.3079+144C>T		MODIFIER				rs48055553						chr1	88249970	88249970	C	T	het	intron_variant(MODIFIER|||c.3079+144C>T|1679|Mroh2a|protein_coding|CODING|NM_001177364|29|1)
intron_variant	Mroh2a	protein_coding	NM_001177364:c.3079+219T>C		MODIFIER										chr1	88250045	88250045	T	C	het	intron_variant(MODIFIER|||c.3079+219T>C|1679|Mroh2a|protein_coding|CODING|NM_001177364|29|1)
intron_variant	Mroh2a	protein_coding	NM_001177364:c.3080-164T>C		MODIFIER				rs30303912						chr1	88250101	88250101	T	C	het	intron_variant(MODIFIER|||c.3080-164T>C|1679|Mroh2a|protein_coding|CODING|NM_001177364|29|1)
intron_variant	Mroh2a	protein_coding	NM_001177364:c.3080-146A>G		MODIFIER				rs47889459						chr1	88250119	88250119	A	G	het	intron_variant(MODIFIER|||c.3080-146A>G|1679|Mroh2a|protein_coding|CODING|NM_001177364|29|1)
splice_region_variant	Mroh2a	protein_coding	NM_001177364:c.3081A>G		LOW				rs46922901						chr1	88250266	88250266	A	G	het	splice_region_variant(LOW|||c.3081A>G|1679|Mroh2a|protein_coding|CODING|NM_001177364|30|1),synonymous_variant(LOW|SILENT|gtA/gtG|p.Val1027Val/c.3081A>G|1679|Mroh2a|protein_coding|CODING|NM_001177364|30|1)
missense_variant	Mroh2a	MISSENSE	NM_001177364:p.Asp1053Asn/c.3157G>A	Gac/Aac	MODERATE				rs46670044						chr1	88250342	88250342	G	A	het	missense_variant(MODERATE|MISSENSE|Gac/Aac|p.Asp1053Asn/c.3157G>A|1679|Mroh2a|protein_coding|CODING|NM_001177364|30|1)
intron_variant	Mroh2a	protein_coding	NM_001177364:c.3198+10G>A		MODIFIER				rs49466835						chr1	88250393	88250393	G	A	het	intron_variant(MODIFIER|||c.3198+10G>A|1679|Mroh2a|protein_coding|CODING|NM_001177364|30|1)
intron_variant	Mroh2a	protein_coding	NM_001177364:c.3198+42C>T		MODIFIER				rs49769505						chr1	88250425	88250425	C	T	het	intron_variant(MODIFIER|||c.3198+42C>T|1679|Mroh2a|protein_coding|CODING|NM_001177364|30|1)
intron_variant	Mroh2a	protein_coding	NM_001177364:c.3198+53T>C		MODIFIER				rs47847431						chr1	88250436	88250436	T	C	het	intron_variant(MODIFIER|||c.3198+53T>C|1679|Mroh2a|protein_coding|CODING|NM_001177364|30|1)
intron_variant	Mroh2a	protein_coding	NM_001177364:c.3198+109C>T		MODIFIER				rs46623910						chr1	88250492	88250492	C	T	het	intron_variant(MODIFIER|||c.3198+109C>T|1679|Mroh2a|protein_coding|CODING|NM_001177364|30|1)
intron_variant	Mroh2a	protein_coding	NM_001177364:c.3198+174G>C		MODIFIER				rs48249960						chr1	88250557	88250557	G	C	het	intron_variant(MODIFIER|||c.3198+174G>C|1679|Mroh2a|protein_coding|CODING|NM_001177364|30|1)
intron_variant	Mroh2a	protein_coding	NM_001177364:c.3198+233T>C		MODIFIER				rs30303911						chr1	88250616	88250616	T	C	het	intron_variant(MODIFIER|||c.3198+233T>C|1679|Mroh2a|protein_coding|CODING|NM_001177364|30|1)
intron_variant	Mroh2a	protein_coding	NM_001177364:c.3199-72G>A		MODIFIER				rs230403595						chr1	88251173	88251173	G	A	het	intron_variant(MODIFIER|||c.3199-72G>A|1679|Mroh2a|protein_coding|CODING|NM_001177364|30|1)
intron_variant	Mroh2a	protein_coding	NM_001177364:c.3199-58C>G		MODIFIER				rs51127165						chr1	88251187	88251187	C	G	het	intron_variant(MODIFIER|||c.3199-58C>G|1679|Mroh2a|protein_coding|CODING|NM_001177364|30|1)
intron_variant	Mroh2a	protein_coding	NM_001177364:c.3199-50A>G		MODIFIER				rs47026838						chr1	88251195	88251195	A	G	het	intron_variant(MODIFIER|||c.3199-50A>G|1679|Mroh2a|protein_coding|CODING|NM_001177364|30|1)
intron_variant	Mroh2a	protein_coding	NM_001177364:c.3199-16T>C		MODIFIER				rs48741853						chr1	88251229	88251229	T	C	het	intron_variant(MODIFIER|||c.3199-16T>C|1679|Mroh2a|protein_coding|CODING|NM_001177364|30|1)
missense_variant	Mroh2a	MISSENSE	NM_001177364:p.Cys1074Phe/c.3221G>T	tGc/tTc	MODERATE				rs50826619						chr1	88251267	88251267	G	T	het	missense_variant(MODERATE|MISSENSE|tGc/tTc|p.Cys1074Phe/c.3221G>T|1679|Mroh2a|protein_coding|CODING|NM_001177364|31|1)
synonymous_variant	Mroh2a	SILENT	NM_001177364:p.Ile1081Ile/c.3243C>T	atC/atT	LOW										chr1	88251289	88251289	C	T	het	synonymous_variant(LOW|SILENT|atC/atT|p.Ile1081Ile/c.3243C>T|1679|Mroh2a|protein_coding|CODING|NM_001177364|31|1)
synonymous_variant	Mroh2a	SILENT	NM_001177364:p.Val1100Val/c.3300C>T	gtC/gtT	LOW				rs50151850						chr1	88251346	88251346	C	T	het	synonymous_variant(LOW|SILENT|gtC/gtT|p.Val1100Val/c.3300C>T|1679|Mroh2a|protein_coding|CODING|NM_001177364|31|1)
missense_variant	Mroh2a	MISSENSE	NM_001177364:p.Leu1107Phe/c.3319C>T	Ctc/Ttc	MODERATE										chr1	88251365	88251365	C	T	het	missense_variant(MODERATE|MISSENSE|Ctc/Ttc|p.Leu1107Phe/c.3319C>T|1679|Mroh2a|protein_coding|CODING|NM_001177364|31|1)
missense_variant	Mroh2a	MISSENSE	NM_001177364:p.Arg1110Trp/c.3328C>T	Cgg/Tgg	MODERATE										chr1	88251374	88251374	C	T	het	missense_variant(MODERATE|MISSENSE|Cgg/Tgg|p.Arg1110Trp/c.3328C>T|1679|Mroh2a|protein_coding|CODING|NM_001177364|31|1)
missense_variant	Mroh2a	MISSENSE	NM_001177364:p.Glu1113Asp/c.3339G>T	gaG/gaT	MODERATE				rs48746447						chr1	88251385	88251385	G	T	het	missense_variant(MODERATE|MISSENSE|gaG/gaT|p.Glu1113Asp/c.3339G>T|1679|Mroh2a|protein_coding|CODING|NM_001177364|31|1)
intron_variant	Mroh2a	protein_coding	NM_001177364:c.3351+62C>A		MODIFIER				rs49402694						chr1	88251459	88251459	C	A	het	intron_variant(MODIFIER|||c.3351+62C>A|1679|Mroh2a|protein_coding|CODING|NM_001177364|31|1)
intron_variant	Mroh2a	protein_coding	NM_001177364:c.3351+75T>C		MODIFIER				rs30303909						chr1	88251472	88251472	T	C	het	intron_variant(MODIFIER|||c.3351+75T>C|1679|Mroh2a|protein_coding|CODING|NM_001177364|31|1)
intron_variant	Mroh2a	protein_coding	NM_001177364:c.3351+82C>T		MODIFIER				rs48272521						chr1	88251479	88251479	C	T	het	intron_variant(MODIFIER|||c.3351+82C>T|1679|Mroh2a|protein_coding|CODING|NM_001177364|31|1)
intron_variant	Mroh2a	protein_coding	NM_001177364:c.3351+93A>G		MODIFIER										chr1	88251490	88251490	A	G	het	intron_variant(MODIFIER|||c.3351+93A>G|1679|Mroh2a|protein_coding|CODING|NM_001177364|31|1)
intron_variant	Mroh2a	protein_coding	NM_001177364:c.3351+164C>T		MODIFIER				rs30303908						chr1	88251561	88251561	C	T	het	intron_variant(MODIFIER|||c.3351+164C>T|1679|Mroh2a|protein_coding|CODING|NM_001177364|31|1)
intron_variant	Mroh2a	protein_coding	NM_001177364:c.3351+187T>C		MODIFIER				rs51732114						chr1	88251584	88251584	T	C	het	intron_variant(MODIFIER|||c.3351+187T>C|1679|Mroh2a|protein_coding|CODING|NM_001177364|31|1)
intron_variant	Mroh2a	protein_coding	NM_001177364:c.3351+242T>C		MODIFIER				rs46016372						chr1	88251639	88251639	T	C	het	intron_variant(MODIFIER|||c.3351+242T>C|1679|Mroh2a|protein_coding|CODING|NM_001177364|31|1)
intron_variant	Mroh2a	protein_coding	NM_001177364:c.3352-237G>A		MODIFIER				rs48045859						chr1	88252099	88252099	G	A	hom	intron_variant(MODIFIER|||c.3352-237G>A|1679|Mroh2a|protein_coding|CODING|NM_001177364|31|1)
intron_variant	Mroh2a	protein_coding	NM_001177364:c.3352-190C>T		MODIFIER				rs47629892						chr1	88252146	88252146	C	T	het	intron_variant(MODIFIER|||c.3352-190C>T|1679|Mroh2a|protein_coding|CODING|NM_001177364|31|1)
intron_variant	Mroh2a	protein_coding	NM_001177364:c.3352-165C>T		MODIFIER				rs46670503						chr1	88252171	88252171	C	T	het	intron_variant(MODIFIER|||c.3352-165C>T|1679|Mroh2a|protein_coding|CODING|NM_001177364|31|1)
intron_variant	Mroh2a	protein_coding	NM_001177364:c.3352-77A>G		MODIFIER				rs51172860						chr1	88252259	88252259	A	G	het	intron_variant(MODIFIER|||c.3352-77A>G|1679|Mroh2a|protein_coding|CODING|NM_001177364|31|1)
intron_variant	Mroh2a	protein_coding	NM_001177364:c.3352-23A>G		MODIFIER				rs49686764						chr1	88252313	88252313	A	G	het	intron_variant(MODIFIER|||c.3352-23A>G|1679|Mroh2a|protein_coding|CODING|NM_001177364|31|1)
synonymous_variant	Mroh2a	SILENT	NM_001177364:p.Asp1133Asp/c.3399T>C	gaT/gaC	LOW				rs48997232						chr1	88252383	88252383	T	C	het	synonymous_variant(LOW|SILENT|gaT/gaC|p.Asp1133Asp/c.3399T>C|1679|Mroh2a|protein_coding|CODING|NM_001177364|32|1)
synonymous_variant	Mroh2a	SILENT	NM_001177364:p.Arg1139Arg/c.3417A>G	cgA/cgG	LOW										chr1	88252401	88252401	A	G	het	synonymous_variant(LOW|SILENT|cgA/cgG|p.Arg1139Arg/c.3417A>G|1679|Mroh2a|protein_coding|CODING|NM_001177364|32|1)
synonymous_variant	Mroh2a	SILENT	NM_001177364:p.Thr1158Thr/c.3474A>G	acA/acG	LOW				rs50204196						chr1	88252458	88252458	A	G	het	synonymous_variant(LOW|SILENT|acA/acG|p.Thr1158Thr/c.3474A>G|1679|Mroh2a|protein_coding|CODING|NM_001177364|32|1)
synonymous_variant	Mroh2a	SILENT	NM_001177364:p.Leu1165Leu/c.3493C>T	Ctg/Ttg	LOW				rs51522420						chr1	88252477	88252477	C	T	het	synonymous_variant(LOW|SILENT|Ctg/Ttg|p.Leu1165Leu/c.3493C>T|1679|Mroh2a|protein_coding|CODING|NM_001177364|32|1)
intron_variant	Mroh2a	protein_coding	NM_001177364:c.3507-182C>T		MODIFIER										chr1	88254676	88254676	C	T	het	intron_variant(MODIFIER|||c.3507-182C>T|1679|Mroh2a|protein_coding|CODING|NM_001177364|32|1)
intron_variant	Mroh2a	protein_coding	NM_001177364:c.3507-119C>T		MODIFIER				rs108215745						chr1	88254739	88254739	C	T	het	intron_variant(MODIFIER|||c.3507-119C>T|1679|Mroh2a|protein_coding|CODING|NM_001177364|32|1)
intron_variant	Mroh2a	protein_coding	NM_001177364:c.3507-72G>A		MODIFIER										chr1	88254786	88254786	G	A	het	intron_variant(MODIFIER|||c.3507-72G>A|1679|Mroh2a|protein_coding|CODING|NM_001177364|32|1)
intron_variant	Mroh2a	protein_coding	NM_001177364:c.3507-46A>G		MODIFIER				rs51642105						chr1	88254812	88254812	A	G	het	intron_variant(MODIFIER|||c.3507-46A>G|1679|Mroh2a|protein_coding|CODING|NM_001177364|32|1)
intron_variant	Mroh2a	protein_coding	NM_001177364:c.3507-24C>T		MODIFIER				rs48395395						chr1	88254834	88254834	C	T	het	intron_variant(MODIFIER|||c.3507-24C>T|1679|Mroh2a|protein_coding|CODING|NM_001177364|32|1)
intron_variant	Mroh2a	protein_coding	NM_001177364:c.3507-13T>C		MODIFIER										chr1	88254845	88254845	T	C	het	intron_variant(MODIFIER|||c.3507-13T>C|1679|Mroh2a|protein_coding|CODING|NM_001177364|32|1)
synonymous_variant	Mroh2a	SILENT	NM_001177364:p.Ala1185Ala/c.3555A>C	gcA/gcC	LOW				rs48050069						chr1	88254906	88254906	A	C	het	synonymous_variant(LOW|SILENT|gcA/gcC|p.Ala1185Ala/c.3555A>C|1679|Mroh2a|protein_coding|CODING|NM_001177364|33|1)
missense_variant	Mroh2a	MISSENSE	NM_001177364:p.Arg1195Leu/c.3584G>T	cGg/cTg	MODERATE				rs51526303						chr1	88254935	88254935	G	T	het	missense_variant(MODERATE|MISSENSE|cGg/cTg|p.Arg1195Leu/c.3584G>T|1679|Mroh2a|protein_coding|CODING|NM_001177364|33|1)
synonymous_variant	Mroh2a	SILENT	NM_001177364:p.Arg1199Arg/c.3597G>A	agG/agA	LOW										chr1	88254948	88254948	G	A	het	synonymous_variant(LOW|SILENT|agG/agA|p.Arg1199Arg/c.3597G>A|1679|Mroh2a|protein_coding|CODING|NM_001177364|33|1)
missense_variant	Mroh2a	MISSENSE	NM_001177364:p.Asn1205Ile/c.3614A>T	aAt/aTt	MODERATE										chr1	88254965	88254965	A	T	het	missense_variant(MODERATE|MISSENSE|aAt/aTt|p.Asn1205Ile/c.3614A>T|1679|Mroh2a|protein_coding|CODING|NM_001177364|33|1)
synonymous_variant	Mroh2a	SILENT	NM_001177364:p.Gly1260Gly/c.3780G>A	ggG/ggA	LOW				rs50969768						chr1	88255203	88255203	G	A	het	synonymous_variant(LOW|SILENT|ggG/ggA|p.Gly1260Gly/c.3780G>A|1679|Mroh2a|protein_coding|CODING|NM_001177364|34|1)
synonymous_variant	Mroh2a	SILENT	NM_001177364:p.Val1274Val/c.3822T>C	gtT/gtC	LOW				rs30303027						chr1	88255245	88255245	T	C	het	synonymous_variant(LOW|SILENT|gtT/gtC|p.Val1274Val/c.3822T>C|1679|Mroh2a|protein_coding|CODING|NM_001177364|34|1)
synonymous_variant	Mroh2a	SILENT	NM_001177364:p.Thr1284Thr/c.3852C>T	acC/acT	LOW				rs45677261						chr1	88255275	88255275	C	T	het	synonymous_variant(LOW|SILENT|acC/acT|p.Thr1284Thr/c.3852C>T|1679|Mroh2a|protein_coding|CODING|NM_001177364|34|1)
intron_variant	Mroh2a	protein_coding	NM_001177364:c.3870+22G>A		MODIFIER				rs48530924						chr1	88255315	88255315	G	A	het	intron_variant(MODIFIER|||c.3870+22G>A|1679|Mroh2a|protein_coding|CODING|NM_001177364|34|1)
intron_variant	Mroh2a	protein_coding	NM_001177364:c.3870+82A>T		MODIFIER				rs51874740						chr1	88255375	88255375	A	T	het	intron_variant(MODIFIER|||c.3870+82A>T|1679|Mroh2a|protein_coding|CODING|NM_001177364|34|1)
intron_variant	Mroh2a	protein_coding	NM_001177364:c.3870+116A>C		MODIFIER										chr1	88255409	88255409	A	C	het	intron_variant(MODIFIER|||c.3870+116A>C|1679|Mroh2a|protein_coding|CODING|NM_001177364|34|1)
intron_variant	Mroh2a	protein_coding	NM_001177364:c.3871-111C>A		MODIFIER										chr1	88255427	88255427	C	A	het	intron_variant(MODIFIER|||c.3871-111C>A|1679|Mroh2a|protein_coding|CODING|NM_001177364|34|1)
missense_variant	Mroh2a	MISSENSE	NM_001177364:p.Ser1291Tyr/c.3872C>A	tCc/tAc	MODERATE				rs49874282						chr1	88255539	88255539	C	A	het	missense_variant(MODERATE|MISSENSE|tCc/tAc|p.Ser1291Tyr/c.3872C>A|1679|Mroh2a|protein_coding|CODING|NM_001177364|35|1),splice_region_variant(LOW|||c.3872C>A|1679|Mroh2a|protein_coding|CODING|NM_001177364|35|1)
missense_variant	Mroh2a	MISSENSE	NM_001177364:p.Leu1300Ile/c.3898C>A	Ctt/Att	MODERATE				rs47896724						chr1	88255565	88255565	C	A	het	missense_variant(MODERATE|MISSENSE|Ctt/Att|p.Leu1300Ile/c.3898C>A|1679|Mroh2a|protein_coding|CODING|NM_001177364|35|1)
synonymous_variant	Mroh2a	SILENT	NM_001177364:p.Leu1314Leu/c.3940T>C	Ttg/Ctg	LOW				rs50882367						chr1	88255607	88255607	T	C	het	synonymous_variant(LOW|SILENT|Ttg/Ctg|p.Leu1314Leu/c.3940T>C|1679|Mroh2a|protein_coding|CODING|NM_001177364|35|1)
synonymous_variant	Mroh2a	SILENT	NM_001177364:p.Leu1322Leu/c.3966G>A	ctG/ctA	LOW				rs46647402						chr1	88255633	88255633	G	A	het	synonymous_variant(LOW|SILENT|ctG/ctA|p.Leu1322Leu/c.3966G>A|1679|Mroh2a|protein_coding|CODING|NM_001177364|35|1)
missense_variant	Mroh2a	MISSENSE	NM_001177364:p.Leu1330Val/c.3988C>G	Ctt/Gtt	MODERATE				rs48435916						chr1	88255655	88255655	C	G	het	missense_variant(MODERATE|MISSENSE|Ctt/Gtt|p.Leu1330Val/c.3988C>G|1679|Mroh2a|protein_coding|CODING|NM_001177364|35|1)
intron_variant	Mroh2a	protein_coding	NM_001177364:c.4013+167C>G		MODIFIER				rs46677296						chr1	88255847	88255847	C	G	het	intron_variant(MODIFIER|||c.4013+167C>G|1679|Mroh2a|protein_coding|CODING|NM_001177364|35|1)
intron_variant	Mroh2a	protein_coding	NM_001177364:c.4014-163A>G		MODIFIER				rs48372537						chr1	88255894	88255894	A	G	het	intron_variant(MODIFIER|||c.4014-163A>G|1679|Mroh2a|protein_coding|CODING|NM_001177364|35|1)
intron_variant	Mroh2a	protein_coding	NM_001177364:c.4014-80T>A		MODIFIER										chr1	88255977	88255977	T	A	het	intron_variant(MODIFIER|||c.4014-80T>A|1679|Mroh2a|protein_coding|CODING|NM_001177364|35|1)
intron_variant	Mroh2a	protein_coding	NM_001177364:c.4014-28T>A		MODIFIER				rs49956734						chr1	88256029	88256029	T	A	het	intron_variant(MODIFIER|||c.4014-28T>A|1679|Mroh2a|protein_coding|CODING|NM_001177364|35|1)
splice_region_variant	Mroh2a	protein_coding	NM_001177364:c.4014C>A		LOW										chr1	88256051	88256051	C	A	het	splice_region_variant(LOW|||c.4014C>A|1679|Mroh2a|protein_coding|CODING|NM_001177364|35|1),intron_variant(MODIFIER|||c.4014-6C>A|1679|Mroh2a|protein_coding|CODING|NM_001177364|35|1)
synonymous_variant	Mroh2a	SILENT	NM_001177364:p.Gln1349Gln/c.4047G>A	caG/caA	LOW				rs50502368						chr1	88256090	88256090	G	A	het	synonymous_variant(LOW|SILENT|caG/caA|p.Gln1349Gln/c.4047G>A|1679|Mroh2a|protein_coding|CODING|NM_001177364|36|1)
synonymous_variant	Mroh2a	SILENT	NM_001177364:p.Leu1351Leu/c.4053G>A	ctG/ctA	LOW										chr1	88256096	88256096	G	A	het	synonymous_variant(LOW|SILENT|ctG/ctA|p.Leu1351Leu/c.4053G>A|1679|Mroh2a|protein_coding|CODING|NM_001177364|36|1)
missense_variant	Mroh2a	MISSENSE	NM_001177364:p.Glu1362Lys/c.4084G>A	Gag/Aag	MODERATE				rs49915201						chr1	88256127	88256127	G	A	het	missense_variant(MODERATE|MISSENSE|Gag/Aag|p.Glu1362Lys/c.4084G>A|1679|Mroh2a|protein_coding|CODING|NM_001177364|36|1)
missense_variant	Mroh2a	MISSENSE	NM_001177364:p.Thr1371Met/c.4112C>T	aCg/aTg	MODERATE				rs108483986						chr1	88256155	88256155	C	T	het	missense_variant(MODERATE|MISSENSE|aCg/aTg|p.Thr1371Met/c.4112C>T|1679|Mroh2a|protein_coding|CODING|NM_001177364|36|1)
intron_variant	Mroh2a	protein_coding	NM_001177364:c.4128+42G>A		MODIFIER				rs51025913						chr1	88256213	88256213	G	A	het	intron_variant(MODIFIER|||c.4128+42G>A|1679|Mroh2a|protein_coding|CODING|NM_001177364|36|1)
splice_region_variant	Mroh2a	protein_coding	NM_001177364:c.4129T>C		LOW				rs51223356						chr1	88256392	88256392	T	C	het	splice_region_variant(LOW|||c.4129T>C|1679|Mroh2a|protein_coding|CODING|NM_001177364|36|1),intron_variant(MODIFIER|||c.4129-8T>C|1679|Mroh2a|protein_coding|CODING|NM_001177364|36|1)
missense_variant	Mroh2a	MISSENSE	NM_001177364:p.Pro1381Leu/c.4142C>T	cCa/cTa	MODERATE				rs47621380						chr1	88256413	88256413	C	T	het	missense_variant(MODERATE|MISSENSE|cCa/cTa|p.Pro1381Leu/c.4142C>T|1679|Mroh2a|protein_coding|CODING|NM_001177364|37|1)
synonymous_variant	Mroh2a	SILENT	NM_001177364:p.Gly1399Gly/c.4197T>C	ggT/ggC	LOW				rs49242808						chr1	88256468	88256468	T	C	het	synonymous_variant(LOW|SILENT|ggT/ggC|p.Gly1399Gly/c.4197T>C|1679|Mroh2a|protein_coding|CODING|NM_001177364|37|1)
missense_variant	Mroh2a	MISSENSE	NM_001177364:p.Arg1425Gln/c.4274G>A	cGg/cAg	MODERATE										chr1	88256545	88256545	G	A	het	missense_variant(MODERATE|MISSENSE|cGg/cAg|p.Arg1425Gln/c.4274G>A|1679|Mroh2a|protein_coding|CODING|NM_001177364|37|1)
intron_variant	Mroh2a	protein_coding	NM_001177364:c.4278+48A>G		MODIFIER				rs51909207						chr1	88256597	88256597	A	G	het	intron_variant(MODIFIER|||c.4278+48A>G|1679|Mroh2a|protein_coding|CODING|NM_001177364|37|1)
stop_gained	Mroh2a	NONSENSE	NM_001177364:p.Gln1445*/c.4333C>T	Cag/Tag	HIGH				rs48861546					Mroh2a:1.00(1);Mroh2a:1.00(1);	chr1	88256705	88256705	C	T	het	stop_gained(HIGH|NONSENSE|Cag/Tag|p.Gln1445*/c.4333C>T|1679|Mroh2a|protein_coding|CODING|NM_001177364|38|1)
missense_variant	Mroh2a	MISSENSE	NM_001177364:p.Ala1452Val/c.4355C>T	gCg/gTg	MODERATE				rs51219523						chr1	88256727	88256727	C	T	het	missense_variant(MODERATE|MISSENSE|gCg/gTg|p.Ala1452Val/c.4355C>T|1679|Mroh2a|protein_coding|CODING|NM_001177364|38|1)
missense_variant	Mroh2a	MISSENSE	NM_001177364:p.Val1461Ala/c.4382T>C	gTc/gCc	MODERATE										chr1	88256754	88256754	T	C	het	missense_variant(MODERATE|MISSENSE|gTc/gCc|p.Val1461Ala/c.4382T>C|1679|Mroh2a|protein_coding|CODING|NM_001177364|38|1)
missense_variant	Mroh2a	MISSENSE	NM_001177364:p.Ala1476Thr/c.4426G>A	Gcc/Acc	MODERATE				rs30303026						chr1	88256798	88256798	G	A	het	missense_variant(MODERATE|MISSENSE|Gcc/Acc|p.Ala1476Thr/c.4426G>A|1679|Mroh2a|protein_coding|CODING|NM_001177364|38|1)
intron_variant	Mroh2a	protein_coding	NM_001177364:c.4461+38G>C		MODIFIER				rs52517967						chr1	88256871	88256871	G	C	het	downstream_gene_variant(MODIFIER||1985||667|Hjurp|protein_coding|CODING|NM_198652||1),intron_variant(MODIFIER|||c.4461+38G>C|1679|Mroh2a|protein_coding|CODING|NM_001177364|38|1)
intron_variant	Mroh2a	protein_coding	NM_001177364:c.4461+63C>T		MODIFIER										chr1	88256896	88256896	C	T	het	downstream_gene_variant(MODIFIER||1960||667|Hjurp|protein_coding|CODING|NM_198652||1),intron_variant(MODIFIER|||c.4461+63C>T|1679|Mroh2a|protein_coding|CODING|NM_001177364|38|1)
intron_variant	Mroh2a	protein_coding	NM_001177364:c.4462-63G>T		MODIFIER										chr1	88257647	88257647	G	T	het	downstream_gene_variant(MODIFIER||1209||667|Hjurp|protein_coding|CODING|NM_198652||1),intron_variant(MODIFIER|||c.4462-63G>T|1679|Mroh2a|protein_coding|CODING|NM_001177364|38|1)
intron_variant	Mroh2a	protein_coding	NM_001177364:c.4462-27C>T		MODIFIER										chr1	88257683	88257683	C	T	het	downstream_gene_variant(MODIFIER||1173||667|Hjurp|protein_coding|CODING|NM_198652||1),intron_variant(MODIFIER|||c.4462-27C>T|1679|Mroh2a|protein_coding|CODING|NM_001177364|38|1)
synonymous_variant	Mroh2a	SILENT	NM_001177364:p.Phe1497Phe/c.4491T>C	ttT/ttC	LOW				rs45916248						chr1	88257739	88257739	T	C	het	synonymous_variant(LOW|SILENT|ttT/ttC|p.Phe1497Phe/c.4491T>C|1679|Mroh2a|protein_coding|CODING|NM_001177364|39|1),downstream_gene_variant(MODIFIER||1117||667|Hjurp|protein_coding|CODING|NM_198652||1)
missense_variant	Mroh2a	MISSENSE	NM_001177364:p.Glu1518Asp/c.4554G>C	gaG/gaC	MODERATE				rs46766240						chr1	88257802	88257802	G	C	het	missense_variant(MODERATE|MISSENSE|gaG/gaC|p.Glu1518Asp/c.4554G>C|1679|Mroh2a|protein_coding|CODING|NM_001177364|39|1),downstream_gene_variant(MODIFIER||1054||667|Hjurp|protein_coding|CODING|NM_198652||1)
intron_variant	Mroh2a	protein_coding	NM_001177364:c.4617+24A>G		MODIFIER				rs50523508						chr1	88257889	88257889	A	G	het	downstream_gene_variant(MODIFIER||967||667|Hjurp|protein_coding|CODING|NM_198652||1),intron_variant(MODIFIER|||c.4617+24A>G|1679|Mroh2a|protein_coding|CODING|NM_001177364|39|1)
intron_variant	Mroh2a	protein_coding	NM_001177364:c.4617+63A>G		MODIFIER				rs48983878						chr1	88257928	88257928	A	G	het	downstream_gene_variant(MODIFIER||928||667|Hjurp|protein_coding|CODING|NM_198652||1),intron_variant(MODIFIER|||c.4617+63A>G|1679|Mroh2a|protein_coding|CODING|NM_001177364|39|1)
intron_variant	Mroh2a	protein_coding	NM_001177364:c.4618-207G>A		MODIFIER										chr1	88258376	88258376	G	A	het	downstream_gene_variant(MODIFIER||480||667|Hjurp|protein_coding|CODING|NM_198652||1),intron_variant(MODIFIER|||c.4618-207G>A|1679|Mroh2a|protein_coding|CODING|NM_001177364|39|1)
intron_variant	Mroh2a	protein_coding	NM_001177364:c.4618-162C>A		MODIFIER				rs47939991						chr1	88258421	88258421	C	A	het	downstream_gene_variant(MODIFIER||435||667|Hjurp|protein_coding|CODING|NM_198652||1),intron_variant(MODIFIER|||c.4618-162C>A|1679|Mroh2a|protein_coding|CODING|NM_001177364|39|1)
intron_variant	Mroh2a	protein_coding	NM_001177364:c.4618-83G>C		MODIFIER										chr1	88258500	88258500	G	C	het	downstream_gene_variant(MODIFIER||356||667|Hjurp|protein_coding|CODING|NM_198652||1),intron_variant(MODIFIER|||c.4618-83G>C|1679|Mroh2a|protein_coding|CODING|NM_001177364|39|1)
intron_variant	Mroh2a	protein_coding	NM_001177364:c.4618-75C>A		MODIFIER				rs46628378						chr1	88258508	88258508	C	A	het	downstream_gene_variant(MODIFIER||348||667|Hjurp|protein_coding|CODING|NM_198652||1),intron_variant(MODIFIER|||c.4618-75C>A|1679|Mroh2a|protein_coding|CODING|NM_001177364|39|1)
synonymous_variant	Mroh2a	SILENT	NM_001177364:p.Ser1556Ser/c.4668C>T	tcC/tcT	LOW										chr1	88258633	88258633	C	T	het	synonymous_variant(LOW|SILENT|tcC/tcT|p.Ser1556Ser/c.4668C>T|1679|Mroh2a|protein_coding|CODING|NM_001177364|40|1),downstream_gene_variant(MODIFIER||223||667|Hjurp|protein_coding|CODING|NM_198652||1)
missense_variant	Mroh2a	MISSENSE	NM_001177364:p.Ser1567Gly/c.4699A>G	Agc/Ggc	MODERATE										chr1	88258664	88258664	A	G	het	missense_variant(MODERATE|MISSENSE|Agc/Ggc|p.Ser1567Gly/c.4699A>G|1679|Mroh2a|protein_coding|CODING|NM_001177364|40|1),downstream_gene_variant(MODIFIER||192||667|Hjurp|protein_coding|CODING|NM_198652||1)
synonymous_variant	Mroh2a	SILENT	NM_001177364:p.Ser1581Ser/c.4743C>T	tcC/tcT	LOW				rs48876495						chr1	88258708	88258708	C	T	het	synonymous_variant(LOW|SILENT|tcC/tcT|p.Ser1581Ser/c.4743C>T|1679|Mroh2a|protein_coding|CODING|NM_001177364|40|1),downstream_gene_variant(MODIFIER||148||667|Hjurp|protein_coding|CODING|NM_198652||1)
intron_variant	Mroh2a	protein_coding	NM_001177364:c.4749+9A>G		MODIFIER				rs45783408						chr1	88258723	88258723	A	G	het	downstream_gene_variant(MODIFIER||133||667|Hjurp|protein_coding|CODING|NM_198652||1),intron_variant(MODIFIER|||c.4749+9A>G|1679|Mroh2a|protein_coding|CODING|NM_001177364|40|1)
intron_variant	Mroh2a	protein_coding	NM_001177364:c.4749+17A>G		MODIFIER				rs47839015						chr1	88258731	88258731	A	G	het	downstream_gene_variant(MODIFIER||125||667|Hjurp|protein_coding|CODING|NM_198652||1),intron_variant(MODIFIER|||c.4749+17A>G|1679|Mroh2a|protein_coding|CODING|NM_001177364|40|1)
intron_variant	Mroh2a	protein_coding	NM_001177364:c.4749+29T>A		MODIFIER										chr1	88258743	88258743	T	A	het	downstream_gene_variant(MODIFIER||113||667|Hjurp|protein_coding|CODING|NM_198652||1),intron_variant(MODIFIER|||c.4749+29T>A|1679|Mroh2a|protein_coding|CODING|NM_001177364|40|1)
intron_variant	Mroh2a	protein_coding	NM_001177364:c.4749+107T>C		MODIFIER				rs49848966						chr1	88258821	88258821	T	C	het	downstream_gene_variant(MODIFIER||35||667|Hjurp|protein_coding|CODING|NM_198652||1),intron_variant(MODIFIER|||c.4749+107T>C|1679|Mroh2a|protein_coding|CODING|NM_001177364|40|1)
intron_variant	Mroh2a	protein_coding	NM_001177364:c.4749+134A>G		MODIFIER				rs52006394						chr1	88258848	88258848	A	G	het	downstream_gene_variant(MODIFIER||8||667|Hjurp|protein_coding|CODING|NM_198652||1),intron_variant(MODIFIER|||c.4749+134A>G|1679|Mroh2a|protein_coding|CODING|NM_001177364|40|1)
intron_variant	Mroh2a	protein_coding	NM_001177364:c.4749+178A>G		MODIFIER				rs48977382						chr1	88258892	88258892	A	G	het	3_prime_UTR_variant(MODIFIER||6289|c.*6289T>C|667|Hjurp|protein_coding|CODING|NM_198652|8|1),intron_variant(MODIFIER|||c.4749+178A>G|1679|Mroh2a|protein_coding|CODING|NM_001177364|40|1)
intron_variant	Mroh2a	protein_coding	NM_001177364:c.4750-114A>G		MODIFIER				rs108781526						chr1	88259005	88259005	A	G	het	3_prime_UTR_variant(MODIFIER||6176|c.*6176T>C|667|Hjurp|protein_coding|CODING|NM_198652|8|1),intron_variant(MODIFIER|||c.4750-114A>G|1679|Mroh2a|protein_coding|CODING|NM_001177364|40|1)
splice_region_variant	Mroh2a	protein_coding	NM_001177364:c.4851G>A		LOW				rs48446177						chr1	88259220	88259220	G	A	het	splice_region_variant(LOW|||c.4851G>A|1679|Mroh2a|protein_coding|CODING|NM_001177364|41|1),synonymous_variant(LOW|SILENT|gcG/gcA|p.Ala1617Ala/c.4851G>A|1679|Mroh2a|protein_coding|CODING|NM_001177364|41|1),3_prime_UTR_variant(MODIFIER||5961|c.*5961C>T|667|Hjurp|protein_coding|CODING|NM_198652|8|1)
intron_variant	Mroh2a	protein_coding	NM_001177364:c.4852+56G>T		MODIFIER				rs50130173						chr1	88259277	88259277	G	T	het	3_prime_UTR_variant(MODIFIER||5904|c.*5904C>A|667|Hjurp|protein_coding|CODING|NM_198652|8|1),intron_variant(MODIFIER|||c.4852+56G>T|1679|Mroh2a|protein_coding|CODING|NM_001177364|41|1)
intron_variant	Mroh2a	protein_coding	NM_001177364:c.4852+97C>T		MODIFIER				rs46397313						chr1	88259318	88259318	C	T	het	3_prime_UTR_variant(MODIFIER||5863|c.*5863G>A|667|Hjurp|protein_coding|CODING|NM_198652|8|1),intron_variant(MODIFIER|||c.4852+97C>T|1679|Mroh2a|protein_coding|CODING|NM_001177364|41|1)
intron_variant	Mroh2a	protein_coding	NM_001177364:c.4853-103C>T		MODIFIER				rs46339511						chr1	88259427	88259427	C	T	het	3_prime_UTR_variant(MODIFIER||5754|c.*5754G>A|667|Hjurp|protein_coding|CODING|NM_198652|8|1),intron_variant(MODIFIER|||c.4853-103C>T|1679|Mroh2a|protein_coding|CODING|NM_001177364|41|1)
intron_variant	Mroh2a	protein_coding	NM_001177364:c.4853-94G>C		MODIFIER										chr1	88259436	88259436	G	C	het	3_prime_UTR_variant(MODIFIER||5745|c.*5745C>G|667|Hjurp|protein_coding|CODING|NM_198652|8|1),intron_variant(MODIFIER|||c.4853-94G>C|1679|Mroh2a|protein_coding|CODING|NM_001177364|41|1)
intron_variant	Mroh2a	protein_coding	NM_001177364:c.4853-47C>T		MODIFIER				rs47321762						chr1	88259483	88259483	C	T	het	3_prime_UTR_variant(MODIFIER||5698|c.*5698G>A|667|Hjurp|protein_coding|CODING|NM_198652|8|1),intron_variant(MODIFIER|||c.4853-47C>T|1679|Mroh2a|protein_coding|CODING|NM_001177364|41|1)
intron_variant	Mroh2a	protein_coding	NM_001177364:c.4853-31T>A		MODIFIER										chr1	88259499	88259499	T	A	het	3_prime_UTR_variant(MODIFIER||5682|c.*5682A>T|667|Hjurp|protein_coding|CODING|NM_198652|8|1),intron_variant(MODIFIER|||c.4853-31T>A|1679|Mroh2a|protein_coding|CODING|NM_001177364|41|1)
synonymous_variant	Mroh2a	SILENT	NM_001177364:p.Ile1620Ile/c.4860T>C	atT/atC	LOW				rs51479680						chr1	88259537	88259537	T	C	het	synonymous_variant(LOW|SILENT|atT/atC|p.Ile1620Ile/c.4860T>C|1679|Mroh2a|protein_coding|CODING|NM_001177364|42|1),3_prime_UTR_variant(MODIFIER||5644|c.*5644A>G|667|Hjurp|protein_coding|CODING|NM_198652|8|1)
synonymous_variant	Mroh2a	SILENT	NM_001177364:p.Lys1630Lys/c.4890A>G	aaA/aaG	LOW				rs30301550						chr1	88259567	88259567	A	G	het	synonymous_variant(LOW|SILENT|aaA/aaG|p.Lys1630Lys/c.4890A>G|1679|Mroh2a|protein_coding|CODING|NM_001177364|42|1),3_prime_UTR_variant(MODIFIER||5614|c.*5614T>C|667|Hjurp|protein_coding|CODING|NM_198652|8|1)
missense_variant	Mroh2a	MISSENSE	NM_001177364:p.Arg1638Cys/c.4912C>T	Cgc/Tgc	MODERATE										chr1	88259589	88259589	C	T	het	missense_variant(MODERATE|MISSENSE|Cgc/Tgc|p.Arg1638Cys/c.4912C>T|1679|Mroh2a|protein_coding|CODING|NM_001177364|42|1),3_prime_UTR_variant(MODIFIER||5592|c.*5592G>A|667|Hjurp|protein_coding|CODING|NM_198652|8|1)
intron_variant	Mroh2a	protein_coding	NM_001177364:c.4918+12T>C		MODIFIER				rs47903157						chr1	88259607	88259607	T	C	het	3_prime_UTR_variant(MODIFIER||5574|c.*5574A>G|667|Hjurp|protein_coding|CODING|NM_198652|8|1),intron_variant(MODIFIER|||c.4918+12T>C|1679|Mroh2a|protein_coding|CODING|NM_001177364|42|1)
intron_variant	Mroh2a	protein_coding	NM_001177364:c.4918+83A>G		MODIFIER				rs49400006						chr1	88259678	88259678	A	G	het	3_prime_UTR_variant(MODIFIER||5503|c.*5503T>C|667|Hjurp|protein_coding|CODING|NM_198652|8|1),intron_variant(MODIFIER|||c.4918+83A>G|1679|Mroh2a|protein_coding|CODING|NM_001177364|42|1)
intron_variant	Mroh2a	protein_coding	NM_001177364:c.4918+101G>C		MODIFIER										chr1	88259696	88259696	G	C	het	3_prime_UTR_variant(MODIFIER||5485|c.*5485C>G|667|Hjurp|protein_coding|CODING|NM_198652|8|1),intron_variant(MODIFIER|||c.4918+101G>C|1679|Mroh2a|protein_coding|CODING|NM_001177364|42|1)
intron_variant	Mroh2a	protein_coding	NM_001177364:c.4918+146G>C		MODIFIER				rs48839757						chr1	88259741	88259741	G	C	het	3_prime_UTR_variant(MODIFIER||5440|c.*5440C>G|667|Hjurp|protein_coding|CODING|NM_198652|8|1),intron_variant(MODIFIER|||c.4918+146G>C|1679|Mroh2a|protein_coding|CODING|NM_001177364|42|1)
intron_variant	Mroh2a	protein_coding	NM_001177364:c.4919-112A>G		MODIFIER				rs47144880						chr1	88259793	88259793	A	G	het	3_prime_UTR_variant(MODIFIER||5388|c.*5388T>C|667|Hjurp|protein_coding|CODING|NM_198652|8|1),intron_variant(MODIFIER|||c.4919-112A>G|1679|Mroh2a|protein_coding|CODING|NM_001177364|42|1)
synonymous_variant	Mroh2a	SILENT	NM_001177364:p.Leu1663Leu/c.4987C>T	Ctg/Ttg	LOW										chr1	88259973	88259973	C	T	het	synonymous_variant(LOW|SILENT|Ctg/Ttg|p.Leu1663Leu/c.4987C>T|1679|Mroh2a|protein_coding|CODING|NM_001177364|43|1),3_prime_UTR_variant(MODIFIER||5208|c.*5208G>A|667|Hjurp|protein_coding|CODING|NM_198652|8|1)
3_prime_UTR_variant	Mroh2a	protein_coding	NM_001177364:c.*30C>T		MODIFIER				rs49933713						chr1	88260056	88260056	C	T	het	3_prime_UTR_variant(MODIFIER||5125|c.*5125G>A|667|Hjurp|protein_coding|CODING|NM_198652|8|1),3_prime_UTR_variant(MODIFIER||30|c.*30C>T|1679|Mroh2a|protein_coding|CODING|NM_001177364|43|1)
3_prime_UTR_variant	Mroh2a	protein_coding	NM_001177364:c.*86G>A		MODIFIER										chr1	88260112	88260112	G	A	het	3_prime_UTR_variant(MODIFIER||5069|c.*5069C>T|667|Hjurp|protein_coding|CODING|NM_198652|8|1),3_prime_UTR_variant(MODIFIER||86|c.*86G>A|1679|Mroh2a|protein_coding|CODING|NM_001177364|43|1)
3_prime_UTR_variant	Hjurp	protein_coding	NM_198652:c.*147C>T		MODIFIER				rs51185680						chr1	88265034	88265034	G	A	het	3_prime_UTR_variant(MODIFIER||147|c.*147C>T|667|Hjurp|protein_coding|CODING|NM_198652|8|1),3_prime_UTR_variant(MODIFIER||147|c.*147C>T|591|A730008H23Rik|protein_coding|CODING|NM_172505|5|1),non_coding_exon_variant(MODIFIER|||n.1717C>T||6430706D22Rik||NON_CODING|NR_040291|5|1)
3_prime_UTR_variant	Hjurp	protein_coding	NM_198652:c.*59C>T		MODIFIER				rs30301545						chr1	88265122	88265122	G	A	het	3_prime_UTR_variant(MODIFIER||59|c.*59C>T|667|Hjurp|protein_coding|CODING|NM_198652|8|1),3_prime_UTR_variant(MODIFIER||59|c.*59C>T|591|A730008H23Rik|protein_coding|CODING|NM_172505|5|1),non_coding_exon_variant(MODIFIER|||n.1629C>T||6430706D22Rik||NON_CODING|NR_040291|5|1)
missense_variant	Hjurp	MISSENSE	NM_198652:p.Pro667Leu/c.2000C>T	cCc/cTc	MODERATE										chr1	88265185	88265185	G	A	het	missense_variant(MODERATE|MISSENSE|cCc/cTc|p.Pro667Leu/c.2000C>T|667|Hjurp|protein_coding|CODING|NM_198652|8|1),missense_variant(MODERATE|MISSENSE|cCc/cTc|p.Pro591Leu/c.1772C>T|591|A730008H23Rik|protein_coding|CODING|NM_172505|5|1),non_coding_exon_variant(MODIFIER|||n.1566C>T||6430706D22Rik||NON_CODING|NR_040291|5|1)
missense_variant	Hjurp	MISSENSE	NM_198652:p.Cys643Arg/c.1927T>C	Tgc/Cgc	MODERATE				rs13472325						chr1	88265258	88265258	A	G	het	missense_variant(MODERATE|MISSENSE|Tgc/Cgc|p.Cys643Arg/c.1927T>C|667|Hjurp|protein_coding|CODING|NM_198652|8|1),missense_variant(MODERATE|MISSENSE|Tgc/Cgc|p.Cys567Arg/c.1699T>C|591|A730008H23Rik|protein_coding|CODING|NM_172505|5|1),non_coding_exon_variant(MODIFIER|||n.1493T>C||6430706D22Rik||NON_CODING|NR_040291|5|1)
synonymous_variant	Hjurp	SILENT	NM_198652:p.Leu638Leu/c.1914G>T	ctG/ctT	LOW				rs48703577						chr1	88265271	88265271	C	A	het	synonymous_variant(LOW|SILENT|ctG/ctT|p.Leu638Leu/c.1914G>T|667|Hjurp|protein_coding|CODING|NM_198652|8|1),synonymous_variant(LOW|SILENT|ctG/ctT|p.Leu562Leu/c.1686G>T|591|A730008H23Rik|protein_coding|CODING|NM_172505|5|1),non_coding_exon_variant(MODIFIER|||n.1480G>T||6430706D22Rik||NON_CODING|NR_040291|5|1)
missense_variant	Hjurp	MISSENSE	NM_198652:p.Ala626Pro/c.1876G>C	Gca/Cca	MODERATE				rs50378893						chr1	88265309	88265309	C	G	het	missense_variant(MODERATE|MISSENSE|Gca/Cca|p.Ala626Pro/c.1876G>C|667|Hjurp|protein_coding|CODING|NM_198652|8|1),missense_variant(MODERATE|MISSENSE|Gca/Cca|p.Ala550Pro/c.1648G>C|591|A730008H23Rik|protein_coding|CODING|NM_172505|5|1),non_coding_exon_variant(MODIFIER|||n.1442G>C||6430706D22Rik||NON_CODING|NR_040291|5|1)
synonymous_variant	Hjurp	SILENT	NM_198652:p.Ala571Ala/c.1713G>A	gcG/gcA	LOW				rs45762281						chr1	88265472	88265472	C	T	het	synonymous_variant(LOW|SILENT|gcG/gcA|p.Ala571Ala/c.1713G>A|667|Hjurp|protein_coding|CODING|NM_198652|8|1),synonymous_variant(LOW|SILENT|gcG/gcA|p.Ala495Ala/c.1485G>A|591|A730008H23Rik|protein_coding|CODING|NM_172505|5|1),non_coding_exon_variant(MODIFIER|||n.1279G>A||6430706D22Rik||NON_CODING|NR_040291|5|1)
missense_variant	Hjurp	MISSENSE	NM_198652:p.Ser539Cys/c.1615A>T	Agc/Tgc	MODERATE				rs30301544						chr1	88265570	88265570	T	A	het	missense_variant(MODERATE|MISSENSE|Agc/Tgc|p.Ser539Cys/c.1615A>T|667|Hjurp|protein_coding|CODING|NM_198652|8|1),missense_variant(MODERATE|MISSENSE|Agc/Tgc|p.Ser463Cys/c.1387A>T|591|A730008H23Rik|protein_coding|CODING|NM_172505|5|1),non_coding_exon_variant(MODIFIER|||n.1181A>T||6430706D22Rik||NON_CODING|NR_040291|5|1)
synonymous_variant	Hjurp	SILENT	NM_198652:p.Pro504Pro/c.1512G>T	ccG/ccT	LOW										chr1	88265673	88265673	C	A	het	synonymous_variant(LOW|SILENT|ccG/ccT|p.Pro504Pro/c.1512G>T|667|Hjurp|protein_coding|CODING|NM_198652|8|1),synonymous_variant(LOW|SILENT|ccG/ccT|p.Pro428Pro/c.1284G>T|591|A730008H23Rik|protein_coding|CODING|NM_172505|5|1),non_coding_exon_variant(MODIFIER|||n.1078G>T||6430706D22Rik||NON_CODING|NR_040291|5|1)
missense_variant	Hjurp	MISSENSE	NM_198652:p.Ser447Ala/c.1339T>G	Tct/Gct	MODERATE				rs49199385						chr1	88265846	88265846	A	C	het	missense_variant(MODERATE|MISSENSE|Tct/Gct|p.Ser447Ala/c.1339T>G|667|Hjurp|protein_coding|CODING|NM_198652|8|1),missense_variant(MODERATE|MISSENSE|Tct/Gct|p.Ser371Ala/c.1111T>G|591|A730008H23Rik|protein_coding|CODING|NM_172505|5|1),non_coding_exon_variant(MODIFIER|||n.905T>G||6430706D22Rik||NON_CODING|NR_040291|5|1)
synonymous_variant	Hjurp	SILENT	NM_198652:p.Leu431Leu/c.1293G>C	ctG/ctC	LOW										chr1	88265892	88265892	C	G	het	synonymous_variant(LOW|SILENT|ctG/ctC|p.Leu431Leu/c.1293G>C|667|Hjurp|protein_coding|CODING|NM_198652|8|1),synonymous_variant(LOW|SILENT|ctG/ctC|p.Leu355Leu/c.1065G>C|591|A730008H23Rik|protein_coding|CODING|NM_172505|5|1),non_coding_exon_variant(MODIFIER|||n.859G>C||6430706D22Rik||NON_CODING|NR_040291|5|1)
missense_variant	Hjurp	MISSENSE	NM_198652:p.Gln402Pro/c.1205A>C	cAa/cCa	MODERATE				rs30300753						chr1	88265980	88265980	T	G	het	missense_variant(MODERATE|MISSENSE|cAa/cCa|p.Gln402Pro/c.1205A>C|667|Hjurp|protein_coding|CODING|NM_198652|8|1),missense_variant(MODERATE|MISSENSE|cAa/cCa|p.Gln326Pro/c.977A>C|591|A730008H23Rik|protein_coding|CODING|NM_172505|5|1),non_coding_exon_variant(MODIFIER|||n.771A>C||6430706D22Rik||NON_CODING|NR_040291|5|1)
missense_variant	Hjurp	MISSENSE	NM_198652:p.Val380Gly/c.1139T>G	gTg/gGg	MODERATE				rs52036859						chr1	88266046	88266046	A	C	het	missense_variant(MODERATE|MISSENSE|gTg/gGg|p.Val380Gly/c.1139T>G|667|Hjurp|protein_coding|CODING|NM_198652|8|1),missense_variant(MODERATE|MISSENSE|gTg/gGg|p.Val304Gly/c.911T>G|591|A730008H23Rik|protein_coding|CODING|NM_172505|5|1),non_coding_exon_variant(MODIFIER|||n.705T>G||6430706D22Rik||NON_CODING|NR_040291|5|1)
missense_variant	Hjurp	MISSENSE	NM_198652:p.Ser355Phe/c.1064C>T	tCc/tTc	MODERATE				rs50172767						chr1	88266121	88266121	G	A	het	missense_variant(MODERATE|MISSENSE|tCc/tTc|p.Ser355Phe/c.1064C>T|667|Hjurp|protein_coding|CODING|NM_198652|8|1),missense_variant(MODERATE|MISSENSE|tCc/tTc|p.Ser279Phe/c.836C>T|591|A730008H23Rik|protein_coding|CODING|NM_172505|5|1),non_coding_exon_variant(MODIFIER|||n.630C>T||6430706D22Rik||NON_CODING|NR_040291|5|1)
synonymous_variant	Hjurp	SILENT	NM_198652:p.His330His/c.990C>T	caC/caT	LOW				rs46656348						chr1	88266195	88266195	G	A	het	synonymous_variant(LOW|SILENT|caC/caT|p.His330His/c.990C>T|667|Hjurp|protein_coding|CODING|NM_198652|8|1),synonymous_variant(LOW|SILENT|caC/caT|p.His254His/c.762C>T|591|A730008H23Rik|protein_coding|CODING|NM_172505|5|1),non_coding_exon_variant(MODIFIER|||n.556C>T||6430706D22Rik||NON_CODING|NR_040291|5|1)
missense_variant	Hjurp	MISSENSE	NM_198652:p.Pro315His/c.944C>A	cCc/cAc	MODERATE				rs46434295						chr1	88266241	88266241	G	T	het	missense_variant(MODERATE|MISSENSE|cCc/cAc|p.Pro315His/c.944C>A|667|Hjurp|protein_coding|CODING|NM_198652|8|1),missense_variant(MODERATE|MISSENSE|cCc/cAc|p.Pro239His/c.716C>A|591|A730008H23Rik|protein_coding|CODING|NM_172505|5|1),non_coding_exon_variant(MODIFIER|||n.510C>A||6430706D22Rik||NON_CODING|NR_040291|5|1)
synonymous_variant	Hjurp	SILENT	NM_198652:p.Ala310Ala/c.930G>A	gcG/gcA	LOW				rs50898343						chr1	88266255	88266255	C	T	het	synonymous_variant(LOW|SILENT|gcG/gcA|p.Ala310Ala/c.930G>A|667|Hjurp|protein_coding|CODING|NM_198652|8|1),synonymous_variant(LOW|SILENT|gcG/gcA|p.Ala234Ala/c.702G>A|591|A730008H23Rik|protein_coding|CODING|NM_172505|5|1),non_coding_exon_variant(MODIFIER|||n.496G>A||6430706D22Rik||NON_CODING|NR_040291|5|1)
missense_variant	Hjurp	MISSENSE	NM_198652:p.Pro262Leu/c.785C>T	cCa/cTa	MODERATE				rs51262126						chr1	88266400	88266400	G	A	het	missense_variant(MODERATE|MISSENSE|cCa/cTa|p.Pro262Leu/c.785C>T|667|Hjurp|protein_coding|CODING|NM_198652|8|1),missense_variant(MODERATE|MISSENSE|cCa/cTa|p.Pro186Leu/c.557C>T|591|A730008H23Rik|protein_coding|CODING|NM_172505|5|1),non_coding_exon_variant(MODIFIER|||n.402C>T||6430706D22Rik||NON_CODING|NR_040291|4|1)
missense_variant	Hjurp	MISSENSE	NM_198652:p.Asp245Asn/c.733G>A	Gat/Aat	MODERATE				rs50358895						chr1	88266452	88266452	C	T	het	missense_variant(MODERATE|MISSENSE|Gat/Aat|p.Asp245Asn/c.733G>A|667|Hjurp|protein_coding|CODING|NM_198652|8|1),missense_variant(MODERATE|MISSENSE|Gat/Aat|p.Asp169Asn/c.505G>A|591|A730008H23Rik|protein_coding|CODING|NM_172505|5|1),non_coding_exon_variant(MODIFIER|||n.350G>A||6430706D22Rik||NON_CODING|NR_040291|4|1)
synonymous_variant	Hjurp	SILENT	NM_198652:p.Asp208Asp/c.624T>C	gaT/gaC	LOW				rs49401992						chr1	88266561	88266561	A	G	het	synonymous_variant(LOW|SILENT|gaT/gaC|p.Asp208Asp/c.624T>C|667|Hjurp|protein_coding|CODING|NM_198652|8|1),synonymous_variant(LOW|SILENT|gaT/gaC|p.Asp132Asp/c.396T>C|591|A730008H23Rik|protein_coding|CODING|NM_172505|5|1),non_coding_exon_variant(MODIFIER|||n.241T>C||6430706D22Rik||NON_CODING|NR_040291|4|1)
missense_variant	Hjurp	MISSENSE	NM_198652:p.Gly198Val/c.593G>T	gGc/gTc	MODERATE				rs51503559						chr1	88266592	88266592	C	A	het	missense_variant(MODERATE|MISSENSE|gGc/gTc|p.Gly198Val/c.593G>T|667|Hjurp|protein_coding|CODING|NM_198652|8|1),missense_variant(MODERATE|MISSENSE|gGc/gTc|p.Gly122Val/c.365G>T|591|A730008H23Rik|protein_coding|CODING|NM_172505|5|1),splice_region_variant(LOW|||n.234G>T||6430706D22Rik||NON_CODING|NR_040291|3|1),non_coding_exon_variant(MODIFIER|||n.234G>T||6430706D22Rik||NON_CODING|NR_040291|3|1)
missense_variant	Hjurp	MISSENSE	NM_198652:p.Glu190Gly/c.569A>G	gAa/gGa	MODERATE				rs45826452						chr1	88266616	88266616	T	C	het	missense_variant(MODERATE|MISSENSE|gAa/gGa|p.Glu190Gly/c.569A>G|667|Hjurp|protein_coding|CODING|NM_198652|8|1),missense_variant(MODERATE|MISSENSE|gAa/gGa|p.Glu114Gly/c.341A>G|591|A730008H23Rik|protein_coding|CODING|NM_172505|5|1),non_coding_exon_variant(MODIFIER|||n.210A>G||6430706D22Rik||NON_CODING|NR_040291|3|1)
intron_variant	Hjurp	protein_coding	NM_198652:c.527-38A>G		MODIFIER				rs52012259						chr1	88266696	88266696	T	C	het	intron_variant(MODIFIER|||c.299-38A>G|591|A730008H23Rik|protein_coding|CODING|NM_172505|4|1),intron_variant(MODIFIER|||c.527-38A>G|667|Hjurp|protein_coding|CODING|NM_198652|7|1),intron_variant(MODIFIER|||n.168-38A>G||6430706D22Rik||NON_CODING|NR_040291|2|1)
intron_variant	Hjurp	protein_coding	NM_198652:c.527-50T>C		MODIFIER				rs48858207						chr1	88266708	88266708	A	G	het	intron_variant(MODIFIER|||c.299-50T>C|591|A730008H23Rik|protein_coding|CODING|NM_172505|4|1),intron_variant(MODIFIER|||c.527-50T>C|667|Hjurp|protein_coding|CODING|NM_198652|7|1),intron_variant(MODIFIER|||n.168-50T>C||6430706D22Rik||NON_CODING|NR_040291|2|1)
intron_variant	Hjurp	protein_coding	NM_198652:c.526+117G>T		MODIFIER				rs46861852						chr1	88267831	88267831	C	A	het	intron_variant(MODIFIER|||c.298+117G>T|591|A730008H23Rik|protein_coding|CODING|NM_172505|4|1),intron_variant(MODIFIER|||c.526+117G>T|667|Hjurp|protein_coding|CODING|NM_198652|7|1),intron_variant(MODIFIER|||n.167+117G>T||6430706D22Rik||NON_CODING|NR_040291|2|1)
intron_variant	Hjurp	protein_coding	NM_198652:c.526+69A>G		MODIFIER				rs45950719						chr1	88267879	88267879	T	C	het	intron_variant(MODIFIER|||c.298+69A>G|591|A730008H23Rik|protein_coding|CODING|NM_172505|4|1),intron_variant(MODIFIER|||c.526+69A>G|667|Hjurp|protein_coding|CODING|NM_198652|7|1),intron_variant(MODIFIER|||n.167+69A>G||6430706D22Rik||NON_CODING|NR_040291|2|1)
intron_variant	Hjurp	protein_coding	NM_198652:c.526+33T>G		MODIFIER				rs51930727						chr1	88267915	88267915	A	C	het	intron_variant(MODIFIER|||c.298+33T>G|591|A730008H23Rik|protein_coding|CODING|NM_172505|4|1),intron_variant(MODIFIER|||c.526+33T>G|667|Hjurp|protein_coding|CODING|NM_198652|7|1),intron_variant(MODIFIER|||n.167+33T>G||6430706D22Rik||NON_CODING|NR_040291|2|1)
intron_variant	Hjurp	protein_coding	NM_198652:c.448-11T>C		MODIFIER				rs49918681						chr1	88268037	88268037	A	G	het	intron_variant(MODIFIER|||c.448-11T>C|667|Hjurp|protein_coding|CODING|NM_198652|6|1),intron_variant(MODIFIER|||n.89-11T>C||6430706D22Rik||NON_CODING|NR_040291|1|1),intron_variant(MODIFIER|||c.220-11T>C|591|A730008H23Rik|protein_coding|CODING|NM_172505|3|1)
intron_variant	Hjurp	protein_coding	NM_198652:c.448-76T>C		MODIFIER				rs50982323						chr1	88268102	88268102	A	G	het	intron_variant(MODIFIER|||c.448-76T>C|667|Hjurp|protein_coding|CODING|NM_198652|6|1),intron_variant(MODIFIER|||n.89-76T>C||6430706D22Rik||NON_CODING|NR_040291|1|1),intron_variant(MODIFIER|||c.220-76T>C|591|A730008H23Rik|protein_coding|CODING|NM_172505|3|1)
intron_variant	Hjurp	protein_coding	NM_198652:c.448-124G>A		MODIFIER				rs45802478						chr1	88268150	88268150	C	T	het	intron_variant(MODIFIER|||c.448-124G>A|667|Hjurp|protein_coding|CODING|NM_198652|6|1),intron_variant(MODIFIER|||n.89-124G>A||6430706D22Rik||NON_CODING|NR_040291|1|1),intron_variant(MODIFIER|||c.220-124G>A|591|A730008H23Rik|protein_coding|CODING|NM_172505|3|1)
intron_variant	Hjurp	protein_coding	NM_198652:c.448-147T>C		MODIFIER				rs49812911						chr1	88268173	88268173	A	G	het	intron_variant(MODIFIER|||c.448-147T>C|667|Hjurp|protein_coding|CODING|NM_198652|6|1),intron_variant(MODIFIER|||n.89-147T>C||6430706D22Rik||NON_CODING|NR_040291|1|1),intron_variant(MODIFIER|||c.220-147T>C|591|A730008H23Rik|protein_coding|CODING|NM_172505|3|1)
intron_variant	Hjurp	protein_coding	NM_198652:c.447+196A>G		MODIFIER				rs30300748						chr1	88269125	88269125	T	C	het	intron_variant(MODIFIER|||c.447+196A>G|667|Hjurp|protein_coding|CODING|NM_198652|6|1),intron_variant(MODIFIER|||n.88+196A>G||6430706D22Rik||NON_CODING|NR_040291|1|1),intron_variant(MODIFIER|||c.220-1099A>G|591|A730008H23Rik|protein_coding|CODING|NM_172505|3|1)
intron_variant	Hjurp	protein_coding	NM_198652:c.447+151T>C		MODIFIER				rs30300747						chr1	88269170	88269170	A	G	het	intron_variant(MODIFIER|||c.447+151T>C|667|Hjurp|protein_coding|CODING|NM_198652|6|1),intron_variant(MODIFIER|||n.88+151T>C||6430706D22Rik||NON_CODING|NR_040291|1|1),intron_variant(MODIFIER|||c.220-1144T>C|591|A730008H23Rik|protein_coding|CODING|NM_172505|3|1)
intron_variant	Hjurp	protein_coding	NM_198652:c.447+79A>G		MODIFIER				rs46527910						chr1	88269242	88269242	T	C	het	intron_variant(MODIFIER|||c.447+79A>G|667|Hjurp|protein_coding|CODING|NM_198652|6|1),intron_variant(MODIFIER|||n.88+79A>G||6430706D22Rik||NON_CODING|NR_040291|1|1),intron_variant(MODIFIER|||c.220-1216A>G|591|A730008H23Rik|protein_coding|CODING|NM_172505|3|1)
missense_variant	Hjurp	MISSENSE	NM_198652:p.Glu146Gly/c.437A>G	gAg/gGg	MODERATE				rs48809660						chr1	88269331	88269331	T	C	het	missense_variant(MODERATE|MISSENSE|gAg/gGg|p.Glu146Gly/c.437A>G|667|Hjurp|protein_coding|CODING|NM_198652|6|1),intron_variant(MODIFIER|||c.220-1305A>G|591|A730008H23Rik|protein_coding|CODING|NM_172505|3|1),non_coding_exon_variant(MODIFIER|||n.78A>G||6430706D22Rik||NON_CODING|NR_040291|1|1)
intron_variant	Hjurp	protein_coding	NM_198652:c.355-182T>A		MODIFIER				rs30300745						chr1	88269595	88269595	A	T	het	upstream_gene_variant(MODIFIER||187|||6430706D22Rik||NON_CODING|NR_040291||1),intron_variant(MODIFIER|||c.220-1569T>A|591|A730008H23Rik|protein_coding|CODING|NM_172505|3|1),intron_variant(MODIFIER|||c.355-182T>A|667|Hjurp|protein_coding|CODING|NM_198652|5|1)
intron_variant	Hjurp	protein_coding	NM_198652:c.354+147T>C		MODIFIER				rs46341349						chr1	88270055	88270055	A	G	het	upstream_gene_variant(MODIFIER||647|||6430706D22Rik||NON_CODING|NR_040291||1),intron_variant(MODIFIER|||c.220-2029T>C|591|A730008H23Rik|protein_coding|CODING|NM_172505|3|1),intron_variant(MODIFIER|||c.354+147T>C|667|Hjurp|protein_coding|CODING|NM_198652|5|1)
intron_variant	Hjurp	protein_coding	NM_198652:c.354+124A>G		MODIFIER				rs30300744						chr1	88270078	88270078	T	C	het	upstream_gene_variant(MODIFIER||670|||6430706D22Rik||NON_CODING|NR_040291||1),intron_variant(MODIFIER|||c.220-2052A>G|591|A730008H23Rik|protein_coding|CODING|NM_172505|3|1),intron_variant(MODIFIER|||c.354+124A>G|667|Hjurp|protein_coding|CODING|NM_198652|5|1)
intron_variant	Hjurp	protein_coding	NM_198652:c.256+206T>A		MODIFIER										chr1	88272523	88272523	A	T	het	intron_variant(MODIFIER|||c.219+2519T>A|591|A730008H23Rik|protein_coding|CODING|NM_172505|3|1),intron_variant(MODIFIER|||c.256+206T>A|667|Hjurp|protein_coding|CODING|NM_198652|4|1)
intron_variant	Hjurp	protein_coding	NM_198652:c.256+192T>G		MODIFIER				rs260611483						chr1	88272537	88272537	A	C	het	intron_variant(MODIFIER|||c.219+2505T>G|591|A730008H23Rik|protein_coding|CODING|NM_172505|3|1),intron_variant(MODIFIER|||c.256+192T>G|667|Hjurp|protein_coding|CODING|NM_198652|4|1)
intron_variant	Hjurp	protein_coding	NM_198652:c.256+177C>T		MODIFIER				rs48915421						chr1	88272552	88272552	G	A	het	intron_variant(MODIFIER|||c.219+2490C>T|591|A730008H23Rik|protein_coding|CODING|NM_172505|3|1),intron_variant(MODIFIER|||c.256+177C>T|667|Hjurp|protein_coding|CODING|NM_198652|4|1)
intron_variant	Hjurp	protein_coding	NM_198652:c.256+151G>A		MODIFIER				rs46449613						chr1	88272578	88272578	C	T	het	intron_variant(MODIFIER|||c.219+2464G>A|591|A730008H23Rik|protein_coding|CODING|NM_172505|3|1),intron_variant(MODIFIER|||c.256+151G>A|667|Hjurp|protein_coding|CODING|NM_198652|4|1)
intron_variant	Hjurp	protein_coding	NM_198652:c.256+135T>G		MODIFIER				rs51336054						chr1	88272594	88272594	A	C	het	intron_variant(MODIFIER|||c.219+2448T>G|591|A730008H23Rik|protein_coding|CODING|NM_172505|3|1),intron_variant(MODIFIER|||c.256+135T>G|667|Hjurp|protein_coding|CODING|NM_198652|4|1)
intron_variant	Hjurp	protein_coding	NM_198652:c.256+99G>A		MODIFIER										chr1	88272630	88272630	C	T	het	intron_variant(MODIFIER|||c.219+2412G>A|591|A730008H23Rik|protein_coding|CODING|NM_172505|3|1),intron_variant(MODIFIER|||c.256+99G>A|667|Hjurp|protein_coding|CODING|NM_198652|4|1)
intron_variant	Hjurp	protein_coding	NM_198652:c.256+80C>G		MODIFIER				rs50347710						chr1	88272649	88272649	G	C	het	intron_variant(MODIFIER|||c.219+2393C>G|591|A730008H23Rik|protein_coding|CODING|NM_172505|3|1),intron_variant(MODIFIER|||c.256+80C>G|667|Hjurp|protein_coding|CODING|NM_198652|4|1)
intron_variant	Hjurp	protein_coding	NM_198652:c.256+62G>A		MODIFIER										chr1	88272667	88272667	C	T	het	intron_variant(MODIFIER|||c.219+2375G>A|591|A730008H23Rik|protein_coding|CODING|NM_172505|3|1),intron_variant(MODIFIER|||c.256+62G>A|667|Hjurp|protein_coding|CODING|NM_198652|4|1)
intron_variant	Hjurp	protein_coding	NM_198652:c.256+54A>G		MODIFIER				rs46962040						chr1	88272675	88272675	T	C	het	intron_variant(MODIFIER|||c.219+2367A>G|591|A730008H23Rik|protein_coding|CODING|NM_172505|3|1),intron_variant(MODIFIER|||c.256+54A>G|667|Hjurp|protein_coding|CODING|NM_198652|4|1)
intron_variant	Hjurp	protein_coding	NM_198652:c.256+40A>G		MODIFIER				rs51310927						chr1	88272689	88272689	T	C	het	intron_variant(MODIFIER|||c.219+2353A>G|591|A730008H23Rik|protein_coding|CODING|NM_172505|3|1),intron_variant(MODIFIER|||c.256+40A>G|667|Hjurp|protein_coding|CODING|NM_198652|4|1)
splice_region_variant	Hjurp	protein_coding	NM_198652:c.255T>C		LOW				rs30299923						chr1	88272730	88272730	A	G	het	splice_region_variant(LOW|||c.255T>C|667|Hjurp|protein_coding|CODING|NM_198652|4|1),synonymous_variant(LOW|SILENT|ggT/ggC|p.Gly85Gly/c.255T>C|667|Hjurp|protein_coding|CODING|NM_198652|4|1),intron_variant(MODIFIER|||c.219+2312T>C|591|A730008H23Rik|protein_coding|CODING|NM_172505|3|1)
intron_variant	Hjurp	protein_coding	NM_198652:c.220-58A>T		MODIFIER				rs47768070						chr1	88272823	88272823	T	A	het	intron_variant(MODIFIER|||c.219+2219A>T|591|A730008H23Rik|protein_coding|CODING|NM_172505|3|1),intron_variant(MODIFIER|||c.220-58A>T|667|Hjurp|protein_coding|CODING|NM_198652|3|1)
intron_variant	Hjurp	protein_coding	NM_198652:c.220-118G>T		MODIFIER				rs51662314						chr1	88272883	88272883	C	A	het	intron_variant(MODIFIER|||c.219+2159G>T|591|A730008H23Rik|protein_coding|CODING|NM_172505|3|1),intron_variant(MODIFIER|||c.220-118G>T|667|Hjurp|protein_coding|CODING|NM_198652|3|1)
intron_variant	Hjurp	protein_coding	NM_198652:c.220-166T>G		MODIFIER				rs30299921						chr1	88272931	88272931	A	C	het	intron_variant(MODIFIER|||c.219+2111T>G|591|A730008H23Rik|protein_coding|CODING|NM_172505|3|1),intron_variant(MODIFIER|||c.220-166T>G|667|Hjurp|protein_coding|CODING|NM_198652|3|1)
intron_variant	Hjurp	protein_coding	NM_198652:c.220-183C>T		MODIFIER				rs48581229						chr1	88272948	88272948	G	A	het	intron_variant(MODIFIER|||c.219+2094C>T|591|A730008H23Rik|protein_coding|CODING|NM_172505|3|1),intron_variant(MODIFIER|||c.220-183C>T|667|Hjurp|protein_coding|CODING|NM_198652|3|1)
intron_variant	Hjurp	protein_coding	NM_198652:c.220-231G>T		MODIFIER				rs47615153						chr1	88272996	88272996	C	A	het	intron_variant(MODIFIER|||c.219+2046G>T|591|A730008H23Rik|protein_coding|CODING|NM_172505|3|1),intron_variant(MODIFIER|||c.220-231G>T|667|Hjurp|protein_coding|CODING|NM_198652|3|1)
intron_variant	Hjurp	protein_coding	NM_198652:c.219+223G>C		MODIFIER				rs30299916						chr1	88274819	88274819	C	G	het	intron_variant(MODIFIER|||c.219+223G>C|591|A730008H23Rik|protein_coding|CODING|NM_172505|3|1),intron_variant(MODIFIER|||c.219+223G>C|667|Hjurp|protein_coding|CODING|NM_198652|3|1)
intron_variant	Hjurp	protein_coding	NM_198652:c.219+184C>A		MODIFIER				rs51073193						chr1	88274858	88274858	G	T	het	intron_variant(MODIFIER|||c.219+184C>A|591|A730008H23Rik|protein_coding|CODING|NM_172505|3|1),intron_variant(MODIFIER|||c.219+184C>A|667|Hjurp|protein_coding|CODING|NM_198652|3|1)
intron_variant	Hjurp	protein_coding	NM_198652:c.219+114C>T		MODIFIER				rs49167476						chr1	88274928	88274928	G	A	het	intron_variant(MODIFIER|||c.219+114C>T|591|A730008H23Rik|protein_coding|CODING|NM_172505|3|1),intron_variant(MODIFIER|||c.219+114C>T|667|Hjurp|protein_coding|CODING|NM_198652|3|1)
intron_variant	Hjurp	protein_coding	NM_198652:c.219+100T>C		MODIFIER				rs50699336						chr1	88274942	88274942	A	G	het	intron_variant(MODIFIER|||c.219+100T>C|591|A730008H23Rik|protein_coding|CODING|NM_172505|3|1),intron_variant(MODIFIER|||c.219+100T>C|667|Hjurp|protein_coding|CODING|NM_198652|3|1)
intron_variant	Hjurp	protein_coding	NM_198652:c.219+77C>A		MODIFIER				rs30299915						chr1	88274965	88274965	G	T	het	intron_variant(MODIFIER|||c.219+77C>A|591|A730008H23Rik|protein_coding|CODING|NM_172505|3|1),intron_variant(MODIFIER|||c.219+77C>A|667|Hjurp|protein_coding|CODING|NM_198652|3|1)
intron_variant	Hjurp	protein_coding	NM_198652:c.219+30G>A		MODIFIER				rs30299914						chr1	88275012	88275012	C	T	het	intron_variant(MODIFIER|||c.219+30G>A|591|A730008H23Rik|protein_coding|CODING|NM_172505|3|1),intron_variant(MODIFIER|||c.219+30G>A|667|Hjurp|protein_coding|CODING|NM_198652|3|1)
missense_variant	Hjurp	MISSENSE	NM_198652:p.Tyr71Asn/c.211T>A	Tac/Aac	MODERATE										chr1	88275050	88275050	A	T	het	missense_variant(MODERATE|MISSENSE|Tac/Aac|p.Tyr71Asn/c.211T>A|667|Hjurp|protein_coding|CODING|NM_198652|3|1),missense_variant(MODERATE|MISSENSE|Tac/Aac|p.Tyr71Asn/c.211T>A|591|A730008H23Rik|protein_coding|CODING|NM_172505|3|1)
intron_variant	Hjurp	protein_coding	NM_198652:c.164-37C>A		MODIFIER				rs46566500						chr1	88275134	88275134	G	T	het	intron_variant(MODIFIER|||c.164-37C>A|667|Hjurp|protein_coding|CODING|NM_198652|2|1),intron_variant(MODIFIER|||c.162-35C>A|591|A730008H23Rik|protein_coding|CODING|NM_172505|2|1)
intron_variant	Hjurp	protein_coding	NM_198652:c.164-93C>T		MODIFIER				rs45711127						chr1	88275190	88275190	G	A	het	intron_variant(MODIFIER|||c.164-93C>T|667|Hjurp|protein_coding|CODING|NM_198652|2|1),intron_variant(MODIFIER|||c.162-91C>T|591|A730008H23Rik|protein_coding|CODING|NM_172505|2|1)
intron_variant	Hjurp	protein_coding	NM_198652:c.164-107G>A		MODIFIER				rs47854959						chr1	88275204	88275204	C	T	het	intron_variant(MODIFIER|||c.164-107G>A|667|Hjurp|protein_coding|CODING|NM_198652|2|1),intron_variant(MODIFIER|||c.162-105G>A|591|A730008H23Rik|protein_coding|CODING|NM_172505|2|1)
intron_variant	Hjurp	protein_coding	NM_198652:c.164-134G>A		MODIFIER				rs30299033						chr1	88275231	88275231	C	T	het	intron_variant(MODIFIER|||c.164-134G>A|667|Hjurp|protein_coding|CODING|NM_198652|2|1),intron_variant(MODIFIER|||c.162-132G>A|591|A730008H23Rik|protein_coding|CODING|NM_172505|2|1)
intron_variant	Hjurp	protein_coding	NM_198652:c.163+67T>C		MODIFIER				rs51442739						chr1	88277152	88277152	A	G	het	intron_variant(MODIFIER|||c.163+67T>C|667|Hjurp|protein_coding|CODING|NM_198652|2|1),intron_variant(MODIFIER|||c.161+69T>C|591|A730008H23Rik|protein_coding|CODING|NM_172505|2|1)
intron_variant	Hjurp	protein_coding	NM_198652:c.163+52A>G		MODIFIER				rs46211197						chr1	88277167	88277167	T	C	het	intron_variant(MODIFIER|||c.163+52A>G|667|Hjurp|protein_coding|CODING|NM_198652|2|1),intron_variant(MODIFIER|||c.161+54A>G|591|A730008H23Rik|protein_coding|CODING|NM_172505|2|1)
intron_variant	Hjurp	protein_coding	NM_198652:c.163+40A>G		MODIFIER				rs51766312						chr1	88277179	88277179	T	C	het	intron_variant(MODIFIER|||c.163+40A>G|667|Hjurp|protein_coding|CODING|NM_198652|2|1),intron_variant(MODIFIER|||c.161+42A>G|591|A730008H23Rik|protein_coding|CODING|NM_172505|2|1)
intron_variant	Hjurp	protein_coding	NM_198652:c.163+31G>C		MODIFIER				rs48200041						chr1	88277188	88277188	C	G	het	intron_variant(MODIFIER|||c.163+31G>C|667|Hjurp|protein_coding|CODING|NM_198652|2|1),intron_variant(MODIFIER|||c.161+33G>C|591|A730008H23Rik|protein_coding|CODING|NM_172505|2|1)
synonymous_variant	Hjurp	SILENT	NM_198652:p.Leu48Leu/c.144A>G	ttA/ttG	LOW				rs30298182						chr1	88277238	88277238	T	C	het	synonymous_variant(LOW|SILENT|ttA/ttG|p.Leu48Leu/c.144A>G|667|Hjurp|protein_coding|CODING|NM_198652|2|1),synonymous_variant(LOW|SILENT|ttA/ttG|p.Leu48Leu/c.144A>G|591|A730008H23Rik|protein_coding|CODING|NM_172505|2|1)
missense_variant	Hjurp	MISSENSE	NM_198652:p.Arg46Thr/c.137G>C	aGg/aCg	MODERATE				rs48189621						chr1	88277245	88277245	C	G	het	missense_variant(MODERATE|MISSENSE|aGg/aCg|p.Arg46Thr/c.137G>C|667|Hjurp|protein_coding|CODING|NM_198652|2|1),missense_variant(MODERATE|MISSENSE|aGg/aCg|p.Arg46Thr/c.137G>C|591|A730008H23Rik|protein_coding|CODING|NM_172505|2|1)
intron_variant	Hjurp	protein_coding	NM_198652:c.97-19A>C		MODIFIER				rs49198881						chr1	88277304	88277304	T	G	het	intron_variant(MODIFIER|||c.97-19A>C|591|A730008H23Rik|protein_coding|CODING|NM_172505|1|1),intron_variant(MODIFIER|||c.97-19A>C|667|Hjurp|protein_coding|CODING|NM_198652|1|1)
intron_variant	Hjurp	protein_coding	NM_198652:c.96+6C>T		MODIFIER				rs48134891						chr1	88277368	88277368	G	A	het	intron_variant(MODIFIER|||c.96+6C>T|591|A730008H23Rik|protein_coding|CODING|NM_172505|1|1),intron_variant(MODIFIER|||c.96+6C>T|667|Hjurp|protein_coding|CODING|NM_198652|1|1)
missense_variant	Hjurp	MISSENSE	NM_198652:p.Lys16Asn/c.48G>T	aaG/aaT	MODERATE				rs30298179						chr1	88277422	88277422	C	A	het	missense_variant(MODERATE|MISSENSE|aaG/aaT|p.Lys16Asn/c.48G>T|591|A730008H23Rik|protein_coding|CODING|NM_172505|1|1),missense_variant(MODERATE|MISSENSE|aaG/aaT|p.Lys16Asn/c.48G>T|667|Hjurp|protein_coding|CODING|NM_198652|1|1)
missense_variant	Hjurp	MISSENSE	NM_198652:p.His12Gln/c.36T>G	caT/caG	MODERATE				rs49556247						chr1	88277434	88277434	A	C	het	missense_variant(MODERATE|MISSENSE|caT/caG|p.His12Gln/c.36T>G|591|A730008H23Rik|protein_coding|CODING|NM_172505|1|1),missense_variant(MODERATE|MISSENSE|caT/caG|p.His12Gln/c.36T>G|667|Hjurp|protein_coding|CODING|NM_198652|1|1)
missense_variant	Hjurp	MISSENSE	NM_198652:p.Arg10Trp/c.28A>T	Agg/Tgg	MODERATE				rs47146764						chr1	88277442	88277442	T	A	het	missense_variant(MODERATE|MISSENSE|Agg/Tgg|p.Arg10Trp/c.28A>T|591|A730008H23Rik|protein_coding|CODING|NM_172505|1|1),missense_variant(MODERATE|MISSENSE|Agg/Tgg|p.Arg10Trp/c.28A>T|667|Hjurp|protein_coding|CODING|NM_198652|1|1)
5_prime_UTR_variant	Hjurp	protein_coding	NM_198652:c.-6T>C		MODIFIER				rs31472766						chr1	88277475	88277475	A	G	het	5_prime_UTR_variant(MODIFIER||6|c.-6T>C|591|A730008H23Rik|protein_coding|CODING|NM_172505|1|1),5_prime_UTR_variant(MODIFIER||6|c.-6T>C|667|Hjurp|protein_coding|CODING|NM_198652|1|1)
5_prime_UTR_variant	Hjurp	protein_coding	NM_198652:c.-38T>C		MODIFIER				rs49303998						chr1	88277507	88277507	A	G	het	5_prime_UTR_variant(MODIFIER||38|c.-38T>C|591|A730008H23Rik|protein_coding|CODING|NM_172505|1|1),5_prime_UTR_variant(MODIFIER||38|c.-38T>C|667|Hjurp|protein_coding|CODING|NM_198652|1|1)
5_prime_UTR_premature_start_codon_gain_variant	Hjurp	protein_coding	NM_198652		LOW				rs30298178						chr1	88277525	88277525	A	G	het	5_prime_UTR_premature_start_codon_gain_variant(LOW||||591|A730008H23Rik|protein_coding|CODING|NM_172505|1|1),5_prime_UTR_premature_start_codon_gain_variant(LOW||||667|Hjurp|protein_coding|CODING|NM_198652|1|1),5_prime_UTR_variant(MODIFIER||56|c.-56T>C|591|A730008H23Rik|protein_coding|CODING|NM_172505|1|1),5_prime_UTR_variant(MODIFIER||56|c.-56T>C|667|Hjurp|protein_coding|CODING|NM_198652|1|1)
upstream_gene_variant	Hjurp	protein_coding	NM_198652		MODIFIER				rs45811535						chr1	88277586	88277586	G	C	het	upstream_gene_variant(MODIFIER||29||591|A730008H23Rik|protein_coding|CODING|NM_172505||1),upstream_gene_variant(MODIFIER||7||667|Hjurp|protein_coding|CODING|NM_198652||1),intergenic_region(MODIFIER||||||||||1)
upstream_gene_variant	Hjurp	protein_coding	NM_198652		MODIFIER										chr1	88277618	88277618	C	G	het	upstream_gene_variant(MODIFIER||61||591|A730008H23Rik|protein_coding|CODING|NM_172505||1),upstream_gene_variant(MODIFIER||39||667|Hjurp|protein_coding|CODING|NM_198652||1),intergenic_region(MODIFIER||||||||||1)
synonymous_variant	Glrp1	SILENT	NM_008132:p.Gln86Gln/c.258G>A	caG/caA	LOW										chr1	88503389	88503389	C	T	het	synonymous_variant(LOW|SILENT|caG/caA|p.Gln86Gln/c.258G>A|174|Glrp1|protein_coding|CODING|NM_008132|2|1)
synonymous_variant	Glrp1	SILENT	NM_008132:p.Gln83Gln/c.249A>G	caA/caG	LOW										chr1	88503398	88503398	T	C	het	synonymous_variant(LOW|SILENT|caA/caG|p.Gln83Gln/c.249A>G|174|Glrp1|protein_coding|CODING|NM_008132|2|1)
intron_variant	Agxt	protein_coding	NM_016702:c.591-92A>C		MODIFIER										chr1	93139189	93139189	A	C	het	intron_variant(MODIFIER|||c.525-92A>C|392|Agxt|protein_coding|CODING|NM_001276710|4|1),intron_variant(MODIFIER|||c.591-92A>C|414|Agxt|protein_coding|CODING|NM_016702|4|1)
splice_region_variant	D2hgdh	protein_coding	NM_178882:c.1T>C		LOW				rs235002324						chr1	93826279	93826279	T	C	het	splice_region_variant(LOW|||c.1T>C|535|D2hgdh|protein_coding|CODING|NM_178882|1|1),intron_variant(MODIFIER|||c.-22-6T>C|535|D2hgdh|protein_coding|CODING|NM_178882|1|1)
intron_variant	Vps4b	protein_coding	NM_009190:c.641+106C>G		MODIFIER				rs215854127						chr1	106780398	106780398	G	C	het	intron_variant(MODIFIER|||c.641+106C>G|444|Vps4b|protein_coding|CODING|NM_009190|6|1)
synonymous_variant	Lct	SILENT	NM_001081078:p.Ser80Ser/c.240T>C	agT/agC	LOW										chr1	128328064	128328064	A	G	het	synonymous_variant(LOW|SILENT|agT/agC|p.Ser80Ser/c.240T>C|1931|Lct|protein_coding|CODING|NM_001081078|1|1)
intergenic_region					MODIFIER										chr1	128520265	128520265	A	G	het	intergenic_region(MODIFIER||||||||||1)
intron_variant	Rassf5	protein_coding	NM_018750:c.675+134T>C		MODIFIER										chr1	131182010	131182010	A	G	het	intron_variant(MODIFIER|||c.675+134T>C|413|Rassf5|protein_coding|CODING|NM_018750|3|1)
intron_variant	Ikbke	protein_coding	NM_019777:c.229-184A>G		MODIFIER				rs249457280						chr1	131275463	131275463	T	C	hom	intron_variant(MODIFIER|||c.229-184A>G|717|Ikbke|protein_coding|CODING|NM_019777|4|1)
intron_variant	Ppp1r12b	protein_coding	NM_001081307:c.2793+160G>T		MODIFIER				rs47824414						chr1	134773266	134773266	C	A	hom	intron_variant(MODIFIER|||c.2793+160G>T|992|Ppp1r12b|protein_coding|CODING|NM_001081307|22|1)
intron_variant	Ppp1r12b	protein_coding	NM_001081307:c.2127+161G>A		MODIFIER										chr1	134837692	134837692	C	T	het	intron_variant(MODIFIER|||c.2127+161G>A|992|Ppp1r12b|protein_coding|CODING|NM_001081307|15|1)
intron_variant	Camsap2	protein_coding	NM_001081360:c.1201+169A>G		MODIFIER				rs31375526						chr1	136283698	136283698	T	C	het	intron_variant(MODIFIER|||c.1201+169A>G|1478|Camsap2|protein_coding|CODING|NM_001081360|11|1)
intergenic_region					MODIFIER				rs51106674						chr1	142125135	142125135	A	G	hom	intergenic_region(MODIFIER||||||||||1)
intergenic_region					MODIFIER				rs46274115						chr1	142125179	142125179	C	G	hom	intergenic_region(MODIFIER||||||||||1)
synonymous_variant	Prg4	SILENT	NM_021400:p.Pro766Pro/c.2298T>C	ccT/ccC	LOW										chr1	150454623	150454623	A	G	het	synonymous_variant(LOW|SILENT|ccT/ccC|p.Pro766Pro/c.2298T>C|1221|Prg4|protein_coding|CODING|NM_021400|7|1),intron_variant(MODIFIER|||c.407-503T>C|423|Prg4|protein_coding|CODING|NM_001110146|5|1)
synonymous_variant	Prg4	SILENT	NM_021400:p.Pro758Pro/c.2274T>C	ccT/ccC	LOW										chr1	150454647	150454647	A	G	het	synonymous_variant(LOW|SILENT|ccT/ccC|p.Pro758Pro/c.2274T>C|1221|Prg4|protein_coding|CODING|NM_021400|7|1),intron_variant(MODIFIER|||c.407-527T>C|423|Prg4|protein_coding|CODING|NM_001110146|5|1)
missense_variant	Prg4	MISSENSE	NM_021400:p.Arg753Pro/c.2258G>C	cGc/cCc	MODERATE										chr1	150454663	150454663	C	G	het	missense_variant(MODERATE|MISSENSE|cGc/cCc|p.Arg753Pro/c.2258G>C|1221|Prg4|protein_coding|CODING|NM_021400|7|1),intron_variant(MODIFIER|||c.407-543G>C|423|Prg4|protein_coding|CODING|NM_001110146|5|1)
synonymous_variant	Prg4	SILENT	NM_021400:p.Pro726Pro/c.2178T>C	ccT/ccC	LOW										chr1	150454743	150454743	A	G	het	synonymous_variant(LOW|SILENT|ccT/ccC|p.Pro726Pro/c.2178T>C|1221|Prg4|protein_coding|CODING|NM_021400|7|1),intron_variant(MODIFIER|||c.407-623T>C|423|Prg4|protein_coding|CODING|NM_001110146|5|1)
missense_variant	Prg4	MISSENSE	NM_021400:p.Leu609Pro/c.1826T>C	cTc/cCc	MODERATE				rs50586055						chr1	150455095	150455095	A	G	het	missense_variant(MODERATE|MISSENSE|cTc/cCc|p.Leu609Pro/c.1826T>C|1221|Prg4|protein_coding|CODING|NM_021400|7|1),intron_variant(MODIFIER|||c.407-975T>C|423|Prg4|protein_coding|CODING|NM_001110146|5|1)
synonymous_variant	Prg4	SILENT	NM_021400:p.Pro590Pro/c.1770T>C	ccT/ccC	LOW										chr1	150455151	150455151	A	G	het	synonymous_variant(LOW|SILENT|ccT/ccC|p.Pro590Pro/c.1770T>C|1221|Prg4|protein_coding|CODING|NM_021400|7|1),intron_variant(MODIFIER|||c.407-1031T>C|423|Prg4|protein_coding|CODING|NM_001110146|5|1)
missense_variant	Prg4	MISSENSE	NM_021400:p.Leu585Pro/c.1754T>C	cTc/cCc	MODERATE										chr1	150455167	150455167	A	G	het	missense_variant(MODERATE|MISSENSE|cTc/cCc|p.Leu585Pro/c.1754T>C|1221|Prg4|protein_coding|CODING|NM_021400|7|1),intron_variant(MODIFIER|||c.407-1047T>C|423|Prg4|protein_coding|CODING|NM_001110146|5|1)
synonymous_variant	Prg4	SILENT	NM_021400:p.Pro566Pro/c.1698T>C	ccT/ccC	LOW				rs49675103						chr1	150455223	150455223	A	G	het	synonymous_variant(LOW|SILENT|ccT/ccC|p.Pro566Pro/c.1698T>C|1221|Prg4|protein_coding|CODING|NM_021400|7|1),intron_variant(MODIFIER|||c.406+1028T>C|423|Prg4|protein_coding|CODING|NM_001110146|5|1)
synonymous_variant	Prg4	SILENT	NM_021400:p.Thr543Thr/c.1629A>C	acA/acC	LOW										chr1	150455292	150455292	T	G	het	synonymous_variant(LOW|SILENT|acA/acC|p.Thr543Thr/c.1629A>C|1221|Prg4|protein_coding|CODING|NM_021400|7|1),intron_variant(MODIFIER|||c.406+959A>C|423|Prg4|protein_coding|CODING|NM_001110146|5|1)
missense_variant	Prg4	MISSENSE	NM_021400:p.Leu489Pro/c.1466T>C	cTc/cCc	MODERATE				rs47988914						chr1	150455455	150455455	A	G	het	missense_variant(MODERATE|MISSENSE|cTc/cCc|p.Leu489Pro/c.1466T>C|1221|Prg4|protein_coding|CODING|NM_021400|7|1),intron_variant(MODIFIER|||c.406+796T>C|423|Prg4|protein_coding|CODING|NM_001110146|5|1)
intron_variant	Fmo3	protein_coding	NM_008030:c.132+74C>G		MODIFIER										chr1	162982914	162982914	G	C	het	intron_variant(MODIFIER|||c.132+74C>G|534|Fmo3|protein_coding|CODING|NM_008030|2|1)
intron_variant	Gorab	protein_coding	NM_178883:c.61+96T>G		MODIFIER										chr1	163403427	163403427	A	C	het	intron_variant(MODIFIER|||c.61+96T>G|368|Gorab|protein_coding|CODING|NM_178883|1|1)
intron_variant	Gorab	protein_coding	NM_178883:c.61+68A>G		MODIFIER										chr1	163403455	163403455	T	C	het	intron_variant(MODIFIER|||c.61+68A>G|368|Gorab|protein_coding|CODING|NM_178883|1|1)
intron_variant	Apoa2	protein_coding	NM_013474:c.53-136C>A		MODIFIER				rs47018403						chr1	171225530	171225530	C	A	hom	intron_variant(MODIFIER|||c.53-136C>A|102|Apoa2|protein_coding|CODING|NM_013474|2|1)
intron_variant	Apoa2	protein_coding	NM_013474:c.53-114C>A		MODIFIER				rs48381192						chr1	171225552	171225552	C	A	hom	intron_variant(MODIFIER|||c.53-114C>A|102|Apoa2|protein_coding|CODING|NM_013474|2|1)
intron_variant	Ndufs2	protein_coding	NM_153064:c.867-77T>G		MODIFIER										chr1	171238141	171238141	A	C	het	intron_variant(MODIFIER|||c.867-77T>G|463|Ndufs2|protein_coding|CODING|NM_153064|7|1)
synonymous_variant	Nit1	SILENT	NM_012049:p.Leu66Leu/c.196T>C	Ttg/Ctg	LOW				rs31552465						chr1	171344433	171344433	A	G	het	synonymous_variant(LOW|SILENT|Ttg/Ctg|p.Leu33Leu/c.97T>C|290|Nit1|protein_coding|CODING|NM_001242580|3|1),synonymous_variant(LOW|SILENT|Ttg/Ctg|p.Leu66Leu/c.196T>C|323|Nit1|protein_coding|CODING|NM_012049|3|1),upstream_gene_variant(MODIFIER||1266||154|Pfdn2|protein_coding|CODING|NM_011070||1),downstream_gene_variant(MODIFIER||1932||318|Dedd|protein_coding|CODING|NM_001128609||1),downstream_gene_v…
intron_variant	Nit1	protein_coding	NM_012049:c.90-40T>G		MODIFIER				rs231787201						chr1	171344579	171344579	A	C	het	upstream_gene_variant(MODIFIER||1120||154|Pfdn2|protein_coding|CODING|NM_011070||1),intron_variant(MODIFIER|||c.-10-40T>G|290|Nit1|protein_coding|CODING|NM_001242580|2|1),intron_variant(MODIFIER|||c.90-40T>G|323|Nit1|protein_coding|CODING|NM_012049|2|1)
intron_variant	Nit1	protein_coding	NM_012049:c.89+184A>G		MODIFIER				rs48983719						chr1	171344730	171344730	T	C	het	upstream_gene_variant(MODIFIER||969||154|Pfdn2|protein_coding|CODING|NM_011070||1),intron_variant(MODIFIER|||c.-11+184A>G|290|Nit1|protein_coding|CODING|NM_001242580|2|1),intron_variant(MODIFIER|||c.89+184A>G|323|Nit1|protein_coding|CODING|NM_012049|2|1)
synonymous_variant	Pfdn2	SILENT	NM_011070:p.Ala134Ala/c.402A>G	gcA/gcG	LOW				rs31549998						chr1	171357963	171357963	A	G	het	synonymous_variant(LOW|SILENT|gcA/gcG|p.Ala134Ala/c.402A>G|154|Pfdn2|protein_coding|CODING|NM_011070|4|1),downstream_gene_variant(MODIFIER||486||350|Klhdc9|protein_coding|CODING|NM_001033039||1)
synonymous_variant	Fmn2	SILENT	NM_019445:p.Pro1046Pro/c.3138T>C	ccT/ccC	LOW										chr1	174609602	174609602	T	C	het	synonymous_variant(LOW|SILENT|ccT/ccC|p.Pro1046Pro/c.3138T>C|1578|Fmn2|protein_coding|CODING|NM_019445|5|1)
intron_variant	Iars2	protein_coding	NM_198653:c.1479+100A>G		MODIFIER										chr1	185317707	185317707	T	C	hom	intron_variant(MODIFIER|||c.1479+100A>G|1012|Iars2|protein_coding|CODING|NM_198653|11|1)
intron_variant	Vash2	protein_coding	NM_144879:c.276+34T>G		MODIFIER										chr1	190978147	190978147	A	C	het	intron_variant(MODIFIER|||c.276+34T>G|355|Vash2|protein_coding|CODING|NM_144879|2|1),intron_variant(MODIFIER|||n.567+34T>G||Vash2||CODING|NR_027352|2|1)
intron_variant	Cr2	protein_coding	NM_007758:c.59-2622T>G		MODIFIER				rs107929253						chr1	195166209	195166209	A	C	hom	intron_variant(MODIFIER|||c.59-2622T>G|1032|Cr2|protein_coding|CODING|NM_007758|1|1)
synonymous_variant	Mllt10	SILENT	NM_001252560:p.Ala174Ala/c.522C>T	gcC/gcT	LOW				rs217619760						chr2	18123731	18123731	C	T	hom	synonymous_variant(LOW|SILENT|gcC/gcT|p.Ala174Ala/c.522C>T|1068|Mllt10|protein_coding|CODING|NM_001252560|7|1),synonymous_variant(LOW|SILENT|gcC/gcT|p.Ala96Ala/c.288C>T|990|Mllt10|protein_coding|CODING|NM_001252561|8|1),synonymous_variant(LOW|SILENT|gcC/gcT|p.Ala174Ala/c.522C>T|1068|Mllt10|protein_coding|CODING|NM_010804|7|1),non_coding_exon_variant(MODIFIER|||n.776C>T||Mllt10||CODING|NR_045538|7…
intron_variant	Nelfb	protein_coding	NM_021393:c.367-45C>T		MODIFIER										chr2	25210129	25210129	G	A	hom	intron_variant(MODIFIER|||c.367-45C>T|580|Nelfb|protein_coding|CODING|NM_021393|3|1)
intron_variant	Grin1	protein_coding	NM_008169:c.1113+23T>G		MODIFIER										chr2	25303884	25303884	A	C	het	intron_variant(MODIFIER|||c.1176+23T>G|906|Grin1|protein_coding|CODING|NM_001177656|8|1),intron_variant(MODIFIER|||c.1113+23T>G|885|Grin1|protein_coding|CODING|NM_001177657|7|1),intron_variant(MODIFIER|||c.1113+23T>G|938|Grin1|protein_coding|CODING|NM_008169|7|1)
intergenic_region					MODIFIER										chr2	25630681	25630681	G	C	het	intergenic_region(MODIFIER||||||||||1)
intron_variant	Abo	protein_coding	NM_030718:c.140+133A>G		MODIFIER										chr2	26848118	26848118	T	C	het	intron_variant(MODIFIER|||c.140+133A>G|332|Abo|protein_coding|CODING|NM_030718|3|1)
intron_variant	Pkn3	protein_coding	NM_153805:c.1455-50A>C		MODIFIER										chr2	30085133	30085133	A	C	het	intron_variant(MODIFIER|||c.1455-50A>C|878|Pkn3|protein_coding|CODING|NM_153805|11|1)
intron_variant	Ccbl1	protein_coding	NM_172404:c.202-125T>G		MODIFIER				rs242780245						chr2	30188489	30188489	A	C	hom	intron_variant(MODIFIER|||c.202-125T>G|424|Ccbl1|protein_coding|CODING|NM_172404|4|1)
intron_variant	Gpr107	protein_coding	NM_178760:c.297+46T>C		MODIFIER				rs51619205						chr2	31168260	31168260	T	C	hom	intron_variant(MODIFIER|||c.297+46T>C|551|Gpr107|protein_coding|CODING|NM_178760|3|1)
splice_region_variant	Abl1	protein_coding	NM_001112703:c.311C>T		LOW										chr2	31778916	31778916	C	T	het	splice_region_variant(LOW|||c.311C>T|1142|Abl1|protein_coding|CODING|NM_001112703|2|1),splice_region_variant(LOW|||c.254C>T|1123|Abl1|protein_coding|CODING|NM_009594|2|1),intron_variant(MODIFIER|||c.311-5C>T|1142|Abl1|protein_coding|CODING|NM_001112703|2|1),intron_variant(MODIFIER|||c.254-5C>T|1123|Abl1|protein_coding|CODING|NM_009594|2|1)
intron_variant	Golga2	protein_coding	NM_133852:c.550-66T>C		MODIFIER										chr2	32297688	32297688	T	C	het	intron_variant(MODIFIER|||c.469-66T>C|999|Golga2|protein_coding|CODING|NM_001080968|6|1),intron_variant(MODIFIER|||c.550-66T>C|1026|Golga2|protein_coding|CODING|NM_133852|7|1)
intron_variant	Rab14	protein_coding	NM_026697:c.352-163T>G		MODIFIER				rs33002315						chr2	35183994	35183994	A	C	hom	intron_variant(MODIFIER|||c.352-163T>G|215|Rab14|protein_coding|CODING|NM_026697|5|1)
intron_variant	Ggta1	protein_coding	NM_010283:c.389+152A>G		MODIFIER										chr2	35413174	35413174	T	C	hom	intron_variant(MODIFIER|||c.353+152A>G|394|Ggta1|protein_coding|CODING|NM_001145821|6|1),intron_variant(MODIFIER|||c.389+152A>G|406|Ggta1|protein_coding|CODING|NM_010283|7|1)
intron_variant	Crb2	protein_coding	NM_001163566:c.1067-128A>G		MODIFIER				rs46336157						chr2	37790000	37790000	A	G	hom	intron_variant(MODIFIER|||c.1067-128A>G|1282|Crb2|protein_coding|CODING|NM_001163566|6|1)
intron_variant	Lrp1b	protein_coding	NM_053011:c.206-26633C>T		MODIFIER										chr2	41987411	41987411	G	A	het	intron_variant(MODIFIER|||c.206-26633C>T|4599|Lrp1b|protein_coding|CODING|NM_053011|2|1)
intron_variant	Lrp1b	protein_coding	NM_053011:c.206-26644T>C		MODIFIER										chr2	41987422	41987422	A	G	het	intron_variant(MODIFIER|||c.206-26644T>C|4599|Lrp1b|protein_coding|CODING|NM_053011|2|1)
intron_variant	Lrp1b	protein_coding	NM_053011:c.206-26685G>A		MODIFIER										chr2	41987463	41987463	C	T	het	intron_variant(MODIFIER|||c.206-26685G>A|4599|Lrp1b|protein_coding|CODING|NM_053011|2|1)
intron_variant	Lrp1b	protein_coding	NM_053011:c.206-26814G>A		MODIFIER										chr2	41987592	41987592	C	T	het	intron_variant(MODIFIER|||c.206-26814G>A|4599|Lrp1b|protein_coding|CODING|NM_053011|2|1)
intron_variant	Lrp1b	protein_coding	NM_053011:c.206-26821G>T		MODIFIER										chr2	41987599	41987599	C	A	het	intron_variant(MODIFIER|||c.206-26821G>T|4599|Lrp1b|protein_coding|CODING|NM_053011|2|1)
intron_variant	Neb	protein_coding	NM_010889:c.17862+65A>G		MODIFIER				rs262671024						chr2	52183667	52183667	T	C	het	intron_variant(MODIFIER|||c.17862+65A>G|7152|Neb|protein_coding|CODING|NM_010889|124|1)
intron_variant	Ccdc148	protein_coding	NM_001001178:c.145+65C>T		MODIFIER				rs264147134						chr2	59003917	59003917	G	A	het	intron_variant(MODIFIER|||c.145+65C>T|527|Ccdc148|protein_coding|CODING|NM_001001178|4|1)
intron_variant	Xirp2	protein_coding	NM_001024618:c.9876-90G>A		MODIFIER				rs29720088						chr2	67524682	67524682	G	A	hom	intron_variant(MODIFIER|||c.9876-90G>A|3784|Xirp2|protein_coding|CODING|NM_001024618|8|1),intron_variant(MODIFIER|||c.*40-90G>A|3283|Xirp2|protein_coding|CODING|NM_001083919|8|1)
intron_variant	Pdk1	protein_coding	NM_172665:c.764-101A>C		MODIFIER										chr2	71887281	71887281	A	C	het	intron_variant(MODIFIER|||c.764-101A>C|434|Pdk1|protein_coding|CODING|NM_172665|6|1)
downstream_gene_variant	Dfnb59	protein_coding	NM_001080711		MODIFIER				rs259080483						chr2	76658597	76658597	G	A	hom	downstream_gene_variant(MODIFIER||43||352|Dfnb59|protein_coding|CODING|NM_001080711||1),intergenic_region(MODIFIER||||||||||1)
intron_variant	Slc43a1	protein_coding	NM_001081349:c.462-29T>G		MODIFIER										chr2	84849923	84849923	T	G	hom	intron_variant(MODIFIER|||c.462-29T>G|607|Slc43a1|protein_coding|CODING|NM_001081349|3|1),intron_variant(MODIFIER|||c.411-29T>G|590|Slc43a1|protein_coding|CODING|NM_001083809|2|1),intron_variant(MODIFIER|||c.333-29T>G|564|Slc43a1|protein_coding|CODING|NM_024497|3|1)
intron_variant	Pex16	protein_coding	NM_145122:c.953-22A>C		MODIFIER										chr2	92381014	92381014	A	C	het	upstream_gene_variant(MODIFIER||1904||99|1700029I15Rik|protein_coding|CODING|NM_183112||1),intron_variant(MODIFIER|||c.953-22A>C|336|Pex16|protein_coding|CODING|NM_145122|10|1),intron_variant(MODIFIER|||n.987-22A>C||Pex16||CODING|NR_028114|10|1)
intron_variant	Accsl	protein_coding	NM_001033452:c.772-105T>G		MODIFIER				rs217558264						chr2	93862962	93862962	A	C	het	intron_variant(MODIFIER|||c.772-105T>G|580|Accsl|protein_coding|CODING|NM_001033452|5|1)
intron_variant	Rcn1	protein_coding	NM_009037:c.670+188A>G		MODIFIER										chr2	105391782	105391782	T	C	het	intron_variant(MODIFIER|||c.670+188A>G|325|Rcn1|protein_coding|CODING|NM_009037|4|1)
intron_variant	Ryr3	protein_coding	NM_177652:c.9322+190C>G		MODIFIER										chr2	112717809	112717809	G	C	het	intron_variant(MODIFIER|||c.9322+190C>G|4888|Ryr3|protein_coding|CODING|NM_177652|65|1)
intron_variant	Eif2ak4	protein_coding	NM_013719:c.4171-27A>C		MODIFIER										chr2	118463919	118463919	A	C	het	intron_variant(MODIFIER|||c.3835-27A>C|1536|Eif2ak4|protein_coding|CODING|NM_001177806|29|1),intron_variant(MODIFIER|||c.4171-27A>C|1648|Eif2ak4|protein_coding|CODING|NM_013719|30|1)
intron_variant	Capn3	protein_coding	NM_007601:c.1537-197T>C		MODIFIER										chr2	120495668	120495668	T	C	het	intron_variant(MODIFIER|||c.1333-197T>C|709|Capn3|protein_coding|CODING|NM_001109761|11|1),intron_variant(MODIFIER|||c.1393-197T>C|729|Capn3|protein_coding|CODING|NM_001177799|11|1),intron_variant(MODIFIER|||c.1537-197T>C|821|Capn3|protein_coding|CODING|NM_007601|12|1)
intron_variant	Ubr1	protein_coding	NM_009461:c.2433-12C>G		MODIFIER				rs265361305						chr2	120916538	120916538	G	C	hom	intron_variant(MODIFIER|||c.2433-12C>G|1757|Ubr1|protein_coding|CODING|NM_009461|22|1)
intron_variant	Polr1b	protein_coding	NM_009086:c.1746+111G>A		MODIFIER										chr2	129115883	129115883	G	A	het	intron_variant(MODIFIER|||c.1746+111G>A|1135|Polr1b|protein_coding|CODING|NM_009086|10|1)
intron_variant	Cdc25b	protein_coding	NM_023117:c.417-55G>C		MODIFIER										chr2	131191295	131191295	G	C	het	intron_variant(MODIFIER|||n.30-48802C>G||Mir3098||NON_CODING|NR_037281|2|1),intron_variant(MODIFIER|||c.417-55G>C|550|Cdc25b|protein_coding|CODING|NM_001111075|4|1),intron_variant(MODIFIER|||c.417-55G>C|576|Cdc25b|protein_coding|CODING|NM_023117|4|1)
missense_variant	Rrbp1	MISSENSE	NM_024281:p.Pro525Ala/c.1573C>G	Ccc/Gcc	MODERATE				rs108881301						chr2	143988673	143988673	G	C	het	missense_variant(MODERATE|MISSENSE|Ccc/Gcc|p.Pro525Ala/c.1573C>G|1464|Rrbp1|protein_coding|CODING|NM_024281|2|1),missense_variant(MODERATE|MISSENSE|Ccc/Gcc|p.Pro525Ala/c.1573C>G|701|Rrbp1|protein_coding|CODING|NM_133626|2|1)
synonymous_variant	Rrbp1	SILENT	NM_024281:p.Gln506Gln/c.1518A>G	caA/caG	LOW				rs52095047						chr2	143988728	143988728	T	C	het	synonymous_variant(LOW|SILENT|caA/caG|p.Gln506Gln/c.1518A>G|1464|Rrbp1|protein_coding|CODING|NM_024281|2|1),synonymous_variant(LOW|SILENT|caA/caG|p.Gln506Gln/c.1518A>G|701|Rrbp1|protein_coding|CODING|NM_133626|2|1)
synonymous_variant	Rrbp1	SILENT	NM_024281:p.Gly363Gly/c.1089A>G	ggA/ggG	LOW										chr2	143989157	143989157	T	C	het	synonymous_variant(LOW|SILENT|ggA/ggG|p.Gly363Gly/c.1089A>G|1464|Rrbp1|protein_coding|CODING|NM_024281|2|1),synonymous_variant(LOW|SILENT|ggA/ggG|p.Gly363Gly/c.1089A>G|701|Rrbp1|protein_coding|CODING|NM_133626|2|1)
synonymous_variant	Rrbp1	SILENT	NM_024281:p.Ala354Ala/c.1062T>C	gcT/gcC	LOW										chr2	143989184	143989184	A	G	het	synonymous_variant(LOW|SILENT|gcT/gcC|p.Ala354Ala/c.1062T>C|1464|Rrbp1|protein_coding|CODING|NM_024281|2|1),synonymous_variant(LOW|SILENT|gcT/gcC|p.Ala354Ala/c.1062T>C|701|Rrbp1|protein_coding|CODING|NM_133626|2|1)
synonymous_variant	Rrbp1	SILENT	NM_024281:p.Gly311Gly/c.933T>G	ggT/ggG	LOW										chr2	143989313	143989313	A	C	het	synonymous_variant(LOW|SILENT|ggT/ggG|p.Gly311Gly/c.933T>G|1464|Rrbp1|protein_coding|CODING|NM_024281|2|1),synonymous_variant(LOW|SILENT|ggT/ggG|p.Gly311Gly/c.933T>G|701|Rrbp1|protein_coding|CODING|NM_133626|2|1)
synonymous_variant	Rrbp1	SILENT	NM_024281:p.Ala304Ala/c.912T>C	gcT/gcC	LOW				rs29557978						chr2	143989334	143989334	A	G	het	synonymous_variant(LOW|SILENT|gcT/gcC|p.Ala304Ala/c.912T>C|1464|Rrbp1|protein_coding|CODING|NM_024281|2|1),synonymous_variant(LOW|SILENT|gcT/gcC|p.Ala304Ala/c.912T>C|701|Rrbp1|protein_coding|CODING|NM_133626|2|1)
synonymous_variant	Rrbp1	SILENT	NM_024281:p.Ala298Ala/c.894T>C	gcT/gcC	LOW										chr2	143989352	143989352	A	G	het	synonymous_variant(LOW|SILENT|gcT/gcC|p.Ala298Ala/c.894T>C|1464|Rrbp1|protein_coding|CODING|NM_024281|2|1),synonymous_variant(LOW|SILENT|gcT/gcC|p.Ala298Ala/c.894T>C|701|Rrbp1|protein_coding|CODING|NM_133626|2|1)
synonymous_variant	Rrbp1	SILENT	NM_024281:p.Gly281Gly/c.843A>G	ggA/ggG	LOW										chr2	143989403	143989403	T	C	het	synonymous_variant(LOW|SILENT|ggA/ggG|p.Gly281Gly/c.843A>G|1464|Rrbp1|protein_coding|CODING|NM_024281|2|1),synonymous_variant(LOW|SILENT|ggA/ggG|p.Gly281Gly/c.843A>G|701|Rrbp1|protein_coding|CODING|NM_133626|2|1)
upstream_gene_variant	Dzank1	protein_coding	NM_172859		MODIFIER				rs238983571						chr2	144528535	144528535	A	C	het	upstream_gene_variant(MODIFIER||1137||778|Dzank1|protein_coding|CODING|NM_172859||1),intron_variant(MODIFIER|||c.63-168A>C|316|Polr3f|protein_coding|CODING|NM_029763|1|1)
intron_variant	Slc24a3	protein_coding	NM_053195:c.1348-94A>C		MODIFIER										chr2	145616505	145616505	A	C	het	intron_variant(MODIFIER|||c.1348-94A>C|595|Slc24a3|protein_coding|CODING|NM_053195|13|1)
intron_variant	H13	protein_coding	NM_001159551:c.184-130A>C		MODIFIER										chr2	152677412	152677412	A	C	het	intron_variant(MODIFIER|||c.184-130A>C|394|H13|protein_coding|CODING|NM_001159551|1|1),intron_variant(MODIFIER|||c.184-130A>C|224|H13|protein_coding|CODING|NM_001159552|1|1),intron_variant(MODIFIER|||c.184-130A>C|173|H13|protein_coding|CODING|NM_001159553|1|1),intron_variant(MODIFIER|||c.184-130A>C|378|H13|protein_coding|CODING|NM_010376|1|1)
intron_variant	H13	protein_coding	NM_001159551:c.184-124A>C		MODIFIER										chr2	152677418	152677418	A	C	het	intron_variant(MODIFIER|||c.184-124A>C|394|H13|protein_coding|CODING|NM_001159551|1|1),intron_variant(MODIFIER|||c.184-124A>C|224|H13|protein_coding|CODING|NM_001159552|1|1),intron_variant(MODIFIER|||c.184-124A>C|173|H13|protein_coding|CODING|NM_001159553|1|1),intron_variant(MODIFIER|||c.184-124A>C|378|H13|protein_coding|CODING|NM_010376|1|1)
intron_variant	H13	protein_coding	NM_001159551:c.184-118A>C		MODIFIER										chr2	152677424	152677424	A	C	het	intron_variant(MODIFIER|||c.184-118A>C|394|H13|protein_coding|CODING|NM_001159551|1|1),intron_variant(MODIFIER|||c.184-118A>C|224|H13|protein_coding|CODING|NM_001159552|1|1),intron_variant(MODIFIER|||c.184-118A>C|173|H13|protein_coding|CODING|NM_001159553|1|1),intron_variant(MODIFIER|||c.184-118A>C|378|H13|protein_coding|CODING|NM_010376|1|1)
upstream_gene_variant	Dynlrb1	protein_coding	NM_025947		MODIFIER										chr2	155236452	155236452	G	T	het	upstream_gene_variant(MODIFIER||81||96|Dynlrb1|protein_coding|CODING|NM_025947||1),intergenic_region(MODIFIER||||||||||1)
upstream_gene_variant	Wfdc2	protein_coding	NM_026323		MODIFIER										chr2	164562671	164562671	T	C	het	upstream_gene_variant(MODIFIER||45||174|Wfdc2|protein_coding|CODING|NM_026323||1),intergenic_region(MODIFIER||||||||||1)
intron_variant	Elmo2	protein_coding	NM_207705:c.-35-48C>T		MODIFIER										chr2	165316399	165316399	G	A	het	intron_variant(MODIFIER|||c.-35-48C>T|798|Elmo2|protein_coding|CODING|NM_207705|1|1),intron_variant(MODIFIER|||c.-35-48C>T|720|Elmo2|protein_coding|CODING|NM_080287|1|1),intron_variant(MODIFIER|||c.-35-48C>T|732|Elmo2|protein_coding|CODING|NM_207706|1|1)
intron_variant	Slc13a3	protein_coding	NM_054055:c.378-171T>C		MODIFIER				rs27345176						chr2	165445826	165445826	A	G	het	intron_variant(MODIFIER|||c.378-171T>C|600|Slc13a3|protein_coding|CODING|NM_054055|2|1)
intron_variant	Arfgef2	protein_coding	NM_001085495:c.3243-52T>C		MODIFIER										chr2	166867094	166867094	T	C	het	intron_variant(MODIFIER|||c.3243-52T>C|1792|Arfgef2|protein_coding|CODING|NM_001085495|23|1)
intron_variant	Atp9a	protein_coding	NM_015731:c.68+7764T>C		MODIFIER										chr2	168733918	168733918	A	G	het	intron_variant(MODIFIER|||c.68+7764T>C|1047|Atp9a|protein_coding|CODING|NM_015731|1|1)
missense_variant	Sall4	MISSENSE	NM_175303:p.Val678Glu/c.2033T>A	gTg/gAg	MODERATE										chr2	168754886	168754886	A	T	het	missense_variant(MODERATE|MISSENSE|gTg/gAg|p.Val678Glu/c.2033T>A|1067|Sall4|protein_coding|CODING|NM_175303|2|1),intron_variant(MODIFIER|||c.1153+880T>A|623|Sall4|protein_coding|CODING|NM_201395|2|1),intron_variant(MODIFIER|||c.119-2146T>A|278|Sall4|protein_coding|CODING|NM_201396|1|1)
intergenic_region					MODIFIER										chr2	173920320	173920320	C	T	het	intergenic_region(MODIFIER||||||||||1)
intron_variant	Tubb1	protein_coding	NM_001080971:c.167-151G>A		MODIFIER										chr2	174456439	174456439	G	A	het	intron_variant(MODIFIER|||c.167-151G>A|451|Tubb1|protein_coding|CODING|NM_001080971|2|1)
intron_variant	Gm14393	protein_coding	NM_001085546:c.3+289T>C		MODIFIER				rs27634405						chr2	175067411	175067411	A	G	het	intron_variant(MODIFIER|||c.3+289T>C|187|Gm14393|protein_coding|CODING|NM_001085546|1|1)
intergenic_region					MODIFIER										chr2	175086029	175086029	C	G	het	intergenic_region(MODIFIER||||||||||1)
intergenic_region					MODIFIER				rs107659002						chr2	177074296	177074296	C	T	het	intergenic_region(MODIFIER||||||||||1)
intergenic_region					MODIFIER				rs108777673						chr2	177074486	177074486	G	A	het	intergenic_region(MODIFIER||||||||||1)
intergenic_region					MODIFIER				rs27650176						chr2	177080170	177080170	G	C	het	intergenic_region(MODIFIER||||||||||1)
intergenic_region					MODIFIER										chr2	177080214	177080214	C	T	het	intergenic_region(MODIFIER||||||||||1)
intergenic_region					MODIFIER										chr2	177080267	177080267	G	C	het	intergenic_region(MODIFIER||||||||||1)
intergenic_region					MODIFIER				rs387332948						chr2	177080296	177080296	A	C	het	intergenic_region(MODIFIER||||||||||1)
intergenic_region					MODIFIER				rs387045782						chr2	177080338	177080338	C	G	het	intergenic_region(MODIFIER||||||||||1)
intergenic_region					MODIFIER				rs238183920						chr2	177315686	177315686	A	C	het	intergenic_region(MODIFIER||||||||||1)
intergenic_region					MODIFIER				rs51776753						chr2	177315741	177315741	T	G	het	intergenic_region(MODIFIER||||||||||1)
intergenic_region					MODIFIER				rs51912362						chr2	177315912	177315912	A	G	het	intergenic_region(MODIFIER||||||||||1)
intergenic_region					MODIFIER				rs227476704						chr2	177317348	177317348	T	C	het	intergenic_region(MODIFIER||||||||||1)
synonymous_variant	Lama5	SILENT	NM_001081171:p.Ala3015Ala/c.9045C>T	gcC/gcT	LOW										chr2	180179881	180179881	G	A	het	synonymous_variant(LOW|SILENT|gcC/gcT|p.Ala3015Ala/c.9045C>T|3718|Lama5|protein_coding|CODING|NM_001081171|66|1)
missense_variant	Lama5	MISSENSE	NM_001081171:p.Val1314Gly/c.3941T>G	gTc/gGc	MODERATE										chr2	180193457	180193457	A	C	het	missense_variant(MODERATE|MISSENSE|gTc/gGc|p.Val1314Gly/c.3941T>G|3718|Lama5|protein_coding|CODING|NM_001081171|31|1)
missense_variant	Srms	MISSENSE	NM_011481:p.Glu38Gly/c.113A>G	gAa/gGa	MODERATE										chr2	181212660	181212660	T	C	het	missense_variant(MODERATE|MISSENSE|gAa/gGa|p.Glu38Gly/c.113A>G|507|Srms|protein_coding|CODING|NM_011481|1|1)
intron_variant	Gm9733	protein_coding	NM_001076679:c.73+236A>G		MODIFIER				rs107728425						chr3	15331914	15331914	T	C	het	intron_variant(MODIFIER|||c.73+236A>G|178|Gm9733|protein_coding|CODING|NM_001076679|1|1)
intron_variant	Gm9733	protein_coding	NM_001076679:c.73+212G>A		MODIFIER				rs108136493						chr3	15331938	15331938	C	T	het	intron_variant(MODIFIER|||c.73+212G>A|178|Gm9733|protein_coding|CODING|NM_001076679|1|1)
intron_variant	Gm9733	protein_coding	NM_001076679:c.73+175T>G		MODIFIER				rs49549470						chr3	15331975	15331975	A	C	het	intron_variant(MODIFIER|||c.73+175T>G|178|Gm9733|protein_coding|CODING|NM_001076679|1|1)
intron_variant	Gm9733	protein_coding	NM_001076679:c.73+160T>C		MODIFIER				rs49902314						chr3	15331990	15331990	A	G	het	intron_variant(MODIFIER|||c.73+160T>C|178|Gm9733|protein_coding|CODING|NM_001076679|1|1)
intron_variant	Gm9733	protein_coding	NM_001076679:c.73+112C>T		MODIFIER				rs47036940						chr3	15332038	15332038	G	A	het	intron_variant(MODIFIER|||c.73+112C>T|178|Gm9733|protein_coding|CODING|NM_001076679|1|1)
intron_variant	Gm9733	protein_coding	NM_001076679:c.73+94A>C		MODIFIER				rs48421318						chr3	15332056	15332056	T	G	het	intron_variant(MODIFIER|||c.73+94A>C|178|Gm9733|protein_coding|CODING|NM_001076679|1|1)
intron_variant	Gm9733	protein_coding	NM_001076679:c.73+86G>A		MODIFIER				rs107637603						chr3	15332064	15332064	C	T	het	intron_variant(MODIFIER|||c.73+86G>A|178|Gm9733|protein_coding|CODING|NM_001076679|1|1)
intron_variant	Gm9733	protein_coding	NM_001076679:c.73+11T>C		MODIFIER				rs48399961						chr3	15332139	15332139	A	G	het	intron_variant(MODIFIER|||c.73+11T>C|178|Gm9733|protein_coding|CODING|NM_001076679|1|1)
intron_variant	Gm9733	protein_coding	NM_001076679:c.73+5G>A		MODIFIER				rs108902508						chr3	15332145	15332145	C	T	het	intron_variant(MODIFIER|||c.73+5G>A|178|Gm9733|protein_coding|CODING|NM_001076679|1|1)
upstream_gene_variant	Gm9733	protein_coding	NM_001076679		MODIFIER				rs50041124						chr3	15332332	15332332	A	G	het	upstream_gene_variant(MODIFIER||30||178|Gm9733|protein_coding|CODING|NM_001076679||1),intergenic_region(MODIFIER||||||||||1)
intron_variant	Sirpb1a	protein_coding	NM_001002898:c.1063+441A>G		MODIFIER				rs107597837						chr3	15409970	15409970	T	C	het	intron_variant(MODIFIER|||c.1063+441A>G|391|Sirpb1a|protein_coding|CODING|NM_001002898|4|1)
missense_variant	Sirpb1a	MISSENSE	NM_001002898:p.Arg176Gln/c.527G>A	cGg/cAg	MODERATE				rs50181528						chr3	15411410	15411410	C	T	het	missense_variant(MODERATE|MISSENSE|cGg/cAg|p.Arg176Gln/c.527G>A|391|Sirpb1a|protein_coding|CODING|NM_001002898|3|1)
missense_variant	Sirpb1a	MISSENSE	NM_001002898:p.Ser56Tyr/c.167C>A	tCc/tAc	MODERATE				rs49955541						chr3	15417100	15417100	G	T	het	missense_variant(MODERATE|MISSENSE|tCc/tAc|p.Ser56Tyr/c.167C>A|391|Sirpb1a|protein_coding|CODING|NM_001002898|2|1)
synonymous_variant	Sirpb1a	SILENT	NM_001002898:p.Leu50Leu/c.150A>G	ctA/ctG	LOW				rs30709951						chr3	15417117	15417117	T	C	het	synonymous_variant(LOW|SILENT|ctA/ctG|p.Leu50Leu/c.150A>G|391|Sirpb1a|protein_coding|CODING|NM_001002898|2|1)
synonymous_variant	Sirpb1b	SILENT	NM_001173460:p.Lys32Lys/c.96G>A	aaG/aaA	LOW										chr3	15548925	15548925	C	T	het	synonymous_variant(LOW|SILENT|aaG/aaA|p.Lys32Lys/c.96G>A|391|Sirpb1b|protein_coding|CODING|NM_001173460|2|1)
missense_variant	Sirpb1b	MISSENSE	NM_001173460:p.Met28Val/c.82A>G	Atg/Gtg	MODERATE										chr3	15548939	15548939	T	C	het	missense_variant(MODERATE|MISSENSE|Atg/Gtg|p.Met28Val/c.82A>G|391|Sirpb1b|protein_coding|CODING|NM_001173460|2|1)
splice_region_variant	Sirpb1b	protein_coding	NM_001173460:c.74T>C		LOW				rs249116280						chr3	15548953	15548953	A	G	het	splice_region_variant(LOW|||c.74T>C|391|Sirpb1b|protein_coding|CODING|NM_001173460|1|1),intron_variant(MODIFIER|||c.74-6T>C|391|Sirpb1b|protein_coding|CODING|NM_001173460|1|1)
intron_variant	Sirpb1b	protein_coding	NM_001173460:c.74-152C>G		MODIFIER										chr3	15549099	15549099	G	C	het	intron_variant(MODIFIER|||c.74-152C>G|391|Sirpb1b|protein_coding|CODING|NM_001173460|1|1)
3_prime_UTR_variant	LOC100038947	protein_coding	NM_001173459:c.*10G>A		MODIFIER										chr3	15795343	15795343	C	T	het	3_prime_UTR_variant(MODIFIER||7148|c.*10G>A|391|LOC100038947|protein_coding|CODING|NM_001173459|6|1)
intron_variant	LOC100038947	protein_coding	NM_001173459:c.*3-80T>C		MODIFIER										chr3	15795430	15795430	A	G	het	intron_variant(MODIFIER|||c.*3-80T>C|391|LOC100038947|protein_coding|CODING|NM_001173459|5|1)
intron_variant	LOC100038947	protein_coding	NM_001173459:c.*3-149T>A		MODIFIER										chr3	15795499	15795499	A	T	het	intron_variant(MODIFIER|||c.*3-149T>A|391|LOC100038947|protein_coding|CODING|NM_001173459|5|1)
intron_variant	LOC100038947	protein_coding	NM_001173459:c.*3-225A>G		MODIFIER										chr3	15795575	15795575	T	C	het	intron_variant(MODIFIER|||c.*3-225A>G|391|LOC100038947|protein_coding|CODING|NM_001173459|5|1)
synonymous_variant	LOC100038947	SILENT	NM_001173459:p.Lys357Lys/c.1071G>A	aaG/aaA	LOW										chr3	15802596	15802596	C	T	het	synonymous_variant(LOW|SILENT|aaG/aaA|p.Lys357Lys/c.1071G>A|391|LOC100038947|protein_coding|CODING|NM_001173459|5|1)
intron_variant	LOC100038947	protein_coding	NM_001173459:c.430+51G>A		MODIFIER				rs49085300						chr3	15838558	15838558	C	T	het	intron_variant(MODIFIER|||c.430+51G>A|391|LOC100038947|protein_coding|CODING|NM_001173459|2|1)
missense_variant	LOC100038947	MISSENSE	NM_001173459:p.Met130Ile/c.390G>T	atG/atT	MODERATE				rs49362230						chr3	15838649	15838649	C	A	het	missense_variant(MODERATE|MISSENSE|atG/atT|p.Met130Ile/c.390G>T|391|LOC100038947|protein_coding|CODING|NM_001173459|2|1)
missense_variant	LOC100038947	MISSENSE	NM_001173459:p.Pro125Ser/c.373C>T	Cca/Tca	MODERATE				rs51868634						chr3	15838666	15838666	G	A	het	missense_variant(MODERATE|MISSENSE|Cca/Tca|p.Pro125Ser/c.373C>T|391|LOC100038947|protein_coding|CODING|NM_001173459|2|1)
missense_variant	LOC100038947	MISSENSE	NM_001173459:p.Thr94Lys/c.281C>A	aCa/aAa	MODERATE										chr3	15838758	15838758	G	T	het	missense_variant(MODERATE|MISSENSE|aCa/aAa|p.Thr94Lys/c.281C>A|391|LOC100038947|protein_coding|CODING|NM_001173459|2|1)
missense_variant	LOC100038947	MISSENSE	NM_001173459:p.Asn89Ser/c.266A>G	aAt/aGt	MODERATE										chr3	15838773	15838773	T	C	het	missense_variant(MODERATE|MISSENSE|aAt/aGt|p.Asn89Ser/c.266A>G|391|LOC100038947|protein_coding|CODING|NM_001173459|2|1)
missense_variant	LOC100038947	MISSENSE	NM_001173459:p.Ser78Pro/c.232T>C	Tcg/Ccg	MODERATE				rs47308203						chr3	15838807	15838807	A	G	het	missense_variant(MODERATE|MISSENSE|Tcg/Ccg|p.Ser78Pro/c.232T>C|391|LOC100038947|protein_coding|CODING|NM_001173459|2|1)
synonymous_variant	LOC100038947	SILENT	NM_001173459:p.Val69Val/c.207A>T	gtA/gtT	LOW				rs48670908						chr3	15838832	15838832	T	A	het	synonymous_variant(LOW|SILENT|gtA/gtT|p.Val69Val/c.207A>T|391|LOC100038947|protein_coding|CODING|NM_001173459|2|1)
missense_variant	LOC100038947	MISSENSE	NM_001173459:p.Arg64Lys/c.191G>A	aGg/aAg	MODERATE				rs47701265						chr3	15838848	15838848	C	T	het	missense_variant(MODERATE|MISSENSE|aGg/aAg|p.Arg64Lys/c.191G>A|391|LOC100038947|protein_coding|CODING|NM_001173459|2|1)
intron_variant	LOC100038947	protein_coding	NM_001173459:c.73+13C>T		MODIFIER				rs45683669						chr3	15848328	15848328	G	A	het	intron_variant(MODIFIER|||c.73+13C>T|391|LOC100038947|protein_coding|CODING|NM_001173459|1|1)
5_prime_UTR_variant	LOC100038947	protein_coding	NM_001173459:c.-37A>C		MODIFIER										chr3	15848450	15848450	T	G	het	5_prime_UTR_variant(MODIFIER||37|c.-37A>C|391|LOC100038947|protein_coding|CODING|NM_001173459|1|1)
upstream_gene_variant	LOC100038947	protein_coding	NM_001173459		MODIFIER										chr3	15848569	15848569	A	G	het	upstream_gene_variant(MODIFIER||82||391|LOC100038947|protein_coding|CODING|NM_001173459||1),intergenic_region(MODIFIER||||||||||1)
upstream_gene_variant	LOC100038947	protein_coding	NM_001173459		MODIFIER				rs29758595						chr3	15848583	15848583	A	G	het	upstream_gene_variant(MODIFIER||96||391|LOC100038947|protein_coding|CODING|NM_001173459||1),intergenic_region(MODIFIER||||||||||1)
upstream_gene_variant	LOC100038947	protein_coding	NM_001173459		MODIFIER				rs50160033						chr3	15848604	15848604	A	T	het	upstream_gene_variant(MODIFIER||117||391|LOC100038947|protein_coding|CODING|NM_001173459||1),intergenic_region(MODIFIER||||||||||1)
intron_variant	Atp11b	protein_coding	NM_029570:c.145-61T>C		MODIFIER										chr3	35782451	35782451	T	C	het	intron_variant(MODIFIER|||c.145-61T>C|1175|Atp11b|protein_coding|CODING|NM_029570|2|1)
intron_variant	Intu	protein_coding	NM_175515:c.781-31C>A		MODIFIER				rs51733737						chr3	40672540	40672540	C	A	hom	intron_variant(MODIFIER|||c.781-31C>A|942|Intu|protein_coding|CODING|NM_175515|3|1)
splice_region_variant	Med12l	protein_coding	NM_177855:c.4930T>A		LOW										chr3	59263119	59263119	T	A	hom	splice_region_variant(LOW|||c.4930T>A|2185|Med12l|protein_coding|CODING|NM_177855|34|1),upstream_gene_variant(MODIFIER||288||347|P2ry12|protein_coding|CODING|NM_027571||1),intron_variant(MODIFIER|||c.4930-6T>A|2185|Med12l|protein_coding|CODING|NM_177855|34|1)
intron_variant	Gm21949	protein_coding	NM_001113419:c.976-116C>T		MODIFIER										chr3	68596034	68596034	C	T	het	intron_variant(MODIFIER|||c.67-116C>T|256|Schip1|protein_coding|CODING|NM_001113420|1|1),intron_variant(MODIFIER|||c.976-116C>T|559|Gm21949|protein_coding|CODING|NM_001113419|5|1),intron_variant(MODIFIER|||c.751-116C>T|484|Schip1|protein_coding|CODING|NM_001113421|2|1),intron_variant(MODIFIER|||n.862-116C>T||Schip1||CODING|NR_036665|2|1),intron_variant(MODIFIER|||c.31-116C>T|244|Schip1|protein_co…
intron_variant	5830417I10Rik		NR_028359:n.5852-18T>C		MODIFIER										chr3	88825372	88825372	T	C	hom	intron_variant(MODIFIER|||n.5852-18T>C||5830417I10Rik||NON_CODING|NR_028359|17|1),non_coding_exon_variant(MODIFIER|||n.267A>G||1500004A13Rik||NON_CODING|NR_015498|2|1)
upstream_gene_variant	Rusc1	protein_coding	NM_028188		MODIFIER				rs256428870						chr3	89094712	89094712	G	C	het	upstream_gene_variant(MODIFIER||1349||893|Rusc1|protein_coding|CODING|NM_001083807||1),upstream_gene_variant(MODIFIER||1349||1030|Rusc1|protein_coding|CODING|NM_028188||1),intron_variant(MODIFIER|||c.849+148C>G|420|Fdps|protein_coding|CODING|NM_001253751|8|1),intron_variant(MODIFIER|||c.648+148C>G|353|Fdps|protein_coding|CODING|NM_134469|7|1)
intron_variant	Ints3	protein_coding	NM_145540:c.147+75T>G		MODIFIER										chr3	90432729	90432729	A	C	het	intron_variant(MODIFIER|||c.147+75T>G|1041|Ints3|protein_coding|CODING|NM_145540|1|1),intron_variant(MODIFIER|||c.147+75T>G|1041|Ints3|protein_coding|CODING|NM_178876|1|1)
missense_variant	Sprr2h	MISSENSE	NM_011474:p.Thr42Pro/c.124A>C	Act/Cct	MODERATE										chr3	92386755	92386755	A	C	het	missense_variant(MODERATE|MISSENSE|Act/Cct|p.Thr42Pro/c.124A>C|108|Sprr2h|protein_coding|CODING|NM_011474|2|1)
synonymous_variant	Sprr2h	SILENT	NM_011474:p.Pro48Pro/c.144A>C	ccA/ccC	LOW										chr3	92386775	92386775	A	C	het	synonymous_variant(LOW|SILENT|ccA/ccC|p.Pro48Pro/c.144A>C|108|Sprr2h|protein_coding|CODING|NM_011474|2|1)
synonymous_variant	Sprr1b	SILENT	NM_009265:p.Glu95Glu/c.285A>G	gaA/gaG	LOW										chr3	92437283	92437283	T	C	het	synonymous_variant(LOW|SILENT|gaA/gaG|p.Glu95Glu/c.285A>G|153|Sprr1b|protein_coding|CODING|NM_009265|2|1)
intron_variant	Setdb1	protein_coding	NM_001163641:c.447+252C>T		MODIFIER										chr3	95349587	95349587	G	A	hom	intron_variant(MODIFIER|||c.447+252C>T|1308|Setdb1|protein_coding|CODING|NM_001163641|4|1),intron_variant(MODIFIER|||c.447+252C>T|1307|Setdb1|protein_coding|CODING|NM_001163642|4|1),intron_variant(MODIFIER|||c.447+252C>T|1308|Setdb1|protein_coding|CODING|NM_018877|4|1)
intron_variant	Tars2	protein_coding	NM_027931:c.1416+57G>A		MODIFIER				rs50337728						chr3	95746478	95746478	C	T	hom	intron_variant(MODIFIER|||c.1416+57G>A|697|Tars2|protein_coding|CODING|NM_001163617|11|1),intron_variant(MODIFIER|||c.1173+57G>A|642|Tars2|protein_coding|CODING|NM_001163618|9|1),intron_variant(MODIFIER|||c.1416+57G>A|723|Tars2|protein_coding|CODING|NM_027931|11|1),intron_variant(MODIFIER|||c.1036-308G>A|423|Tars2|protein_coding|CODING|NM_001163619|9|1)
intron_variant	Tars2	protein_coding	NM_027931:c.1416+11C>G		MODIFIER				rs48546086						chr3	95746524	95746524	G	C	hom	intron_variant(MODIFIER|||c.1416+11C>G|697|Tars2|protein_coding|CODING|NM_001163617|11|1),intron_variant(MODIFIER|||c.1173+11C>G|642|Tars2|protein_coding|CODING|NM_001163618|9|1),intron_variant(MODIFIER|||c.1416+11C>G|723|Tars2|protein_coding|CODING|NM_027931|11|1),intron_variant(MODIFIER|||c.1036-354C>G|423|Tars2|protein_coding|CODING|NM_001163619|9|1)
intron_variant	Pex11b	protein_coding	NM_001162387:c.173-58A>C		MODIFIER										chr3	96637073	96637073	A	C	het	intron_variant(MODIFIER|||c.173-58A>C|259|Pex11b|protein_coding|CODING|NM_001162387|2|1),intron_variant(MODIFIER|||c.131-58A>C|245|Pex11b|protein_coding|CODING|NM_001162388|2|1),intron_variant(MODIFIER|||c.173-58A>C|259|Pex11b|protein_coding|CODING|NM_011069|2|1),intron_variant(MODIFIER|||n.427-58A>C||Pex11b||CODING|NR_027844|2|1),intron_variant(MODIFIER|||n.261-58A>C||Pex11b||CODING|NR_027845|2|…
intron_variant	Cd2	protein_coding	NM_013486:c.595+28T>G		MODIFIER										chr3	101283003	101283003	A	C	het	intron_variant(MODIFIER|||c.595+28T>G|344|Cd2|protein_coding|CODING|NM_013486|3|1)
intron_variant	Cd2	protein_coding	NM_013486:c.595+22C>G		MODIFIER										chr3	101283009	101283009	G	C	het	intron_variant(MODIFIER|||c.595+22C>G|344|Cd2|protein_coding|CODING|NM_013486|3|1)
intron_variant	Chi3l4	protein_coding	NM_145126:c.1177+71T>C		MODIFIER				rs264143718						chr3	106202448	106202448	A	G	het	intron_variant(MODIFIER|||c.1177+71T>C|402|Chi3l4|protein_coding|CODING|NM_145126|10|1)
intron_variant	Chi3l4	protein_coding	NM_145126:c.480+124T>A		MODIFIER										chr3	106210349	106210349	A	T	het	intron_variant(MODIFIER|||c.480+124T>A|402|Chi3l4|protein_coding|CODING|NM_145126|5|1)
intergenic_region					MODIFIER				rs216029116						chr3	106280127	106280127	A	G	het	intergenic_region(MODIFIER||||||||||1)
intergenic_region					MODIFIER										chr3	106280195	106280195	C	A	het	intergenic_region(MODIFIER||||||||||1)
intergenic_region					MODIFIER										chr3	106280215	106280215	A	G	het	intergenic_region(MODIFIER||||||||||1)
intron_variant	Ap1ar	protein_coding	NM_145964:c.179+12C>A		MODIFIER										chr3	127820748	127820748	G	T	het	intron_variant(MODIFIER|||c.179+12C>A|298|Ap1ar|protein_coding|CODING|NM_145964|4|1)
intron_variant	Manba	protein_coding	NM_027288:c.1486-34T>C		MODIFIER										chr3	135551029	135551029	T	C	het	intron_variant(MODIFIER|||c.1486-34T>C|879|Manba|protein_coding|CODING|NM_027288|11|1)
intron_variant	Manba	protein_coding	NM_027288:c.1486-27T>C		MODIFIER										chr3	135551036	135551036	T	C	het	intron_variant(MODIFIER|||c.1486-27T>C|879|Manba|protein_coding|CODING|NM_027288|11|1)
intron_variant	Tspan5	protein_coding	NM_019571:c.82-39702C>T		MODIFIER										chr3	138828644	138828644	C	T	het	intron_variant(MODIFIER|||c.82-39702C>T|268|Tspan5|protein_coding|CODING|NM_019571|1|1)
intergenic_region					MODIFIER				rs46039323						chr4	3247451	3247451	C	T	het	intergenic_region(MODIFIER||||||||||1)
intergenic_region					MODIFIER										chr4	3247523	3247523	G	A	het	intergenic_region(MODIFIER||||||||||1)
intergenic_region					MODIFIER				rs46756470						chr4	3247547	3247547	A	G	het	intergenic_region(MODIFIER||||||||||1)
intergenic_region					MODIFIER				rs50987209						chr4	3247554	3247554	C	T	het	intergenic_region(MODIFIER||||||||||1)
intergenic_region					MODIFIER				rs51997930						chr4	3247604	3247604	A	C	het	intergenic_region(MODIFIER||||||||||1)
intergenic_region					MODIFIER				rs50033777						chr4	3247778	3247778	G	T	het	intergenic_region(MODIFIER||||||||||1)
intergenic_region					MODIFIER				rs49140792						chr4	3247797	3247797	G	A	het	intergenic_region(MODIFIER||||||||||1)
intergenic_region					MODIFIER				rs50538568						chr4	3247804	3247804	C	T	het	intergenic_region(MODIFIER||||||||||1)
intron_variant	Rngtt	protein_coding	NM_011884:c.1440-20A>T		MODIFIER										chr4	33443581	33443581	A	T	het	intron_variant(MODIFIER|||c.1440-20A>T|597|Rngtt|protein_coding|CODING|NM_011884|13|1)
intron_variant	Fancg	protein_coding	NM_053081:c.525+147T>C		MODIFIER										chr4	43008564	43008564	A	G	hom	intron_variant(MODIFIER|||c.525+147T>C|616|Fancg|protein_coding|CODING|NM_001163233|4|1),intron_variant(MODIFIER|||c.525+147T>C|623|Fancg|protein_coding|CODING|NM_053081|4|1)
intron_variant	Unc13b	protein_coding	NM_021468:c.4271-808A>C		MODIFIER										chr4	43260874	43260874	A	C	het	intron_variant(MODIFIER|||c.4268-808A>C|1601|Unc13b|protein_coding|CODING|NM_001081413|37|1),intron_variant(MODIFIER|||c.4271-808A>C|1602|Unc13b|protein_coding|CODING|NM_021468|37|1)
intron_variant	Polr1e	protein_coding	NM_022811:c.122-121G>C		MODIFIER										chr4	45019153	45019153	G	C	het	intron_variant(MODIFIER|||c.122-121G>C|434|Polr1e|protein_coding|CODING|NM_022811|1|1)
intron_variant	Fsd1l	protein_coding	NM_001195284:c.1031-167G>A		MODIFIER										chr4	53694441	53694441	G	A	hom	intron_variant(MODIFIER|||c.1031-167G>A|497|Fsd1l|protein_coding|CODING|NM_001195284|10|1)
intron_variant	Zfp462	protein_coding	NM_172867:c.6395-74A>C		MODIFIER										chr4	55050112	55050112	A	C	het	intron_variant(MODIFIER|||c.6395-74A>C|2495|Zfp462|protein_coding|CODING|NM_172867|7|1)
5_prime_UTR_premature_start_codon_gain_variant	Mup7	protein_coding	NM_001134675		LOW										chr4	60070462	60070462	T	C	het	5_prime_UTR_premature_start_codon_gain_variant(LOW||||235|Mup7|protein_coding|CODING|NM_001134675|1|1),5_prime_UTR_variant(MODIFIER||162|c.-162A>G|235|Mup7|protein_coding|CODING|NM_001134675|1|1),intron_variant(MODIFIER|||c.305-2187A>G|180|Mup15|protein_coding|CODING|NM_001200004|3|1)
upstream_gene_variant	Mup9	protein_coding	NM_001126319		MODIFIER										chr4	60422002	60422002	G	T	het	upstream_gene_variant(MODIFIER||50||187|Mup9|protein_coding|CODING|NM_001126319||1),intergenic_region(MODIFIER||||||||||1)
intron_variant	Gm2083	protein_coding	NM_001134644.2:c.304+156T>G		MODIFIER				rs216976485						chr4	61594195	61594195	A	C	het	intron_variant(MODIFIER|||c.304+156T>G|180|Gm2083|protein_coding|CODING|NM_001134644.2|3|1),intron_variant(MODIFIER|||c.304+156T>G|180|Mup17|protein_coding|CODING|NM_001200006|3|1)
intron_variant	Gm2083	protein_coding	NM_001134644.2:c.231-131T>A		MODIFIER										chr4	61594555	61594555	A	T	het	intron_variant(MODIFIER|||c.231-131T>A|180|Gm2083|protein_coding|CODING|NM_001134644.2|2|1),intron_variant(MODIFIER|||c.231-131T>A|180|Mup17|protein_coding|CODING|NM_001200006|2|1)
intron_variant	Gm2083	protein_coding	NM_001134644.3:c.234-49A>T		MODIFIER										chr4	61672734	61672734	T	A	het	intron_variant(MODIFIER|||c.234-49A>T|181|Gm2083|protein_coding|CODING|NM_001134644.3|2|1),intron_variant(MODIFIER|||c.234-49A>T|181|LOC100048884|protein_coding|CODING|NM_001199333|2|1)
intergenic_region					MODIFIER										chr4	61699580	61699580	G	C	het	intergenic_region(MODIFIER||||||||||1)
intergenic_region					MODIFIER				rs235977619						chr4	61699640	61699640	A	T	het	intergenic_region(MODIFIER||||||||||1)
intergenic_region					MODIFIER										chr4	61700030	61700030	T	G	het	intergenic_region(MODIFIER||||||||||1)
intergenic_region					MODIFIER										chr4	61700368	61700368	A	T	het	intergenic_region(MODIFIER||||||||||1)
intergenic_region					MODIFIER										chr4	61701769	61701769	G	T	het	intergenic_region(MODIFIER||||||||||1)
intergenic_region					MODIFIER										chr4	61798180	61798180	A	G	het	intergenic_region(MODIFIER||||||||||1)
intron_variant	Mup5	protein_coding	NM_008649:c.*20+128G>A		MODIFIER										chr4	61832214	61832214	C	T	het	intron_variant(MODIFIER|||c.*20+128G>A|180|Mup5|protein_coding|CODING|NM_008649|6|1)
intron_variant	Mup5	protein_coding	NM_008649:c.415+127A>T		MODIFIER										chr4	61832868	61832868	T	A	het	intron_variant(MODIFIER|||c.415+127A>T|180|Mup5|protein_coding|CODING|NM_008649|4|1)
intron_variant	Wdr31	protein_coding	NM_023597:c.943+63A>G		MODIFIER				rs31833269						chr4	62455748	62455748	T	C	het	intron_variant(MODIFIER|||c.943+63A>G|367|Wdr31|protein_coding|CODING|NM_023597|10|1)
intron_variant	Alad	protein_coding	NM_001276446:c.570+45A>G		MODIFIER										chr4	62511479	62511479	T	C	het	intron_variant(MODIFIER|||c.570+45A>G|330|Alad|protein_coding|CODING|NM_001276446|7|1),intron_variant(MODIFIER|||c.570+45A>G|330|Alad|protein_coding|CODING|NM_008525|7|1)
intron_variant	Gm11487	protein_coding	NM_001013393:c.787+34G>A		MODIFIER										chr4	73401720	73401720	C	T	het	intron_variant(MODIFIER|||c.787+34G>A|354|Gm11487|protein_coding|CODING|NM_001013393|5|1)
3_prime_UTR_variant	Rraga	protein_coding	NM_178376:c.*57G>T		MODIFIER										chr4	86576917	86576917	G	T	het	3_prime_UTR_variant(MODIFIER||57|c.*57G>T|313|Rraga|protein_coding|CODING|NM_178376|1|1)
synonymous_variant	Gm13286	SILENT	NM_001243150:p.Arg54Arg/c.162G>C	cgG/cgC	LOW										chr4	88758005	88758005	G	C	het	synonymous_variant(LOW|SILENT|cgG/cgC|p.Arg54Arg/c.162G>C|178|Gm13286|protein_coding|CODING|NM_001243150|1|1)
splice_region_variant	Cyp2j8	protein_coding	NM_001104927:c.380C>T		LOW										chr4	96501213	96501213	G	A	het	splice_region_variant(LOW|||c.380C>T|503|Cyp2j8|protein_coding|CODING|NM_001104927|2|1),intron_variant(MODIFIER|||c.380-8C>T|503|Cyp2j8|protein_coding|CODING|NM_001104927|2|1)
intron_variant	Mroh7	protein_coding	NM_001126487:c.1170+42A>T		MODIFIER				rs52391406						chr4	106714038	106714038	T	A	hom	intron_variant(MODIFIER|||c.1170+42A>T|1279|Mroh7|protein_coding|CODING|NM_001126487|4|1)
intron_variant	Skint5	protein_coding	NM_001167876:c.1052-68A>T		MODIFIER										chr4	113885885	113885885	T	A	het	intron_variant(MODIFIER|||c.1052-68A>T|1461|Skint5|protein_coding|CODING|NM_001167876|9|1),intron_variant(MODIFIER|||c.1052-68A>T|1440|Skint5|protein_coding|CODING|NM_001167878|9|1)
intron_variant	Cyp4a31	protein_coding	NM_201640:c.633-93T>A		MODIFIER										chr4	115570093	115570093	T	A	het	intron_variant(MODIFIER|||c.588-93T>A|443|Cyp4a31|protein_coding|CODING|NM_001252539|4|1),intron_variant(MODIFIER|||c.633-93T>A|509|Cyp4a31|protein_coding|CODING|NM_201640|5|1)
intron_variant	Gpbp1l1	protein_coding	NM_029868:c.1042-81T>C		MODIFIER										chr4	116590085	116590085	T	C	het	intron_variant(MODIFIER|||c.1042-81T>C|473|Gpbp1l1|protein_coding|CODING|NM_029868|9|1),non_coding_exon_variant(MODIFIER|||n.2084A>G||C530005A16Rik||NON_CODING|NR_029450|3|1)
intron_variant	Wdr65	protein_coding	NM_026789:c.1425+10G>A		MODIFIER				rs235166241						chr4	118599816	118599816	C	T	het	intron_variant(MODIFIER|||c.1425+10G>A|1249|Wdr65|protein_coding|CODING|NM_026789|7|1)
intron_variant	Grik3	protein_coding	NM_001081097:c.2566-149T>C		MODIFIER										chr4	125707748	125707748	T	C	hom	intron_variant(MODIFIER|||c.2566-149T>C|919|Grik3|protein_coding|CODING|NM_001081097|15|1)
intron_variant	Grik3	protein_coding	NM_001081097:c.2566-140A>C		MODIFIER										chr4	125707757	125707757	A	C	hom	intron_variant(MODIFIER|||c.2566-140A>C|919|Grik3|protein_coding|CODING|NM_001081097|15|1)
intron_variant	Dlgap3	protein_coding	NM_198618:c.1308-98T>G		MODIFIER										chr4	127200166	127200166	T	G	het	intron_variant(MODIFIER|||c.1308-98T>G|977|Dlgap3|protein_coding|CODING|NM_198618|4|1)
intergenic_region					MODIFIER										chr4	128520133	128520133	A	C	het	intergenic_region(MODIFIER||||||||||1)
intron_variant	Dcdc2b	protein_coding	NM_001195730:c.428+110T>G		MODIFIER										chr4	129610799	129610799	A	C	het	intron_variant(MODIFIER|||c.428+110T>G|287|Dcdc2b|protein_coding|CODING|NM_001195730|2|1)
intron_variant	Col16a1	protein_coding	NM_028266:c.3087+316A>C		MODIFIER										chr4	130080033	130080033	A	C	het	intron_variant(MODIFIER|||c.3087+316A>C|1580|Col16a1|protein_coding|CODING|NM_028266|47|1)
intron_variant	Col16a1	protein_coding	NM_028266:c.3087+326T>C		MODIFIER										chr4	130080043	130080043	T	C	het	intron_variant(MODIFIER|||c.3087+326T>C|1580|Col16a1|protein_coding|CODING|NM_028266|47|1)
intron_variant	Pef1	protein_coding	NM_026441:c.455-117T>G		MODIFIER										chr4	130125537	130125537	T	G	het	intron_variant(MODIFIER|||c.455-117T>G|275|Pef1|protein_coding|CODING|NM_026441|3|1)
intron_variant	Sesn2	protein_coding	NM_144907:c.156+119C>T		MODIFIER										chr4	132502444	132502444	G	A	het	intron_variant(MODIFIER|||c.156+119C>T|480|Sesn2|protein_coding|CODING|NM_144907|2|1)
intron_variant	Trim63	protein_coding	NM_001039048:c.502-10T>C		MODIFIER				rs45996784						chr4	134321173	134321173	T	C	het	intron_variant(MODIFIER|||c.502-10T>C|355|Trim63|protein_coding|CODING|NM_001039048|3|1)
intron_variant	Myom3	protein_coding	NM_001085509:c.3301+78A>C		MODIFIER										chr4	135801224	135801224	A	C	het	intron_variant(MODIFIER|||c.3301+78A>C|1439|Myom3|protein_coding|CODING|NM_001085509|26|1)
intron_variant	Asap3	protein_coding	NM_001008232:c.2550-81T>C		MODIFIER				rs252597825						chr4	136243367	136243367	T	C	het	intron_variant(MODIFIER|||c.2550-81T>C|904|Asap3|protein_coding|CODING|NM_001008232|23|1)
missense_variant	Hp1bp3	MISSENSE	NM_001122897:p.Leu16Phe/c.46C>T	Ctc/Ttc	MODERATE				rs234702424						chr4	138221673	138221673	C	T	hom	missense_variant(MODERATE|MISSENSE|Ctc/Ttc|p.Leu16Phe/c.46C>T|554|Hp1bp3|protein_coding|CODING|NM_001122897|2|1),missense_variant(MODERATE|MISSENSE|Ctc/Ttc|p.Leu16Phe/c.46C>T|554|Hp1bp3|protein_coding|CODING|NM_010470|2|1),intron_variant(MODIFIER|||c.-18-416C>T|516|Hp1bp3|protein_coding|CODING|NM_001122896|1|1)
missense_variant	Padi3	MISSENSE	NM_011060:p.Leu193Pro/c.578T>C	cTc/cCc	MODERATE										chr4	140798123	140798123	A	G	hom	missense_variant(MODERATE|MISSENSE|cTc/cCc|p.Leu193Pro/c.578T>C|664|Padi3|protein_coding|CODING|NM_011060|6|1)
intron_variant	Epha2	protein_coding	NM_010139:c.1685+79C>T		MODIFIER										chr4	141320672	141320672	C	T	het	intron_variant(MODIFIER|||c.1685+79C>T|977|Epha2|protein_coding|CODING|NM_010139|8|1)
intergenic_region					MODIFIER										chr4	145513018	145513018	C	T	het	intergenic_region(MODIFIER||||||||||1)
intergenic_region					MODIFIER										chr4	145513041	145513041	T	A	het	intergenic_region(MODIFIER||||||||||1)
intergenic_region					MODIFIER										chr4	145513052	145513052	G	C	het	intergenic_region(MODIFIER||||||||||1)
intergenic_region					MODIFIER										chr4	145513093	145513093	G	A	het	intergenic_region(MODIFIER||||||||||1)
intergenic_region					MODIFIER				rs47653363						chr4	145530949	145530949	T	A	het	intergenic_region(MODIFIER||||||||||1)
intergenic_region					MODIFIER				rs108328480						chr4	145530994	145530994	A	T	het	intergenic_region(MODIFIER||||||||||1)
intergenic_region					MODIFIER										chr4	145531009	145531009	T	A	het	intergenic_region(MODIFIER||||||||||1)
intergenic_region					MODIFIER										chr4	145531072	145531072	C	T	het	intergenic_region(MODIFIER||||||||||1)
intron_variant	Gm13212	protein_coding	NM_001205101:c.31-19A>T		MODIFIER										chr4	145620539	145620539	A	T	het	intron_variant(MODIFIER|||c.31-19A>T|407|Gm13212|protein_coding|CODING|NM_001205101|1|1)
intron_variant	Gm13212	protein_coding	NM_001205101:c.158-64C>G		MODIFIER										chr4	145622088	145622088	C	G	het	intron_variant(MODIFIER|||c.158-64C>G|407|Gm13212|protein_coding|CODING|NM_001205101|2|1)
missense_variant	Gm13212	MISSENSE	NM_001205101:p.Cys58Arg/c.172T>C	Tgt/Cgt	MODERATE										chr4	145622166	145622166	T	C	het	missense_variant(MODERATE|MISSENSE|Tgt/Cgt|p.Cys58Arg/c.172T>C|407|Gm13212|protein_coding|CODING|NM_001205101|3|1)
missense_variant	Gm13212	MISSENSE	NM_001205101:p.Ser107Gly/c.319A>G	Agc/Ggc	MODERATE										chr4	145622313	145622313	A	G	het	missense_variant(MODERATE|MISSENSE|Agc/Ggc|p.Ser107Gly/c.319A>G|407|Gm13212|protein_coding|CODING|NM_001205101|3|1)
missense_variant	Gm13212	MISSENSE	NM_001205101:p.Gln114Lys/c.340C>A	Caa/Aaa	MODERATE										chr4	145622334	145622334	C	A	het	missense_variant(MODERATE|MISSENSE|Caa/Aaa|p.Gln114Lys/c.340C>A|407|Gm13212|protein_coding|CODING|NM_001205101|3|1)
stop_gained	Gm13212	NONSENSE	NM_001205101:p.Arg156*/c.466C>T	Cga/Tga	HIGH									Gm13212:1.00(1);Gm13212:1.00(1);	chr4	145622460	145622460	C	T	het	stop_gained(HIGH|NONSENSE|Cga/Tga|p.Arg156*/c.466C>T|407|Gm13212|protein_coding|CODING|NM_001205101|3|1)
synonymous_variant	Gm13212	SILENT	NM_001205101:p.Arg174Arg/c.522A>G	cgA/cgG	LOW										chr4	145622516	145622516	A	G	het	synonymous_variant(LOW|SILENT|cgA/cgG|p.Arg174Arg/c.522A>G|407|Gm13212|protein_coding|CODING|NM_001205101|3|1)
intron_variant	Gm13242	protein_coding	NM_001103158:c.202+160T>A		MODIFIER										chr4	145699530	145699530	T	A	het	intron_variant(MODIFIER|||c.202+160T>A|645|Gm13242|protein_coding|CODING|NM_001103158|4|1)
intergenic_region					MODIFIER										chr4	145774581	145774581	A	G	het	intergenic_region(MODIFIER||||||||||1)
intergenic_region					MODIFIER										chr4	145774592	145774592	T	G	het	intergenic_region(MODIFIER||||||||||1)
intergenic_region					MODIFIER										chr4	145892332	145892332	T	C	het	intergenic_region(MODIFIER||||||||||1)
intergenic_region					MODIFIER										chr4	145898728	145898728	T	C	het	intergenic_region(MODIFIER||||||||||1)
intergenic_region					MODIFIER										chr4	145898822	145898822	A	T	het	intergenic_region(MODIFIER||||||||||1)
intergenic_region					MODIFIER				rs217918773						chr4	145898918	145898918	C	T	het	intergenic_region(MODIFIER||||||||||1)
intergenic_region					MODIFIER										chr4	145898943	145898943	C	T	het	intergenic_region(MODIFIER||||||||||1)
non_coding_exon_variant	Gm13034		NR_030771:n.551T>A		MODIFIER										chr4	146068074	146068074	T	A	het	non_coding_exon_variant(MODIFIER|||n.551T>A||Gm13034||NON_CODING|NR_030771|1|1)
non_coding_exon_variant	Gm13034		NR_030771:n.561C>G		MODIFIER				rs387038769						chr4	146068084	146068084	C	G	het	non_coding_exon_variant(MODIFIER|||n.561C>G||Gm13034||NON_CODING|NR_030771|1|1)
non_coding_exon_variant	Gm13034		NR_030771:n.962A>C		MODIFIER				rs48402763						chr4	146068485	146068485	A	C	het	non_coding_exon_variant(MODIFIER|||n.962A>C||Gm13034||NON_CODING|NR_030771|1|1)
downstream_gene_variant	Gm13034		NR_030771		MODIFIER										chr4	146069092	146069092	G	C	het	downstream_gene_variant(MODIFIER||374|||Gm13034||NON_CODING|NR_030771||1),intergenic_region(MODIFIER||||||||||1)
intergenic_region					MODIFIER										chr4	146070721	146070721	A	G	het	intergenic_region(MODIFIER||||||||||1)
intron_variant	Gm13139	protein_coding	NM_001083918.2:c.-28-50C>T		MODIFIER										chr4	146463455	146463455	C	T	het	intron_variant(MODIFIER|||c.-28-50C>T|573|Gm13139|protein_coding|CODING|NM_001083918.2|4|1),intron_variant(MODIFIER|||c.-28-50C>T|573|Gm13251|protein_coding|CODING|NM_001085522|1|1)
intron_variant	Gm13139	protein_coding	NM_001083918.2:c.-28-39C>G		MODIFIER				rs107602865						chr4	146463466	146463466	C	G	het	intron_variant(MODIFIER|||c.-28-39C>G|573|Gm13139|protein_coding|CODING|NM_001083918.2|4|1),intron_variant(MODIFIER|||c.-28-39C>G|573|Gm13251|protein_coding|CODING|NM_001085522|1|1)
intron_variant	Gm13139	protein_coding	NM_001083918.2:c.-28-28A>T		MODIFIER										chr4	146463477	146463477	A	T	het	intron_variant(MODIFIER|||c.-28-28A>T|573|Gm13139|protein_coding|CODING|NM_001083918.2|4|1),intron_variant(MODIFIER|||c.-28-28A>T|573|Gm13251|protein_coding|CODING|NM_001085522|1|1)
intron_variant	Gm13247	protein_coding	NM_001243138:c.157+27A>G		MODIFIER				rs52164651						chr4	146535574	146535574	A	G	het	intron_variant(MODIFIER|||n.180+10543T>C||1700095A21Rik||NON_CODING|NR_045468|2|1),intron_variant(MODIFIER|||c.157+27A>G|445|Gm13247|protein_coding|CODING|NM_001243138|4|1),intron_variant(MODIFIER|||c.157+27A>G|445|Gm13247|protein_coding|CODING|NM_001243139|3|1)
intron_variant	Gm13247	protein_coding	NM_001243138:c.158-215T>C		MODIFIER				rs45886436						chr4	146536562	146536562	T	C	het	intron_variant(MODIFIER|||n.180+9555A>G||1700095A21Rik||NON_CODING|NR_045468|2|1),intron_variant(MODIFIER|||c.158-215T>C|445|Gm13247|protein_coding|CODING|NM_001243138|4|1),intron_variant(MODIFIER|||c.158-215T>C|445|Gm13247|protein_coding|CODING|NM_001243139|3|1)
upstream_gene_variant	Gm13152	protein_coding	NM_001039209		MODIFIER										chr4	147175730	147175730	T	G	het	upstream_gene_variant(MODIFIER||136||368|Gm13152|protein_coding|CODING|NM_001039209||1),intergenic_region(MODIFIER||||||||||1)
upstream_gene_variant	Gm13152	protein_coding	NM_001039209		MODIFIER				rs242534460						chr4	147175806	147175806	G	A	het	upstream_gene_variant(MODIFIER||60||368|Gm13152|protein_coding|CODING|NM_001039209||1),intergenic_region(MODIFIER||||||||||1)
intron_variant	Gm13152	protein_coding	NM_001039209:c.30+80833C>T		MODIFIER										chr4	147256737	147256737	C	T	het	intron_variant(MODIFIER|||c.30+80833C>T|368|Gm13152|protein_coding|CODING|NM_001039209|1|1)
intron_variant	Gm13152	protein_coding	NM_001039209:c.30+82429T>A		MODIFIER										chr4	147258333	147258333	T	A	het	intron_variant(MODIFIER|||c.30+82429T>A|368|Gm13152|protein_coding|CODING|NM_001039209|1|1)
intron_variant	Gm13152	protein_coding	NM_001039209:c.30+82845G>C		MODIFIER										chr4	147258749	147258749	G	C	het	intron_variant(MODIFIER|||c.30+82845G>C|368|Gm13152|protein_coding|CODING|NM_001039209|1|1)
intron_variant	Gm13152	protein_coding	NM_001039209:c.30+82851C>T		MODIFIER										chr4	147258755	147258755	C	T	het	intron_variant(MODIFIER|||c.30+82851C>T|368|Gm13152|protein_coding|CODING|NM_001039209|1|1)
intron_variant	Gm13152	protein_coding	NM_001039209:c.30+82956T>C		MODIFIER										chr4	147258860	147258860	T	C	het	intron_variant(MODIFIER|||c.30+82956T>C|368|Gm13152|protein_coding|CODING|NM_001039209|1|1)
intron_variant	Gm13152	protein_coding	NM_001039209:c.30+100468A>G		MODIFIER				rs49208988						chr4	147276372	147276372	A	G	het	intron_variant(MODIFIER|||c.30+100468A>G|368|Gm13152|protein_coding|CODING|NM_001039209|1|1)
intron_variant	Gm13152	protein_coding	NM_001039209:c.30+103034A>C		MODIFIER				rs261742071						chr4	147278938	147278938	A	C	het	intron_variant(MODIFIER|||c.30+103034A>C|368|Gm13152|protein_coding|CODING|NM_001039209|1|1)
intron_variant	Gm13152	protein_coding	NM_001039209:c.30+148748C>G		MODIFIER										chr4	147324652	147324652	C	G	het	intron_variant(MODIFIER|||c.30+148748C>G|368|Gm13152|protein_coding|CODING|NM_001039209|1|1)
intron_variant	Gm13152	protein_coding	NM_001039209:c.31-120779T>C		MODIFIER										chr4	147389974	147389974	T	C	het	intron_variant(MODIFIER|||c.31-120779T>C|368|Gm13152|protein_coding|CODING|NM_001039209|1|1)
intron_variant	Gm13152	protein_coding	NM_001039209:c.31-120736G>A		MODIFIER										chr4	147390017	147390017	G	A	het	intron_variant(MODIFIER|||c.31-120736G>A|368|Gm13152|protein_coding|CODING|NM_001039209|1|1)
intron_variant	Gm13152	protein_coding	NM_001039209:c.31-120649T>C		MODIFIER										chr4	147390104	147390104	T	C	het	intron_variant(MODIFIER|||c.31-120649T>C|368|Gm13152|protein_coding|CODING|NM_001039209|1|1)
intron_variant	Gm13152	protein_coding	NM_001039209:c.31-120431A>G		MODIFIER										chr4	147390322	147390322	A	G	het	intron_variant(MODIFIER|||c.31-120431A>G|368|Gm13152|protein_coding|CODING|NM_001039209|1|1)
intron_variant	Gm13152	protein_coding	NM_001039209:c.31-120349A>T		MODIFIER				rs48905686						chr4	147390404	147390404	A	T	het	intron_variant(MODIFIER|||c.31-120349A>T|368|Gm13152|protein_coding|CODING|NM_001039209|1|1)
intron_variant	Gm13152	protein_coding	NM_001039209:c.31-120165G>A		MODIFIER				rs246517433						chr4	147390588	147390588	G	A	het	intron_variant(MODIFIER|||c.31-120165G>A|368|Gm13152|protein_coding|CODING|NM_001039209|1|1)
intron_variant	Gm13152	protein_coding	NM_001039209:c.31-120119A>G		MODIFIER										chr4	147390634	147390634	A	G	het	intron_variant(MODIFIER|||c.31-120119A>G|368|Gm13152|protein_coding|CODING|NM_001039209|1|1)
intron_variant	Gm13152	protein_coding	NM_001039209:c.31-67452T>C		MODIFIER										chr4	147443301	147443301	T	C	het	intron_variant(MODIFIER|||c.31-67452T>C|368|Gm13152|protein_coding|CODING|NM_001039209|1|1)
intron_variant	Gm13152	protein_coding	NM_001039209:c.31-67415C>G		MODIFIER										chr4	147443338	147443338	C	G	het	intron_variant(MODIFIER|||c.31-67415C>G|368|Gm13152|protein_coding|CODING|NM_001039209|1|1)
intron_variant	Gm13152	protein_coding	NM_001039209:c.31-67355G>A		MODIFIER										chr4	147443398	147443398	G	A	het	intron_variant(MODIFIER|||c.31-67355G>A|368|Gm13152|protein_coding|CODING|NM_001039209|1|1)
intron_variant	Gm13152	protein_coding	NM_001039209:c.31-67305A>G		MODIFIER				rs49607108						chr4	147443448	147443448	A	G	het	intron_variant(MODIFIER|||c.31-67305A>G|368|Gm13152|protein_coding|CODING|NM_001039209|1|1)
intron_variant	Gm13152	protein_coding	NM_001039209:c.31-67293C>T		MODIFIER				rs49590758						chr4	147443460	147443460	C	T	het	intron_variant(MODIFIER|||c.31-67293C>T|368|Gm13152|protein_coding|CODING|NM_001039209|1|1)
intron_variant	Gm13152	protein_coding	NM_001039209:c.31-67284A>T		MODIFIER										chr4	147443469	147443469	A	T	het	intron_variant(MODIFIER|||c.31-67284A>T|368|Gm13152|protein_coding|CODING|NM_001039209|1|1)
intron_variant	Gm13152	protein_coding	NM_001039209:c.31-67188T>A		MODIFIER				rs243888305						chr4	147443565	147443565	T	A	het	intron_variant(MODIFIER|||c.31-67188T>A|368|Gm13152|protein_coding|CODING|NM_001039209|1|1)
intron_variant	Gm13152	protein_coding	NM_001039209:c.31-67178C>G		MODIFIER										chr4	147443575	147443575	C	G	het	intron_variant(MODIFIER|||c.31-67178C>G|368|Gm13152|protein_coding|CODING|NM_001039209|1|1)
intron_variant	Gm13152	protein_coding	NM_001039209:c.31-67144A>T		MODIFIER										chr4	147443609	147443609	A	T	het	intron_variant(MODIFIER|||c.31-67144A>T|368|Gm13152|protein_coding|CODING|NM_001039209|1|1)
intron_variant	Gm13152	protein_coding	NM_001039209:c.31-67107T>A		MODIFIER										chr4	147443646	147443646	T	A	het	intron_variant(MODIFIER|||c.31-67107T>A|368|Gm13152|protein_coding|CODING|NM_001039209|1|1)
intron_variant	Gm13152	protein_coding	NM_001039209:c.31-3371A>G		MODIFIER										chr4	147507382	147507382	A	G	het	intron_variant(MODIFIER|||c.31-3371A>G|368|Gm13152|protein_coding|CODING|NM_001039209|1|1)
intron_variant	Gm13152	protein_coding	NM_001039209:c.31-3324T>C		MODIFIER				rs27633874						chr4	147507429	147507429	T	C	het	intron_variant(MODIFIER|||c.31-3324T>C|368|Gm13152|protein_coding|CODING|NM_001039209|1|1)
intron_variant	Gm13152	protein_coding	NM_001039209:c.31-3268G>A		MODIFIER										chr4	147507485	147507485	G	A	het	intron_variant(MODIFIER|||c.31-3268G>A|368|Gm13152|protein_coding|CODING|NM_001039209|1|1)
intron_variant	Gm13152	protein_coding	NM_001039209:c.31-3206A>G		MODIFIER										chr4	147507547	147507547	A	G	het	intron_variant(MODIFIER|||c.31-3206A>G|368|Gm13152|protein_coding|CODING|NM_001039209|1|1)
intron_variant	Gm13152	protein_coding	NM_001039209:c.31-3162C>T		MODIFIER										chr4	147507591	147507591	C	T	het	intron_variant(MODIFIER|||c.31-3162C>T|368|Gm13152|protein_coding|CODING|NM_001039209|1|1)
intron_variant	Gm13152	protein_coding	NM_001039209:c.31-3148A>G		MODIFIER										chr4	147507605	147507605	A	G	het	intron_variant(MODIFIER|||c.31-3148A>G|368|Gm13152|protein_coding|CODING|NM_001039209|1|1)
intron_variant	Gm13152	protein_coding	NM_001039209:c.31-3132T>C		MODIFIER										chr4	147507621	147507621	T	C	het	intron_variant(MODIFIER|||c.31-3132T>C|368|Gm13152|protein_coding|CODING|NM_001039209|1|1)
intron_variant	Gm13152	protein_coding	NM_001039209:c.31-3030A>G		MODIFIER				rs49666131						chr4	147507723	147507723	A	G	het	intron_variant(MODIFIER|||c.31-3030A>G|368|Gm13152|protein_coding|CODING|NM_001039209|1|1)
intron_variant	Gm13152	protein_coding	NM_001039209:c.31-2973C>T		MODIFIER				rs50241638						chr4	147507780	147507780	C	T	het	intron_variant(MODIFIER|||c.31-2973C>T|368|Gm13152|protein_coding|CODING|NM_001039209|1|1)
intron_variant	Gm13152	protein_coding	NM_001039209:c.31-2929C>A		MODIFIER				rs49454026						chr4	147507824	147507824	C	A	het	intron_variant(MODIFIER|||c.31-2929C>A|368|Gm13152|protein_coding|CODING|NM_001039209|1|1)
intron_variant	Gm13152	protein_coding	NM_001039209:c.31-2907G>A		MODIFIER				rs49319197						chr4	147507846	147507846	G	A	het	intron_variant(MODIFIER|||c.31-2907G>A|368|Gm13152|protein_coding|CODING|NM_001039209|1|1)
intron_variant	Gm13152	protein_coding	NM_001039209:c.31-86A>C		MODIFIER										chr4	147510667	147510667	A	C	het	intron_variant(MODIFIER|||c.31-86A>C|368|Gm13152|protein_coding|CODING|NM_001039209|1|1)
intron_variant	Gm13152	protein_coding	NM_001039209:c.31-28A>G		MODIFIER										chr4	147510725	147510725	A	G	het	intron_variant(MODIFIER|||c.31-28A>G|368|Gm13152|protein_coding|CODING|NM_001039209|1|1)
synonymous_variant	Gm13152	SILENT	NM_001039209:p.Asp17Asp/c.51T>C	gaT/gaC	LOW				rs27633869						chr4	147510773	147510773	T	C	het	synonymous_variant(LOW|SILENT|gaT/gaC|p.Asp17Asp/c.51T>C|368|Gm13152|protein_coding|CODING|NM_001039209|2|1)
missense_variant	Gm13152	MISSENSE	NM_001039209:p.Glu21Asp/c.63A>C	gaA/gaC	MODERATE										chr4	147510785	147510785	A	C	het	missense_variant(MODERATE|MISSENSE|gaA/gaC|p.Glu21Asp/c.63A>C|368|Gm13152|protein_coding|CODING|NM_001039209|2|1)
missense_variant	Gm13152	MISSENSE	NM_001039209:p.Arg29Cys/c.85C>T	Cgt/Tgt	MODERATE										chr4	147510807	147510807	C	T	het	missense_variant(MODERATE|MISSENSE|Cgt/Tgt|p.Arg29Cys/c.85C>T|368|Gm13152|protein_coding|CODING|NM_001039209|2|1)
intron_variant	Gm13152	protein_coding	NM_001039209:c.158-62C>T		MODIFIER				rs47999085						chr4	147512283	147512283	C	T	het	intron_variant(MODIFIER|||c.158-62C>T|368|Gm13152|protein_coding|CODING|NM_001039209|2|1)
intron_variant	Gm13152	protein_coding	NM_001039209:c.158-23T>C		MODIFIER				rs48534157						chr4	147512322	147512322	T	C	het	intron_variant(MODIFIER|||c.158-23T>C|368|Gm13152|protein_coding|CODING|NM_001039209|2|1)
missense_variant	Gm13152	MISSENSE	NM_001039209:p.Cys61Tyr/c.182G>A	tGt/tAt	MODERATE				rs45733378						chr4	147512369	147512369	G	A	het	missense_variant(MODERATE|MISSENSE|tGt/tAt|p.Cys61Tyr/c.182G>A|368|Gm13152|protein_coding|CODING|NM_001039209|3|1)
synonymous_variant	Gm13152	SILENT	NM_001039209:p.Ser84Ser/c.252T>A	tcT/tcA	LOW										chr4	147512439	147512439	T	A	het	synonymous_variant(LOW|SILENT|tcT/tcA|p.Ser84Ser/c.252T>A|368|Gm13152|protein_coding|CODING|NM_001039209|3|1)
missense_variant	Gm13152	MISSENSE	NM_001039209:p.Cys99Tyr/c.296G>A	tGt/tAt	MODERATE										chr4	147512483	147512483	G	A	het	missense_variant(MODERATE|MISSENSE|tGt/tAt|p.Cys99Tyr/c.296G>A|368|Gm13152|protein_coding|CODING|NM_001039209|3|1)
missense_variant	Gm13152	MISSENSE	NM_001039209:p.Asp108Val/c.323A>T	gAc/gTc	MODERATE										chr4	147512510	147512510	A	T	het	missense_variant(MODERATE|MISSENSE|gAc/gTc|p.Asp108Val/c.323A>T|368|Gm13152|protein_coding|CODING|NM_001039209|3|1)
missense_variant	Gm13152	MISSENSE	NM_001039209:p.Arg114Lys/c.341G>A	aGa/aAa	MODERATE				rs45758454						chr4	147512528	147512528	G	A	het	missense_variant(MODERATE|MISSENSE|aGa/aAa|p.Arg114Lys/c.341G>A|368|Gm13152|protein_coding|CODING|NM_001039209|3|1)
missense_variant	Gm13152	MISSENSE	NM_001039209:p.Gln121His/c.363G>T	caG/caT	MODERATE				rs50796162						chr4	147512550	147512550	G	T	het	missense_variant(MODERATE|MISSENSE|caG/caT|p.Gln121His/c.363G>T|368|Gm13152|protein_coding|CODING|NM_001039209|3|1)
intergenic_region					MODIFIER										chr4	147527673	147527673	G	T	het	intergenic_region(MODIFIER||||||||||1)
intergenic_region					MODIFIER										chr4	147527706	147527706	G	A	het	intergenic_region(MODIFIER||||||||||1)
intergenic_region					MODIFIER										chr4	147527744	147527744	G	A	het	intergenic_region(MODIFIER||||||||||1)
intergenic_region					MODIFIER										chr4	147527767	147527767	T	C	het	intergenic_region(MODIFIER||||||||||1)
intergenic_region					MODIFIER										chr4	147527776	147527776	C	T	het	intergenic_region(MODIFIER||||||||||1)
intergenic_region					MODIFIER										chr4	147527784	147527784	G	A	het	intergenic_region(MODIFIER||||||||||1)
intergenic_region					MODIFIER										chr4	147527805	147527805	T	C	het	intergenic_region(MODIFIER||||||||||1)
intergenic_region					MODIFIER										chr4	147527835	147527835	C	A	het	intergenic_region(MODIFIER||||||||||1)
intergenic_region					MODIFIER										chr4	147527865	147527865	C	A	het	intergenic_region(MODIFIER||||||||||1)
intergenic_region					MODIFIER										chr4	147527880	147527880	T	A	het	intergenic_region(MODIFIER||||||||||1)
intergenic_region					MODIFIER										chr4	147527888	147527888	T	C	het	intergenic_region(MODIFIER||||||||||1)
intergenic_region					MODIFIER										chr4	147527929	147527929	G	C	het	intergenic_region(MODIFIER||||||||||1)
intergenic_region					MODIFIER										chr4	147527976	147527976	T	C	het	intergenic_region(MODIFIER||||||||||1)
intergenic_region					MODIFIER										chr4	147528062	147528062	T	C	het	intergenic_region(MODIFIER||||||||||1)
intergenic_region					MODIFIER										chr4	147528268	147528268	T	G	het	intergenic_region(MODIFIER||||||||||1)
intergenic_region					MODIFIER										chr4	147528317	147528317	A	T	het	intergenic_region(MODIFIER||||||||||1)
intron_variant	Gm13154	protein_coding	NM_001014397:c.-28-196C>G		MODIFIER										chr4	147576876	147576876	C	G	het	intron_variant(MODIFIER|||c.-28-196C>G|519|Gm13154|protein_coding|CODING|NM_001014397|3|1)
intron_variant	Gm13154	protein_coding	NM_001014397:c.30+141A>G		MODIFIER										chr4	147577270	147577270	A	G	het	intron_variant(MODIFIER|||c.30+141A>G|519|Gm13154|protein_coding|CODING|NM_001014397|4|1)
intron_variant	Gm13154	protein_coding	NM_001014397:c.30+228C>T		MODIFIER										chr4	147577357	147577357	C	T	het	intron_variant(MODIFIER|||c.30+228C>T|519|Gm13154|protein_coding|CODING|NM_001014397|4|1)
missense_variant	Gm13154	MISSENSE	NM_001014397:p.Ile39Met/c.117T>G	atT/atG	MODERATE										chr4	147581328	147581328	T	G	het	missense_variant(MODERATE|MISSENSE|atT/atG|p.Ile39Met/c.117T>G|519|Gm13154|protein_coding|CODING|NM_001014397|5|1)
missense_variant	Gm13154	MISSENSE	NM_001014397:p.Gln174Arg/c.521A>G	cAa/cGa	MODERATE										chr4	147583197	147583197	A	G	het	missense_variant(MODERATE|MISSENSE|cAa/cGa|p.Gln174Arg/c.521A>G|519|Gm13154|protein_coding|CODING|NM_001014397|6|1)
missense_variant	2610305D13Rik	MISSENSE	NM_145078:p.Thr159Ile/c.476C>T	aCc/aTc	MODERATE				rs50434910						chr4	147613775	147613775	G	A	het	missense_variant(MODERATE|MISSENSE|aCc/aTc|p.Thr159Ile/c.476C>T|407|2610305D13Rik|protein_coding|CODING|NM_145078|5|1)
missense_variant	2610305D13Rik	MISSENSE	NM_145078:p.Arg139Gly/c.415C>G	Cgg/Ggg	MODERATE										chr4	147613836	147613836	G	C	het	missense_variant(MODERATE|MISSENSE|Cgg/Ggg|p.Arg139Gly/c.415C>G|407|2610305D13Rik|protein_coding|CODING|NM_145078|5|1)
intron_variant	2610305D13Rik	protein_coding	NM_145078:c.76-127A>G		MODIFIER										chr4	147615533	147615533	T	C	het	intron_variant(MODIFIER|||c.76-127A>G|407|2610305D13Rik|protein_coding|CODING|NM_145078|3|1)
intron_variant	2610305D13Rik	protein_coding	NM_145078:c.75+140A>T		MODIFIER										chr4	147618277	147618277	T	A	het	intron_variant(MODIFIER|||c.75+140A>T|407|2610305D13Rik|protein_coding|CODING|NM_145078|3|1)
intron_variant	2610305D13Rik	protein_coding	NM_145078:c.75+86C>T		MODIFIER				rs261217542						chr4	147618331	147618331	G	A	het	intron_variant(MODIFIER|||c.75+86C>T|407|2610305D13Rik|protein_coding|CODING|NM_145078|3|1)
intron_variant	2610305D13Rik	protein_coding	NM_145078:c.75+31T>A		MODIFIER										chr4	147618386	147618386	A	T	het	intron_variant(MODIFIER|||c.75+31T>A|407|2610305D13Rik|protein_coding|CODING|NM_145078|3|1)
intron_variant	2610305D13Rik	protein_coding	NM_145078:c.-7-56G>T		MODIFIER										chr4	147618554	147618554	C	A	het	intron_variant(MODIFIER|||c.-7-56G>T|407|2610305D13Rik|protein_coding|CODING|NM_145078|2|1)
intergenic_region					MODIFIER										chr4	147734753	147734753	A	G	het	intergenic_region(MODIFIER||||||||||1)
intergenic_region					MODIFIER										chr4	147734781	147734781	G	T	het	intergenic_region(MODIFIER||||||||||1)
intergenic_region					MODIFIER										chr4	147734880	147734880	C	A	het	intergenic_region(MODIFIER||||||||||1)
intergenic_region					MODIFIER										chr4	147737457	147737457	A	G	het	intergenic_region(MODIFIER||||||||||1)
intergenic_region					MODIFIER				rs255342536						chr4	147738173	147738173	A	T	het	intergenic_region(MODIFIER||||||||||1)
intergenic_region					MODIFIER										chr4	147745936	147745936	C	T	het	intergenic_region(MODIFIER||||||||||1)
intergenic_region					MODIFIER										chr4	147745968	147745968	C	T	het	intergenic_region(MODIFIER||||||||||1)
intergenic_region					MODIFIER										chr4	147745994	147745994	G	C	het	intergenic_region(MODIFIER||||||||||1)
missense_variant	Gm13157	MISSENSE	NM_001127189:p.Lys196Asn/c.588A>T	aaA/aaT	MODERATE				rs260266286						chr4	147755805	147755805	T	A	het	missense_variant(MODERATE|MISSENSE|aaA/aaT|p.Lys196Asn/c.588A>T|547|Gm13157|protein_coding|CODING|NM_001127189|6|1)
intron_variant	Gm13157	protein_coding	NM_001127189:c.158-68C>A		MODIFIER				rs47976598						chr4	147756303	147756303	G	T	het	intron_variant(MODIFIER|||c.158-68C>A|547|Gm13157|protein_coding|CODING|NM_001127189|5|1)
intron_variant	Gm13157	protein_coding	NM_001127189:c.157+207A>T		MODIFIER				rs215728542						chr4	147757495	147757495	T	A	het	intron_variant(MODIFIER|||c.157+207A>T|547|Gm13157|protein_coding|CODING|NM_001127189|5|1)
intron_variant	Gm13157	protein_coding	NM_001127189:c.157+127G>T		MODIFIER										chr4	147757575	147757575	C	A	het	intron_variant(MODIFIER|||c.157+127G>T|547|Gm13157|protein_coding|CODING|NM_001127189|5|1)
intron_variant	Gm13157	protein_coding	NM_001127189:c.157+110A>G		MODIFIER				rs238334136						chr4	147757592	147757592	T	C	het	intron_variant(MODIFIER|||c.157+110A>G|547|Gm13157|protein_coding|CODING|NM_001127189|5|1)
intron_variant	Gm13157	protein_coding	NM_001127189:c.31-99C>T		MODIFIER				rs48984226						chr4	147757927	147757927	G	A	het	intron_variant(MODIFIER|||c.31-99C>T|547|Gm13157|protein_coding|CODING|NM_001127189|4|1)
intron_variant	Gm13157	protein_coding	NM_001127189:c.30+73C>A		MODIFIER				rs47073669						chr4	147761148	147761148	G	T	het	intron_variant(MODIFIER|||c.30+73C>A|547|Gm13157|protein_coding|CODING|NM_001127189|4|1)
downstream_gene_variant	Zfp933	protein_coding	NM_198619		MODIFIER				rs236414896						chr4	147821719	147821719	A	G	het	downstream_gene_variant(MODIFIER||58|||Rps19-ps3||NON_CODING|NR_033639||1),downstream_gene_variant(MODIFIER||1267||468|Zfp933|protein_coding|CODING|NM_198619||1),intergenic_region(MODIFIER||||||||||1)
intron_variant	Plod1	protein_coding	NM_011122:c.646+175A>G		MODIFIER										chr4	147928283	147928283	T	C	het	intron_variant(MODIFIER|||c.646+175A>G|728|Plod1|protein_coding|CODING|NM_011122|6|1)
missense_variant	Casz1	MISSENSE	NM_001159344:p.Leu1087Pro/c.3260T>C	cTg/cCg	MODERATE										chr4	148944359	148944359	T	C	hom	missense_variant(MODERATE|MISSENSE|cTg/cCg|p.Leu1087Pro/c.3260T>C|1762|Casz1|protein_coding|CODING|NM_001159344|16|1),missense_variant(MODERATE|MISSENSE|cTg/cCg|p.Leu1087Pro/c.3260T>C|1166|Casz1|protein_coding|CODING|NM_027195|16|1)
upstream_gene_variant	Nmnat1	protein_coding	NM_133435		MODIFIER										chr4	149486619	149486619	A	G	hom	upstream_gene_variant(MODIFIER||1477||285|Nmnat1|protein_coding|CODING|NM_133435||1),intron_variant(MODIFIER|||c.-8-133A>G|190|Lzic|protein_coding|CODING|NM_026963|1|1)
intron_variant	Slc45a1	protein_coding	NM_173774:c.1452+27T>G		MODIFIER										chr4	150637947	150637947	A	C	het	intron_variant(MODIFIER|||c.1452+27T>G|751|Slc45a1|protein_coding|CODING|NM_173774|5|1)
intron_variant	Camta1	protein_coding	NM_001081557:c.4188+77A>C		MODIFIER										chr4	151083600	151083600	T	G	het	intron_variant(MODIFIER|||c.4188+77A>C|1682|Camta1|protein_coding|CODING|NM_001081557|16|1)
intron_variant	Chd5	protein_coding	NM_001081376:c.4401-28T>C		MODIFIER										chr4	152379337	152379337	T	C	het	intron_variant(MODIFIER|||c.4401-28T>C|1952|Chd5|protein_coding|CODING|NM_001081376|29|1),intron_variant(MODIFIER|||c.4290-28T>C|1915|Chd5|protein_coding|CODING|NM_029216|28|1)
3_prime_UTR_variant	Isg15	protein_coding	NM_015783:c.*39T>G		MODIFIER										chr4	156199545	156199545	A	C	het	3_prime_UTR_variant(MODIFIER||39|c.*39T>G|161|Isg15|protein_coding|CODING|NM_015783|2|1)
intron_variant	Isg15	protein_coding	NM_015783:c.3+138C>G		MODIFIER										chr4	156200568	156200568	G	C	het	intron_variant(MODIFIER|||c.3+138C>G|161|Isg15|protein_coding|CODING|NM_015783|1|1)
missense_variant	Sema3a	MISSENSE	NM_001243072:p.Ile475Val/c.1423A>G	Att/Gtt	MODERATE				rs46532600						chr5	13570208	13570208	A	G	hom	missense_variant(MODERATE|MISSENSE|Att/Gtt|p.Ile475Val/c.1423A>G|772|Sema3a|protein_coding|CODING|NM_001243072|13|1),missense_variant(MODERATE|MISSENSE|Att/Gtt|p.Ile475Val/c.1423A>G|772|Sema3a|protein_coding|CODING|NM_001243073|13|1),missense_variant(MODERATE|MISSENSE|Att/Gtt|p.Ile475Val/c.1423A>G|772|Sema3a|protein_coding|CODING|NM_009152|12|1)
intron_variant	Gm9758	protein_coding	NM_198666:c.139+21G>A		MODIFIER										chr5	14914670	14914670	C	T	het	intron_variant(MODIFIER|||c.139+21G>A|255|Gm9758|protein_coding|CODING|NM_198666|1|1)
upstream_gene_variant	Gm9758	protein_coding	NM_198666		MODIFIER				rs108303656						chr5	14915051	14915051	A	C	het	upstream_gene_variant(MODIFIER||162||255|Gm9758|protein_coding|CODING|NM_198666||1),intergenic_region(MODIFIER||||||||||1)
upstream_gene_variant	Gm9758	protein_coding	NM_198666		MODIFIER				rs108672584						chr5	14915136	14915136	T	C	het	upstream_gene_variant(MODIFIER||247||255|Gm9758|protein_coding|CODING|NM_198666||1),intergenic_region(MODIFIER||||||||||1)
upstream_gene_variant	Gm9758	protein_coding	NM_198666		MODIFIER				rs47991342						chr5	14915147	14915147	C	T	het	upstream_gene_variant(MODIFIER||258||255|Gm9758|protein_coding|CODING|NM_198666||1),intergenic_region(MODIFIER||||||||||1)
upstream_gene_variant	Gm9758	protein_coding	NM_198666		MODIFIER				rs46128558						chr5	14915158	14915158	G	A	het	upstream_gene_variant(MODIFIER||269||255|Gm9758|protein_coding|CODING|NM_198666||1),intergenic_region(MODIFIER||||||||||1)
upstream_gene_variant	Gm9758	protein_coding	NM_198666		MODIFIER				rs228213980						chr5	14915185	14915185	G	A	het	upstream_gene_variant(MODIFIER||296||255|Gm9758|protein_coding|CODING|NM_198666||1),intergenic_region(MODIFIER||||||||||1)
missense_variant	Speer4e	MISSENSE	NM_001122661:p.Arg148Cys/c.442C>T	Cgt/Tgt	MODERATE										chr5	14935730	14935730	G	A	het	missense_variant(MODERATE|MISSENSE|Cgt/Tgt|p.Arg148Cys/c.442C>T|255|Speer4e|protein_coding|CODING|NM_001122661|3|1),splice_region_variant(LOW|||c.442C>T|255|Speer4e|protein_coding|CODING|NM_001122661|3|1)
upstream_gene_variant	Speer4e	protein_coding	NM_001122661		MODIFIER										chr5	14938523	14938523	G	T	het	upstream_gene_variant(MODIFIER||48||255|Speer4e|protein_coding|CODING|NM_001122661||1),intergenic_region(MODIFIER||||||||||1)
upstream_gene_variant	Speer4e	protein_coding	NM_001122661		MODIFIER										chr5	14938550	14938550	C	G	het	upstream_gene_variant(MODIFIER||75||255|Speer4e|protein_coding|CODING|NM_001122661||1),intergenic_region(MODIFIER||||||||||1)
upstream_gene_variant	Speer4e	protein_coding	NM_001122661		MODIFIER										chr5	14938567	14938567	C	A	het	upstream_gene_variant(MODIFIER||92||255|Speer4e|protein_coding|CODING|NM_001122661||1),intergenic_region(MODIFIER||||||||||1)
upstream_gene_variant	Speer4e	protein_coding	NM_001122661		MODIFIER				rs49624034						chr5	14938585	14938585	T	A	het	upstream_gene_variant(MODIFIER||110||255|Speer4e|protein_coding|CODING|NM_001122661||1),intergenic_region(MODIFIER||||||||||1)
upstream_gene_variant	Speer4e	protein_coding	NM_001122661		MODIFIER				rs46098448						chr5	14938915	14938915	T	G	het	upstream_gene_variant(MODIFIER||440||255|Speer4e|protein_coding|CODING|NM_001122661||1),intergenic_region(MODIFIER||||||||||1)
upstream_gene_variant	Speer4e	protein_coding	NM_001122661		MODIFIER				rs47378368						chr5	14938977	14938977	A	G	het	upstream_gene_variant(MODIFIER||502||255|Speer4e|protein_coding|CODING|NM_001122661||1),intergenic_region(MODIFIER||||||||||1)
upstream_gene_variant	Speer4e	protein_coding	NM_001122661		MODIFIER										chr5	14939049	14939049	G	T	het	upstream_gene_variant(MODIFIER||574||255|Speer4e|protein_coding|CODING|NM_001122661||1),intergenic_region(MODIFIER||||||||||1)
intron_variant	Speer8-ps1		NR_001584:n.271+611T>C		MODIFIER				rs243867596						chr5	14976199	14976199	T	C	het	intron_variant(MODIFIER|||n.271+611T>C||Speer8-ps1||NON_CODING|NR_001584|3|1)
intron_variant	Speer8-ps1		NR_001584:n.272-152T>C		MODIFIER										chr5	14977540	14977540	T	C	het	intron_variant(MODIFIER|||n.272-152T>C||Speer8-ps1||NON_CODING|NR_001584|3|1)
intron_variant	Speer8-ps1		NR_001584:n.272-104G>A		MODIFIER				rs108395648						chr5	14977588	14977588	G	A	het	intron_variant(MODIFIER|||n.272-104G>A||Speer8-ps1||NON_CODING|NR_001584|3|1)
3_prime_UTR_variant	Gm17019	protein_coding	NM_182957:c.*199A>G		MODIFIER				rs50735871						chr5	15029085	15029085	T	C	het	3_prime_UTR_variant(MODIFIER||199|c.*199A>G|255|Gm17019|protein_coding|CODING|NM_182957|5|1)
3_prime_UTR_variant	Gm17019	protein_coding	NM_182957:c.*105G>A		MODIFIER				rs50775899						chr5	15029179	15029179	C	T	het	3_prime_UTR_variant(MODIFIER||105|c.*105G>A|255|Gm17019|protein_coding|CODING|NM_182957|5|1)
intron_variant	Gm17019	protein_coding	NM_182957:c.625-44G>C		MODIFIER										chr5	15029471	15029471	C	G	het	intron_variant(MODIFIER|||c.625-44G>C|255|Gm17019|protein_coding|CODING|NM_182957|4|1)
intron_variant	Gm17019	protein_coding	NM_182957:c.443+211G>A		MODIFIER										chr5	15030772	15030772	C	T	het	intron_variant(MODIFIER|||c.443+211G>A|255|Gm17019|protein_coding|CODING|NM_182957|3|1)
intron_variant	Gm17019	protein_coding	NM_182957:c.443+143T>C		MODIFIER										chr5	15030840	15030840	A	G	het	intron_variant(MODIFIER|||c.443+143T>C|255|Gm17019|protein_coding|CODING|NM_182957|3|1)
missense_variant	Gm17019	MISSENSE	NM_182957:p.Asp20Glu/c.60T>G	gaT/gaG	MODERATE				rs48056440						chr5	15032879	15032879	A	C	het	missense_variant(MODERATE|MISSENSE|gaT/gaG|p.Asp20Glu/c.60T>G|255|Gm17019|protein_coding|CODING|NM_182957|1|1)
missense_variant	Gm17019	MISSENSE	NM_182957:p.Leu10Arg/c.29T>G	cTt/cGt	MODERATE										chr5	15032910	15032910	A	C	het	missense_variant(MODERATE|MISSENSE|cTt/cGt|p.Leu10Arg/c.29T>G|255|Gm17019|protein_coding|CODING|NM_182957|1|1)
5_prime_UTR_variant	Gm17019	protein_coding	NM_182957:c.-23G>C		MODIFIER				rs219652902						chr5	15032961	15032961	C	G	het	5_prime_UTR_variant(MODIFIER||23|c.-23G>C|255|Gm17019|protein_coding|CODING|NM_182957|1|1)
5_prime_UTR_premature_start_codon_gain_variant	Gm17019	protein_coding	NM_182957		LOW										chr5	15032997	15032997	C	T	het	5_prime_UTR_premature_start_codon_gain_variant(LOW||||255|Gm17019|protein_coding|CODING|NM_182957|1|1),5_prime_UTR_variant(MODIFIER||59|c.-59G>A|255|Gm17019|protein_coding|CODING|NM_182957|1|1)
upstream_gene_variant	Gm17019	protein_coding	NM_182957		MODIFIER										chr5	15033105	15033105	T	C	het	upstream_gene_variant(MODIFIER||98||255|Gm17019|protein_coding|CODING|NM_182957||1),intergenic_region(MODIFIER||||||||||1)
upstream_gene_variant	Speer4d	protein_coding	NM_025759		MODIFIER										chr5	15619015	15619015	C	G	het	upstream_gene_variant(MODIFIER||84||212|Speer4d|protein_coding|CODING|NM_025759||1),intergenic_region(MODIFIER||||||||||1)
5_prime_UTR_variant	Speer4d	protein_coding	NM_025759:c.-142C>T		MODIFIER										chr5	15619123	15619123	C	T	het	5_prime_UTR_variant(MODIFIER||142|c.-142C>T|212|Speer4d|protein_coding|CODING|NM_025759|1|1)
5_prime_UTR_variant	Speer4d	protein_coding	NM_025759:c.-81G>A		MODIFIER										chr5	15619184	15619184	G	A	het	5_prime_UTR_variant(MODIFIER||81|c.-81G>A|212|Speer4d|protein_coding|CODING|NM_025759|1|1)
5_prime_UTR_variant	Speer4d	protein_coding	NM_025759:c.-68A>G		MODIFIER										chr5	15619197	15619197	A	G	het	5_prime_UTR_variant(MODIFIER||68|c.-68A>G|212|Speer4d|protein_coding|CODING|NM_025759|1|1)
non_coding_exon_variant	Speer7-ps1		NR_001585:n.673T>C		MODIFIER										chr5	15714186	15714186	T	C	het	non_coding_exon_variant(MODIFIER|||n.673T>C||Speer7-ps1||NON_CODING|NR_001585|5|1)
intron_variant	Reln	protein_coding	NM_011261:c.6527-1855G>A		MODIFIER				rs228818876						chr5	21952821	21952821	C	T	hom	intron_variant(MODIFIER|||c.6527-1855G>A|3459|Reln|protein_coding|CODING|NM_011261|42|1|WARNING_TRANSCRIPT_INCOMPLETE)
intron_variant	Slc4a2	protein_coding	NM_001253892:c.51+435T>C		MODIFIER										chr5	24428071	24428071	T	C	het	intron_variant(MODIFIER|||c.51+435T>C|1237|Slc4a2|protein_coding|CODING|NM_001253892|1|1),intron_variant(MODIFIER|||c.51+435T>C|1237|Slc4a2|protein_coding|CODING|NM_009207|2|1)
intron_variant	Crygn	protein_coding	NM_153076:c.270+24T>G		MODIFIER										chr5	24756013	24756013	A	C	het	intron_variant(MODIFIER|||c.270+24T>G|183|Crygn|protein_coding|CODING|NM_153076|2|1)
intergenic_region					MODIFIER										chr5	25999942	25999942	A	T	het	intergenic_region(MODIFIER||||||||||1)
intergenic_region					MODIFIER										chr5	25999978	25999978	A	C	het	intergenic_region(MODIFIER||||||||||1)
intergenic_region					MODIFIER				rs50438736						chr5	26000089	26000089	C	T	het	intergenic_region(MODIFIER||||||||||1)
intergenic_region					MODIFIER										chr5	26000324	26000324	C	G	het	intergenic_region(MODIFIER||||||||||1)
intergenic_region					MODIFIER										chr5	26000427	26000427	A	T	het	intergenic_region(MODIFIER||||||||||1)
intergenic_region					MODIFIER										chr5	26001688	26001688	G	T	het	intergenic_region(MODIFIER||||||||||1)
intergenic_region					MODIFIER										chr5	26004398	26004398	T	A	het	intergenic_region(MODIFIER||||||||||1)
intergenic_region					MODIFIER				rs51759174						chr5	26004677	26004677	A	G	het	intergenic_region(MODIFIER||||||||||1)
intergenic_region					MODIFIER				rs50371185						chr5	26019216	26019216	C	T	het	intergenic_region(MODIFIER||||||||||1)
3_prime_UTR_variant	Speer4a	protein_coding	NM_029376:c.*41C>G		MODIFIER				rs46822779						chr5	26034906	26034906	G	C	het	3_prime_UTR_variant(MODIFIER||41|c.*41C>G|267|Speer4a|protein_coding|CODING|NM_029376|5|1)
missense_variant	Speer4a	MISSENSE	NM_029376:p.Thr243Pro/c.727A>C	Acc/Ccc	MODERATE				rs48553535						chr5	26035024	26035024	T	G	het	missense_variant(MODERATE|MISSENSE|Acc/Ccc|p.Thr243Pro/c.727A>C|267|Speer4a|protein_coding|CODING|NM_029376|5|1)
synonymous_variant	Speer4a	SILENT	NM_029376:p.Glu223Glu/c.669A>G	gaA/gaG	LOW				rs45798335						chr5	26035082	26035082	T	C	het	synonymous_variant(LOW|SILENT|gaA/gaG|p.Glu223Glu/c.669A>G|267|Speer4a|protein_coding|CODING|NM_029376|5|1)
intron_variant	Speer4a	protein_coding	NM_029376:c.627+228C>T		MODIFIER										chr5	26035638	26035638	G	A	het	intron_variant(MODIFIER|||c.627+228C>T|267|Speer4a|protein_coding|CODING|NM_029376|4|1)
intron_variant	Speer4a	protein_coding	NM_029376:c.627+123A>G		MODIFIER				rs50304884						chr5	26035743	26035743	T	C	het	intron_variant(MODIFIER|||c.627+123A>G|267|Speer4a|protein_coding|CODING|NM_029376|4|1)
intron_variant	Speer4a	protein_coding	NM_029376:c.627+63T>C		MODIFIER				rs49216631						chr5	26035803	26035803	A	G	het	intron_variant(MODIFIER|||c.627+63T>C|267|Speer4a|protein_coding|CODING|NM_029376|4|1)
intron_variant	Speer4a	protein_coding	NM_029376:c.627+17T>C		MODIFIER				rs32301715						chr5	26035849	26035849	A	G	het	intron_variant(MODIFIER|||c.627+17T>C|267|Speer4a|protein_coding|CODING|NM_029376|4|1)
missense_variant	Speer4a	MISSENSE	NM_029376:p.Cys193Gly/c.577T>G	Tgt/Ggt	MODERATE				rs49099488						chr5	26035916	26035916	A	C	het	missense_variant(MODERATE|MISSENSE|Tgt/Ggt|p.Cys193Gly/c.577T>G|267|Speer4a|protein_coding|CODING|NM_029376|4|1)
missense_variant	Speer4a	MISSENSE	NM_029376:p.Glu184Gln/c.550G>C	Gaa/Caa	MODERATE				rs32301189						chr5	26035943	26035943	C	G	het	missense_variant(MODERATE|MISSENSE|Gaa/Caa|p.Glu184Gln/c.550G>C|267|Speer4a|protein_coding|CODING|NM_029376|4|1)
intron_variant	Speer4a	protein_coding	NM_029376:c.443+57T>G		MODIFIER										chr5	26036627	26036627	A	C	het	intron_variant(MODIFIER|||c.443+57T>G|267|Speer4a|protein_coding|CODING|NM_029376|3|1)
intron_variant	Speer4a	protein_coding	NM_029376:c.443+39C>A		MODIFIER				rs50914511						chr5	26036645	26036645	G	T	het	intron_variant(MODIFIER|||c.443+39C>A|267|Speer4a|protein_coding|CODING|NM_029376|3|1)
intron_variant	Speer4a	protein_coding	NM_029376:c.299+89G>A		MODIFIER										chr5	26038098	26038098	C	T	het	intron_variant(MODIFIER|||c.299+89G>A|267|Speer4a|protein_coding|CODING|NM_029376|2|1)
upstream_gene_variant	Speer4a	protein_coding	NM_029376		MODIFIER				rs47608374						chr5	26039602	26039602	G	A	het	upstream_gene_variant(MODIFIER||97||267|Speer4a|protein_coding|CODING|NM_029376||1),intergenic_region(MODIFIER||||||||||1)
intergenic_region					MODIFIER										chr5	26054806	26054806	A	G	het	intergenic_region(MODIFIER||||||||||1)
intergenic_region					MODIFIER										chr5	26075485	26075485	A	C	het	intergenic_region(MODIFIER||||||||||1)
intergenic_region					MODIFIER										chr5	26075516	26075516	A	G	het	intergenic_region(MODIFIER||||||||||1)
intergenic_region					MODIFIER										chr5	26075583	26075583	G	A	het	intergenic_region(MODIFIER||||||||||1)
intergenic_region					MODIFIER										chr5	26075809	26075809	T	G	het	intergenic_region(MODIFIER||||||||||1)
intergenic_region					MODIFIER										chr5	26075846	26075846	A	G	het	intergenic_region(MODIFIER||||||||||1)
intron_variant	Gm10471	protein_coding	NM_001177579:c.582+47A>G		MODIFIER										chr5	26085543	26085543	T	C	het	intron_variant(MODIFIER|||c.582+47A>G|252|Gm10471|protein_coding|CODING|NM_001177579|4|1)
missense_variant	Gm10471	MISSENSE	NM_001177579:p.His193Asn/c.577C>A	Cat/Aat	MODERATE										chr5	26085595	26085595	G	T	het	missense_variant(MODERATE|MISSENSE|Cat/Aat|p.His193Asn/c.577C>A|252|Gm10471|protein_coding|CODING|NM_001177579|4|1)
intron_variant	Gm10471	protein_coding	NM_001177579:c.398+39C>A		MODIFIER										chr5	26086370	26086370	G	T	het	intron_variant(MODIFIER|||c.398+39C>A|252|Gm10471|protein_coding|CODING|NM_001177579|3|1)
missense_variant	Gm10471	MISSENSE	NM_001177579:p.Phe107Tyr/c.320T>A	tTt/tAt	MODERATE										chr5	26086487	26086487	A	T	het	missense_variant(MODERATE|MISSENSE|tTt/tAt|p.Phe107Tyr/c.320T>A|252|Gm10471|protein_coding|CODING|NM_001177579|3|1)
missense_variant	Gm10471	MISSENSE	NM_001177579:p.Trp28Cys/c.84G>C	tgG/tgC	MODERATE										chr5	26089095	26089095	C	G	het	missense_variant(MODERATE|MISSENSE|tgG/tgC|p.Trp28Cys/c.84G>C|252|Gm10471|protein_coding|CODING|NM_001177579|1|1)
5_prime_UTR_variant	Gm10471	protein_coding	NM_001177579:c.-38C>T		MODIFIER										chr5	26089216	26089216	G	A	het	5_prime_UTR_variant(MODIFIER||38|c.-38C>T|252|Gm10471|protein_coding|CODING|NM_001177579|1|1)
upstream_gene_variant	Gm10471	protein_coding	NM_001177579		MODIFIER										chr5	26089313	26089313	T	C	het	upstream_gene_variant(MODIFIER||49||252|Gm10471|protein_coding|CODING|NM_001177579||1),intergenic_region(MODIFIER||||||||||1)
intron_variant	Dpp6	protein_coding	NM_207282:c.609+31499T>C		MODIFIER										chr5	27500984	27500984	T	C	het	intron_variant(MODIFIER|||c.441+31499T>C|803|Dpp6|protein_coding|CODING|NM_001136060|5|1),intron_variant(MODIFIER|||c.435+31499T>C|801|Dpp6|protein_coding|CODING|NM_001198886|5|1),intron_variant(MODIFIER|||c.444+31499T>C|804|Dpp6|protein_coding|CODING|NM_010075|5|1),intron_variant(MODIFIER|||c.609+31499T>C|859|Dpp6|protein_coding|CODING|NM_207282|5|1),intron_variant(MODIFIER|||c.139+245A>G|267|Sp…
intron_variant	Dpp6	protein_coding	NM_207282:c.609+31550G>A		MODIFIER										chr5	27501035	27501035	G	A	het	intron_variant(MODIFIER|||c.441+31550G>A|803|Dpp6|protein_coding|CODING|NM_001136060|5|1),intron_variant(MODIFIER|||c.435+31550G>A|801|Dpp6|protein_coding|CODING|NM_001198886|5|1),intron_variant(MODIFIER|||c.444+31550G>A|804|Dpp6|protein_coding|CODING|NM_010075|5|1),intron_variant(MODIFIER|||c.609+31550G>A|859|Dpp6|protein_coding|CODING|NM_207282|5|1),intron_variant(MODIFIER|||c.139+194C>T|267|Sp…
intron_variant	Dpp6	protein_coding	NM_207282:c.609+31614T>C		MODIFIER				rs49654082						chr5	27501099	27501099	T	C	het	intron_variant(MODIFIER|||c.441+31614T>C|803|Dpp6|protein_coding|CODING|NM_001136060|5|1),intron_variant(MODIFIER|||c.435+31614T>C|801|Dpp6|protein_coding|CODING|NM_001198886|5|1),intron_variant(MODIFIER|||c.444+31614T>C|804|Dpp6|protein_coding|CODING|NM_010075|5|1),intron_variant(MODIFIER|||c.609+31614T>C|859|Dpp6|protein_coding|CODING|NM_207282|5|1),intron_variant(MODIFIER|||c.139+130A>G|267|Sp…
missense_variant	Speer4b	MISSENSE	NM_028561:p.Pro32Ser/c.94C>T	Cct/Tct	MODERATE				rs108304138						chr5	27501274	27501274	G	A	het	missense_variant(MODERATE|MISSENSE|Cct/Tct|p.Pro32Ser/c.94C>T|267|Speer4b|protein_coding|CODING|NM_028561|1|1),intron_variant(MODIFIER|||c.441+31789G>A|803|Dpp6|protein_coding|CODING|NM_001136060|5|1),intron_variant(MODIFIER|||c.435+31789G>A|801|Dpp6|protein_coding|CODING|NM_001198886|5|1),intron_variant(MODIFIER|||c.444+31789G>A|804|Dpp6|protein_coding|CODING|NM_010075|5|1),intron_variant(MODIFI…
5_prime_UTR_premature_start_codon_gain_variant	Speer4b	protein_coding	NM_028561		LOW				rs107669594						chr5	27501375	27501375	A	G	het	5_prime_UTR_premature_start_codon_gain_variant(LOW||||267|Speer4b|protein_coding|CODING|NM_028561|1|1),5_prime_UTR_variant(MODIFIER||8|c.-8T>C|267|Speer4b|protein_coding|CODING|NM_028561|1|1),intron_variant(MODIFIER|||c.441+31890A>G|803|Dpp6|protein_coding|CODING|NM_001136060|5|1),intron_variant(MODIFIER|||c.435+31890A>G|801|Dpp6|protein_coding|CODING|NM_001198886|5|1),intron_variant(MODIFIER|||c…
intron_variant	Dpp6	protein_coding	NM_207282:c.609+31931C>T		MODIFIER										chr5	27501416	27501416	C	T	het	upstream_gene_variant(MODIFIER||24||267|Speer4b|protein_coding|CODING|NM_028561||1),intron_variant(MODIFIER|||c.441+31931C>T|803|Dpp6|protein_coding|CODING|NM_001136060|5|1),intron_variant(MODIFIER|||c.435+31931C>T|801|Dpp6|protein_coding|CODING|NM_001198886|5|1),intron_variant(MODIFIER|||c.444+31931C>T|804|Dpp6|protein_coding|CODING|NM_010075|5|1),intron_variant(MODIFIER|||c.609+31931C>T|859|Dpp…
intron_variant	Dpp6	protein_coding	NM_207282:c.609+31946A>G		MODIFIER										chr5	27501431	27501431	A	G	het	upstream_gene_variant(MODIFIER||39||267|Speer4b|protein_coding|CODING|NM_028561||1),intron_variant(MODIFIER|||c.441+31946A>G|803|Dpp6|protein_coding|CODING|NM_001136060|5|1),intron_variant(MODIFIER|||c.435+31946A>G|801|Dpp6|protein_coding|CODING|NM_001198886|5|1),intron_variant(MODIFIER|||c.444+31946A>G|804|Dpp6|protein_coding|CODING|NM_010075|5|1),intron_variant(MODIFIER|||c.609+31946A>G|859|Dpp…
intron_variant	Dpp6	protein_coding	NM_207282:c.609+31954A>G		MODIFIER										chr5	27501439	27501439	A	G	het	upstream_gene_variant(MODIFIER||47||267|Speer4b|protein_coding|CODING|NM_028561||1),intron_variant(MODIFIER|||c.441+31954A>G|803|Dpp6|protein_coding|CODING|NM_001136060|5|1),intron_variant(MODIFIER|||c.435+31954A>G|801|Dpp6|protein_coding|CODING|NM_001198886|5|1),intron_variant(MODIFIER|||c.444+31954A>G|804|Dpp6|protein_coding|CODING|NM_010075|5|1),intron_variant(MODIFIER|||c.609+31954A>G|859|Dpp…
intron_variant	Dpp6	protein_coding	NM_207282:c.609+32053C>T		MODIFIER				rs108386212						chr5	27501538	27501538	C	T	het	upstream_gene_variant(MODIFIER||146||267|Speer4b|protein_coding|CODING|NM_028561||1),intron_variant(MODIFIER|||c.441+32053C>T|803|Dpp6|protein_coding|CODING|NM_001136060|5|1),intron_variant(MODIFIER|||c.435+32053C>T|801|Dpp6|protein_coding|CODING|NM_001198886|5|1),intron_variant(MODIFIER|||c.444+32053C>T|804|Dpp6|protein_coding|CODING|NM_010075|5|1),intron_variant(MODIFIER|||c.609+32053C>T|859|Dp…
intron_variant	Gpr113	protein_coding	NM_001014394:c.151+241G>T		MODIFIER										chr5	30204100	30204100	C	A	het	intron_variant(MODIFIER|||c.151+241G>T|991|Gpr113|protein_coding|CODING|NM_001014394|2|1)
intron_variant	Eif2b4	protein_coding	NM_001127355:c.1254+139T>G		MODIFIER										chr5	31189430	31189430	A	C	hom	intron_variant(MODIFIER|||c.1254+139T>G|544|Eif2b4|protein_coding|CODING|NM_001127355|11|1),intron_variant(MODIFIER|||c.1254+139T>G|544|Eif2b4|protein_coding|CODING|NM_001127356|10|1),intron_variant(MODIFIER|||c.1194+139T>G|524|Eif2b4|protein_coding|CODING|NM_010122|11|1)
synonymous_variant	Zfp513	SILENT	NM_175311:p.Tyr185Tyr/c.555C>T	taC/taT	LOW										chr5	31200479	31200479	G	A	het	synonymous_variant(LOW|SILENT|taC/taT|p.Tyr183Tyr/c.549C>T|539|Zfp513|protein_coding|CODING|NM_001177901|2|1),synonymous_variant(LOW|SILENT|taC/taT|p.Tyr185Tyr/c.555C>T|541|Zfp513|protein_coding|CODING|NM_175311|3|1),downstream_gene_variant(MODIFIER||1579||470|Snx17|protein_coding|CODING|NM_153680||1)
intron_variant	Sorcs2	protein_coding	NM_030889:c.1868+86T>G		MODIFIER										chr5	36042006	36042006	A	C	het	intron_variant(MODIFIER|||c.1868+86T>G|1159|Sorcs2|protein_coding|CODING|NM_030889|14|1)
intron_variant	Sorcs2	protein_coding	NM_030889:c.1868+78T>G		MODIFIER										chr5	36042014	36042014	A	C	het	intron_variant(MODIFIER|||c.1868+78T>G|1159|Sorcs2|protein_coding|CODING|NM_030889|14|1)
intron_variant	Evc	protein_coding	NM_021292:c.1563+113G>A		MODIFIER										chr5	37316212	37316212	C	T	het	intron_variant(MODIFIER|||c.1563+113G>A|1005|Evc|protein_coding|CODING|NM_021292|11|1)
intron_variant	Tmem128	protein_coding	NM_025480:c.91+143C>A		MODIFIER				rs48873236						chr5	38260635	38260635	C	A	hom	intron_variant(MODIFIER|||c.91+143C>A|163|Tmem128|protein_coding|CODING|NM_025480|1|1)
missense_variant	Otop1	MISSENSE	NM_172709:p.Gly396Ala/c.1187G>C	gGc/gCc	MODERATE				rs49325632						chr5	38300085	38300085	G	C	hom	missense_variant(MODERATE|MISSENSE|gGc/gCc|p.Gly396Ala/c.1187G>C|600|Otop1|protein_coding|CODING|NM_172709|5|1)
intron_variant	Cc2d2a	protein_coding	NM_172274:c.-22-12A>G		MODIFIER				rs46835784						chr5	43668634	43668634	A	G	hom	intron_variant(MODIFIER|||c.-22-12A>G|1633|Cc2d2a|protein_coding|CODING|NM_172274|2|1)
intron_variant	Ppargc1a	protein_coding	NM_008904:c.48+59A>G		MODIFIER										chr5	51553676	51553676	T	C	het	intron_variant(MODIFIER|||c.48+59A>G|797|Ppargc1a|protein_coding|CODING|NM_008904|1|1),intron_variant(MODIFIER|||n.187+59A>G||Ppargc1a||CODING|NR_027710|1|1)
splice_region_variant	Tbc1d19	protein_coding	NM_144517:c.1228A>G		LOW				rs29502300						chr5	53889309	53889309	A	G	hom	splice_region_variant(LOW|||c.1228A>G|526|Tbc1d19|protein_coding|CODING|NM_144517|17|1),intron_variant(MODIFIER|||c.1228-7A>G|526|Tbc1d19|protein_coding|CODING|NM_144517|17|1)
intron_variant	Wdr19	protein_coding	NM_153391:c.3262-196A>C		MODIFIER				rs251587850						chr5	65250703	65250703	A	C	het	intron_variant(MODIFIER|||c.3262-196A>C|1341|Wdr19|protein_coding|CODING|NM_153391|29|1)
intron_variant	Kdr	protein_coding	NM_010612:c.3064-77G>T		MODIFIER										chr5	75944722	75944722	C	A	het	intron_variant(MODIFIER|||c.3064-77G>T|1345|Kdr|protein_coding|CODING|NM_010612|22|1)
intron_variant	Lphn3	protein_coding	NM_198702:c.-154-14G>T		MODIFIER										chr5	81309857	81309857	G	T	het	intron_variant(MODIFIER|||c.-154-14G>T|1543|Lphn3|protein_coding|CODING|NM_198702|3|1)
intron_variant	Cenpc1	protein_coding	NM_007683:c.737+198T>C		MODIFIER				rs258862870						chr5	86045094	86045094	A	G	het	intron_variant(MODIFIER|||c.737+198T>C|906|Cenpc1|protein_coding|CODING|NM_007683|7|1)
intron_variant	Ugt2b38	protein_coding	NM_133894:c.874-71C>T		MODIFIER										chr5	87420632	87420632	G	A	het	intron_variant(MODIFIER|||c.874-71C>T|530|Ugt2b38|protein_coding|CODING|NM_133894|2|1)
missense_variant	Adamts3	MISSENSE	NM_177872:p.Val199Ile/c.595G>A	Gtt/Att	MODERATE				rs262569844						chr5	89775351	89775351	C	T	het	missense_variant(MODERATE|MISSENSE|Gtt/Att|p.Val199Ile/c.595G>A|1203|Adamts3|protein_coding|CODING|NM_001081401|4|1),missense_variant(MODERATE|MISSENSE|Gtt/Att|p.Val199Ile/c.595G>A|1204|Adamts3|protein_coding|CODING|NM_177872|4|1)
intron_variant	Ankrd17	protein_coding	NM_030886:c.840+184C>A		MODIFIER				rs257170820						chr5	90298356	90298356	G	T	het	intron_variant(MODIFIER|||c.840+184C>A|2603|Ankrd17|protein_coding|CODING|NM_030886|4|1),intron_variant(MODIFIER|||c.840+184C>A|2352|Ankrd17|protein_coding|CODING|NM_198010|4|1)
missense_variant	Fras1	MISSENSE	NM_175473:p.Leu3135Pro/c.9404T>C	cTg/cCg	MODERATE				rs46608930						chr5	96758142	96758142	T	C	het	missense_variant(MODERATE|MISSENSE|cTg/cCg|p.Leu3135Pro/c.9404T>C|4010|Fras1|protein_coding|CODING|NM_175473|62|1)
intron_variant	A930011G23Rik		NR_030692:n.317+43754C>T		MODIFIER										chr5	99684990	99684990	G	A	het	intron_variant(MODIFIER|||n.317+43754C>T||A930011G23Rik||NON_CODING|NR_030692|1|1)
intron_variant	Lin54	protein_coding	NM_001115010:c.1604+171T>G		MODIFIER				rs234250456						chr5	100452101	100452101	A	C	het	intron_variant(MODIFIER|||c.1604+171T>G|749|Lin54|protein_coding|CODING|NM_001115010|9|1),intron_variant(MODIFIER|||c.1604+171T>G|749|Lin54|protein_coding|CODING|NM_172714|9|1)
intron_variant	Wdfy3	protein_coding	NM_172882:c.8388+116T>C		MODIFIER				rs228594333						chr5	101860302	101860302	A	G	hom	intron_variant(MODIFIER|||c.8388+116T>C|3508|Wdfy3|protein_coding|CODING|NM_172882|54|1)
intron_variant	Aff1	protein_coding	NM_001080798:c.2927+28A>C		MODIFIER										chr5	103843116	103843116	A	C	het	intron_variant(MODIFIER|||c.2927+28A>C|1226|Aff1|protein_coding|CODING|NM_001080798|14|1),intron_variant(MODIFIER|||c.2903+28A>C|1218|Aff1|protein_coding|CODING|NM_133919|14|1)
intron_variant	Gbp9	protein_coding	NM_172777:c.619+69A>G		MODIFIER										chr5	105094002	105094002	T	C	het	intron_variant(MODIFIER|||c.619+69A>G|619|Gbp9|protein_coding|CODING|NM_172777|5|1)
intron_variant	Gbp9	protein_coding	NM_172777:c.619+62C>G		MODIFIER										chr5	105094009	105094009	G	C	het	intron_variant(MODIFIER|||c.619+62C>G|619|Gbp9|protein_coding|CODING|NM_172777|5|1)
intron_variant	Gbp11	protein_coding	NM_001039647:c.619+19T>G		MODIFIER										chr5	105330933	105330933	A	C	het	intron_variant(MODIFIER|||c.619+19T>G|619|Gbp11|protein_coding|CODING|NM_001039647|5|1)
intron_variant	Lrrc8d	protein_coding	NM_001122768:c.-2-3C>T		MODIFIER										chr5	105811721	105811721	C	T	het	intron_variant(MODIFIER|||c.-2-3C>T|859|Lrrc8d|protein_coding|CODING|NM_001122768|2|1),intron_variant(MODIFIER|||c.-2-3C>T|859|Lrrc8d|protein_coding|CODING|NM_178701|2|1)
intron_variant	Noc4l	protein_coding	NM_153570:c.962+9C>T		MODIFIER				rs249587689						chr5	110650063	110650063	G	A	hom	intron_variant(MODIFIER|||c.962+9C>T|516|Noc4l|protein_coding|CODING|NM_153570|10|1)
missense_variant	Myo18b	MISSENSE	NM_028901:p.Arg1935His/c.5804G>A	cGc/cAc	MODERATE				rs229712565						chr5	112762721	112762721	C	T	hom	missense_variant(MODERATE|MISSENSE|cGc/cAc|p.Arg1935His/c.5804G>A|2605|Myo18b|protein_coding|CODING|NM_028901|36|1)
intron_variant	Vsig10	protein_coding	NM_001033311:c.62-136A>C		MODIFIER										chr5	117323364	117323364	A	C	het	intron_variant(MODIFIER|||c.62-136A>C|558|Vsig10|protein_coding|CODING|NM_001033311|1|1)
intron_variant	Iqcd	protein_coding	NM_029408:c.1027-6G>A		MODIFIER										chr5	120606629	120606629	G	A	hom	intron_variant(MODIFIER|||c.1027-6G>A|458|Iqcd|protein_coding|CODING|NM_029408|4|1)
intron_variant	Dtx1	protein_coding	NM_008052:c.259+45C>G		MODIFIER										chr5	120710010	120710010	G	C	het	intron_variant(MODIFIER|||c.259+45C>G|627|Dtx1|protein_coding|CODING|NM_008052|2|1)
intron_variant	Rad9b	protein_coding	NM_144912:c.108+36C>A		MODIFIER										chr5	122352508	122352508	G	T	het	upstream_gene_variant(MODIFIER||1905||182|Vps29|protein_coding|CODING|NM_019780||1),intron_variant(MODIFIER|||c.108+36C>A|403|Rad9b|protein_coding|CODING|NM_144912|2|1)
splice_region_variant	Ccdc62	protein_coding	NM_001134767:c.2053C>T		LOW										chr5	123966832	123966832	C	T	het	splice_region_variant(LOW|||c.2053C>T|701|Ccdc62|protein_coding|CODING|NM_001134767|11|1),intron_variant(MODIFIER|||c.2053-4C>T|701|Ccdc62|protein_coding|CODING|NM_001134767|11|1)
upstream_gene_variant	Glt1d1	protein_coding	NM_177005		MODIFIER										chr5	127632063	127632063	A	C	het	upstream_gene_variant(MODIFIER||199||346|Glt1d1|protein_coding|CODING|NM_177005||1),intergenic_region(MODIFIER||||||||||1)
intron_variant	Gpr133	protein_coding	NM_001081342:c.2129-99A>C		MODIFIER										chr5	129188227	129188227	A	C	het	intron_variant(MODIFIER|||c.2129-99A>C|903|Gpr133|protein_coding|CODING|NM_001081342|19|1)
intron_variant	Psph	protein_coding	NM_133900:c.140+59G>A		MODIFIER				rs256818566						chr5	129771417	129771417	C	T	het	intron_variant(MODIFIER|||c.140+59G>A|225|Psph|protein_coding|CODING|NM_133900|4|1)
upstream_gene_variant	Rfc2	protein_coding	NM_020022		MODIFIER										chr5	134582580	134582580	G	C	hom	upstream_gene_variant(MODIFIER||110||349|Rfc2|protein_coding|CODING|NM_020022||1),intergenic_region(MODIFIER||||||||||1)
intron_variant	Eln	protein_coding	NM_007925:c.2488+73T>G		MODIFIER										chr5	134705215	134705215	A	C	het	intron_variant(MODIFIER|||c.2488+73T>G|860|Eln|protein_coding|CODING|NM_007925|35|1)
intron_variant	Abhd11	protein_coding	NM_145215:c.264+92G>A		MODIFIER										chr5	135010209	135010209	G	A	het	downstream_gene_variant(MODIFIER||1913|||2010001M06Rik||NON_CODING|NR_026688||1),intron_variant(MODIFIER|||c.24+92G>A|227|Abhd11|protein_coding|CODING|NM_001190437|2|1),intron_variant(MODIFIER|||c.264+92G>A|307|Abhd11|protein_coding|CODING|NM_145215|2|1),intron_variant(MODIFIER|||n.662+92G>A||Abhd11||CODING|NR_033794|1|1)
intron_variant	Zan	protein_coding	NM_011741:c.9879+20T>G		MODIFIER										chr5	137414149	137414149	A	C	het	intron_variant(MODIFIER|||c.9879+20T>G|5420|Zan|protein_coding|CODING|NM_011741|50|1)
intron_variant	Zan	protein_coding	NM_011741:c.9879+14T>G		MODIFIER										chr5	137414155	137414155	A	C	het	intron_variant(MODIFIER|||c.9879+14T>G|5420|Zan|protein_coding|CODING|NM_011741|50|1)
intron_variant	Tecpr1	protein_coding	NM_027410:c.531+73T>G		MODIFIER										chr5	144216830	144216830	A	C	het	intron_variant(MODIFIER|||c.531+73T>G|1166|Tecpr1|protein_coding|CODING|NM_027410|4|1)
intron_variant	Gm4871	protein_coding	NM_001101463:c.362+247T>G		MODIFIER										chr5	145031354	145031354	A	C	het	intron_variant(MODIFIER|||c.362+247T>G|314|Gm4871|protein_coding|CODING|NM_001101463|3|1)
intron_variant	Cyp3a16	protein_coding	NM_007820:c.218+171T>A		MODIFIER				rs38070819						chr5	145464862	145464862	A	T	het	intron_variant(MODIFIER|||c.218+171T>A|504|Cyp3a16|protein_coding|CODING|NM_007820|3|1)
intron_variant	Cyp3a16	protein_coding	NM_007820:c.218+119G>A		MODIFIER				rs37939783						chr5	145464914	145464914	C	T	het	intron_variant(MODIFIER|||c.218+119G>A|504|Cyp3a16|protein_coding|CODING|NM_007820|3|1)
intron_variant	Cyp3a16	protein_coding	NM_007820:c.218+59G>T		MODIFIER										chr5	145464974	145464974	C	A	het	intron_variant(MODIFIER|||c.218+59G>T|504|Cyp3a16|protein_coding|CODING|NM_007820|3|1)
synonymous_variant	Cyp3a16	SILENT	NM_007820:p.Thr71Thr/c.213G>A	acG/acA	LOW										chr5	145465038	145465038	C	T	het	synonymous_variant(LOW|SILENT|acG/acA|p.Thr71Thr/c.213G>A|504|Cyp3a16|protein_coding|CODING|NM_007820|3|1)
splice_region_variant	Cyp3a16	protein_coding	NM_007820:c.168T>C		LOW										chr5	145465083	145465083	A	G	het	splice_region_variant(LOW|||c.168T>C|504|Cyp3a16|protein_coding|CODING|NM_007820|3|1),synonymous_variant(LOW|SILENT|ggT/ggC|p.Gly56Gly/c.168T>C|504|Cyp3a16|protein_coding|CODING|NM_007820|3|1)
intron_variant	Cyp3a41b	protein_coding	NM_001105159:c.165+109C>T		MODIFIER										chr5	145582406	145582406	G	A	het	intron_variant(MODIFIER|||c.165+109C>T|504|Cyp3a41b|protein_coding|CODING|NM_001105159|2|1),intron_variant(MODIFIER|||c.165+109C>T|504|Cyp3a41a|protein_coding|CODING|NM_017396.2|2|1)
intergenic_region					MODIFIER										chr5	145624454	145624454	A	T	het	intergenic_region(MODIFIER||||||||||1)
intergenic_region					MODIFIER										chr5	145624710	145624710	C	G	het	intergenic_region(MODIFIER||||||||||1)
intergenic_region					MODIFIER				rs108302802						chr5	145628185	145628185	T	A	het	intergenic_region(MODIFIER||||||||||1)
intergenic_region					MODIFIER										chr5	145628329	145628329	T	G	het	intergenic_region(MODIFIER||||||||||1)
intergenic_region					MODIFIER				rs108374736						chr5	145636672	145636672	A	G	het	intergenic_region(MODIFIER||||||||||1)
intergenic_region					MODIFIER				rs108105196						chr5	145636701	145636701	A	T	het	intergenic_region(MODIFIER||||||||||1)
intergenic_region					MODIFIER										chr5	145636832	145636832	A	G	het	intergenic_region(MODIFIER||||||||||1)
intergenic_region					MODIFIER										chr5	145636858	145636858	T	G	het	intergenic_region(MODIFIER||||||||||1)
intergenic_region					MODIFIER				rs107756982						chr5	145636897	145636897	T	C	het	intergenic_region(MODIFIER||||||||||1)
intergenic_region					MODIFIER				rs108919198						chr5	145636939	145636939	C	G	het	intergenic_region(MODIFIER||||||||||1)
intergenic_region					MODIFIER				rs108662346						chr5	145636989	145636989	G	A	het	intergenic_region(MODIFIER||||||||||1)
intergenic_region					MODIFIER				rs49601529						chr5	145637063	145637063	T	C	het	intergenic_region(MODIFIER||||||||||1)
intergenic_region					MODIFIER				rs30964907						chr5	145637159	145637159	G	A	het	intergenic_region(MODIFIER||||||||||1)
intergenic_region					MODIFIER				rs108300874						chr5	145641275	145641275	C	A	het	intergenic_region(MODIFIER||||||||||1)
intergenic_region					MODIFIER										chr5	145641325	145641325	C	T	het	intergenic_region(MODIFIER||||||||||1)
intergenic_region					MODIFIER				rs108673698						chr5	145641348	145641348	A	G	het	intergenic_region(MODIFIER||||||||||1)
intergenic_region					MODIFIER										chr5	145641380	145641380	A	C	het	intergenic_region(MODIFIER||||||||||1)
intergenic_region					MODIFIER				rs108118034						chr5	145641430	145641430	T	G	het	intergenic_region(MODIFIER||||||||||1)
intergenic_region					MODIFIER										chr5	145641511	145641511	G	C	het	intergenic_region(MODIFIER||||||||||1)
intergenic_region					MODIFIER										chr5	145641523	145641523	C	T	het	intergenic_region(MODIFIER||||||||||1)
intergenic_region					MODIFIER				rs108667691						chr5	145647564	145647564	G	C	het	intergenic_region(MODIFIER||||||||||1)
intergenic_region					MODIFIER				rs6325034						chr5	145647571	145647571	C	G	het	intergenic_region(MODIFIER||||||||||1)
intergenic_region					MODIFIER				rs108820456						chr5	145647667	145647667	T	C	het	intergenic_region(MODIFIER||||||||||1)
intergenic_region					MODIFIER				rs108243231						chr5	145647783	145647783	T	C	het	intergenic_region(MODIFIER||||||||||1)
intergenic_region					MODIFIER										chr5	145647978	145647978	T	G	het	intergenic_region(MODIFIER||||||||||1)
intergenic_region					MODIFIER				rs108487803						chr5	145647991	145647991	C	T	het	intergenic_region(MODIFIER||||||||||1)
intron_variant	Cyp3a41a	protein_coding	NM_017396:c.1256+193G>A		MODIFIER				rs229455586						chr5	145699533	145699533	C	T	het	intron_variant(MODIFIER|||c.1256+193G>A|504|Cyp3a41a|protein_coding|CODING|NM_017396|11|1)
intron_variant	Cyp3a41a	protein_coding	NM_017396:c.1256+180C>A		MODIFIER										chr5	145699546	145699546	G	T	het	intron_variant(MODIFIER|||c.1256+180C>A|504|Cyp3a41a|protein_coding|CODING|NM_017396|11|1)
intron_variant	Cyp3a41a	protein_coding	NM_017396:c.1256+157A>G		MODIFIER										chr5	145699569	145699569	T	C	het	intron_variant(MODIFIER|||c.1256+157A>G|504|Cyp3a41a|protein_coding|CODING|NM_017396|11|1)
intron_variant	Cyp3a41a	protein_coding	NM_017396:c.319-71A>G		MODIFIER										chr5	145709229	145709229	T	C	het	intron_variant(MODIFIER|||c.319-71A>G|504|Cyp3a41a|protein_coding|CODING|NM_017396|4|1)
intron_variant	Cyp3a44	protein_coding	NM_177380:c.166-25A>G		MODIFIER				rs108402360						chr5	145801353	145801353	T	C	het	intron_variant(MODIFIER|||c.166-25A>G|504|Cyp3a44|protein_coding|CODING|NM_177380|2|1)
intron_variant	Cyp3a44	protein_coding	NM_177380:c.166-174C>A		MODIFIER				rs107722445						chr5	145801502	145801502	G	T	het	intron_variant(MODIFIER|||c.166-174C>A|504|Cyp3a44|protein_coding|CODING|NM_177380|2|1)
missense_variant	Cyp3a44	MISSENSE	NM_177380:p.Thr55Lys/c.164C>A	aCg/aAg	MODERATE										chr5	145803665	145803665	G	T	het	missense_variant(MODERATE|MISSENSE|aCg/aAg|p.Thr55Lys/c.164C>A|504|Cyp3a44|protein_coding|CODING|NM_177380|2|1),splice_region_variant(LOW|||c.164C>A|504|Cyp3a44|protein_coding|CODING|NM_177380|2|1)
missense_variant	Cyp3a44	MISSENSE	NM_177380:p.Lys42Thr/c.125A>C	aAa/aCa	MODERATE										chr5	145803704	145803704	T	G	het	missense_variant(MODERATE|MISSENSE|aAa/aCa|p.Lys42Thr/c.125A>C|504|Cyp3a44|protein_coding|CODING|NM_177380|2|1)
synonymous_variant	Cyp3a44	SILENT	NM_177380:p.His30His/c.90T>C	caT/caC	LOW										chr5	145803739	145803739	A	G	het	synonymous_variant(LOW|SILENT|caT/caC|p.His30His/c.90T>C|504|Cyp3a44|protein_coding|CODING|NM_177380|2|1)
intergenic_region					MODIFIER				rs29626357						chr5	146895894	146895894	A	G	het	intergenic_region(MODIFIER||||||||||1)
intron_variant	Fry	protein_coding	NM_172887:c.8491-15A>C		MODIFIER										chr5	150491063	150491063	A	C	het	intron_variant(MODIFIER|||c.8491-15A>C|3020|Fry|protein_coding|CODING|NM_172887|58|1)
intron_variant	Thsd7a	protein_coding	NM_001164805:c.1420+78T>G		MODIFIER										chr6	12500909	12500909	A	C	het	intron_variant(MODIFIER|||c.1420+78T>G|1646|Thsd7a|protein_coding|CODING|NM_001164805|4|1)
3_prime_UTR_variant	Ppp1r3a	protein_coding	NM_080464:c.*111G>A		MODIFIER				rs213558161						chr6	14717533	14717533	C	T	hom	3_prime_UTR_variant(MODIFIER||111|c.*111G>A|1089|Ppp1r3a|protein_coding|CODING|NM_080464|4|1)
intron_variant	Rbm28	protein_coding	NM_133925:c.2119-65G>A		MODIFIER										chr6	29125589	29125589	C	T	hom	intron_variant(MODIFIER|||c.2119-65G>A|750|Rbm28|protein_coding|CODING|NM_133925|18|1)
intron_variant	Flnc	protein_coding	NM_001081185:c.1051-13G>C		MODIFIER										chr6	29441086	29441086	G	C	het	intron_variant(MODIFIER|||c.1051-13G>C|2726|Flnc|protein_coding|CODING|NM_001081185|6|1)
intron_variant	Mkln1	protein_coding	NM_013791:c.169-21T>C		MODIFIER				rs30718075						chr6	31426693	31426693	T	C	hom	intron_variant(MODIFIER|||c.169-21T>C|735|Mkln1|protein_coding|CODING|NM_013791|2|1)
intron_variant	Akr1b7	protein_coding	NM_009731:c.553-30G>T		MODIFIER										chr6	34419378	34419378	G	T	het	intron_variant(MODIFIER|||c.553-30G>T|316|Akr1b7|protein_coding|CODING|NM_009731|5|1)
intron_variant	Akr1b7	protein_coding	NM_009731:c.553-14G>T		MODIFIER										chr6	34419394	34419394	G	T	het	intron_variant(MODIFIER|||c.553-14G>T|316|Akr1b7|protein_coding|CODING|NM_009731|5|1)
intron_variant	Dgki	protein_coding	NM_001081206:c.2421+90A>C		MODIFIER				rs231099981						chr6	36934547	36934547	T	G	hom	intron_variant(MODIFIER|||c.2421+90A>C|1071|Dgki|protein_coding|CODING|NM_001081206|24|1)
missense_variant	Mkrn1	MISSENSE	NM_018810:p.Asn346Tyr/c.1036A>T	Aac/Tac	MODERATE				rs30899669						chr6	39400456	39400456	T	A	hom	missense_variant(MODERATE|MISSENSE|Aac/Tac|p.Asn346Tyr/c.1036A>T|481|Mkrn1|protein_coding|CODING|NM_018810|6|1)
intron_variant	Prss37	protein_coding	NM_026317:c.177-225C>G		MODIFIER				rs52544941						chr6	40516579	40516579	G	C	hom	intron_variant(MODIFIER|||c.177-225C>G|237|Prss37|protein_coding|CODING|NM_026317|3|1)
intron_variant	Mgam	protein_coding	NM_001171003:c.1276-23C>T		MODIFIER										chr6	40661587	40661587	C	T	het	intron_variant(MODIFIER|||n.38-128161G>A||Mir1950||NON_CODING|NR_035473|2|1),intron_variant(MODIFIER|||c.1276-23C>T|1827|Mgam|protein_coding|CODING|NM_001171003|11|1)
intron_variant	Zfp777	protein_coding	NM_001081382:c.1468+16T>G		MODIFIER										chr6	48029107	48029107	A	C	het	intron_variant(MODIFIER|||c.1468+16T>G|885|Zfp777|protein_coding|CODING|NM_001081382|5|1)
intron_variant	Zfp777	protein_coding	NM_001081382:c.1468+10A>G		MODIFIER				rs255543217						chr6	48029113	48029113	T	C	het	intron_variant(MODIFIER|||c.1468+10A>G|885|Zfp777|protein_coding|CODING|NM_001081382|5|1)
intron_variant	Osbpl3	protein_coding	NM_027881:c.211-34C>T		MODIFIER				rs225746865						chr6	50352871	50352871	G	A	hom	intron_variant(MODIFIER|||c.211-34C>T|819|Osbpl3|protein_coding|CODING|NM_001163645|4|1),intron_variant(MODIFIER|||c.211-34C>T|855|Osbpl3|protein_coding|CODING|NM_027881|3|1)
splice_region_variant	Plekha8	protein_coding	NM_001164361:c.1040C>T		LOW										chr6	54628843	54628843	C	T	het	splice_region_variant(LOW|||c.905C>T|474|Plekha8|protein_coding|CODING|NM_001001335|9|1),splice_region_variant(LOW|||c.1040C>T|519|Plekha8|protein_coding|CODING|NM_001164361|9|1),intron_variant(MODIFIER|||c.905-3C>T|474|Plekha8|protein_coding|CODING|NM_001001335|9|1),intron_variant(MODIFIER|||c.1040-3C>T|519|Plekha8|protein_coding|CODING|NM_001164361|9|1)
intron_variant	Znrf2	protein_coding	NM_199143:c.660-104G>C		MODIFIER										chr6	54884661	54884661	G	C	het	intron_variant(MODIFIER|||c.660-104G>C|238|Znrf2|protein_coding|CODING|NM_199143|3|1)
intron_variant	Thnsl2	protein_coding	NM_001033929:c.572-104T>G		MODIFIER				rs49593081						chr6	71134415	71134415	A	C	hom	intron_variant(MODIFIER|||c.572-104T>G|483|Thnsl2|protein_coding|CODING|NM_001033929|4|1),intron_variant(MODIFIER|||c.572-104T>G|483|Thnsl2|protein_coding|CODING|NM_178413|5|1)
intron_variant	Thnsl2	protein_coding	NM_001033929:c.572-112A>G		MODIFIER				rs36385312						chr6	71134423	71134423	T	C	hom	intron_variant(MODIFIER|||c.572-112A>G|483|Thnsl2|protein_coding|CODING|NM_001033929|4|1),intron_variant(MODIFIER|||c.572-112A>G|483|Thnsl2|protein_coding|CODING|NM_178413|5|1)
intron_variant	Thnsl2	protein_coding	NM_001033929:c.572-199G>A		MODIFIER				rs39439158						chr6	71134510	71134510	C	T	hom	intron_variant(MODIFIER|||c.572-199G>A|483|Thnsl2|protein_coding|CODING|NM_001033929|4|1),intron_variant(MODIFIER|||c.572-199G>A|483|Thnsl2|protein_coding|CODING|NM_178413|5|1)
intron_variant	Polr1a	protein_coding	NM_009088:c.2655+166A>T		MODIFIER				rs51867136						chr6	71951087	71951087	A	T	hom	intron_variant(MODIFIER|||c.2655+166A>T|1717|Polr1a|protein_coding|CODING|NM_009088|18|1)
intron_variant	Sftpb	protein_coding	NM_147779:c.390+47G>C		MODIFIER				rs52137143						chr6	72305981	72305981	G	C	hom	intron_variant(MODIFIER|||c.390+47G>C|377|Sftpb|protein_coding|CODING|NM_147779|5|1)
intron_variant	Tmem150a	protein_coding	NM_144916:c.114-35A>C		MODIFIER										chr6	72357015	72357015	A	C	het	intron_variant(MODIFIER|||c.114-35A>C|271|Tmem150a|protein_coding|CODING|NM_144916|3|1)
intron_variant	Tmem150a	protein_coding	NM_144916:c.114-22A>C		MODIFIER										chr6	72357028	72357028	A	C	het	intron_variant(MODIFIER|||c.114-22A>C|271|Tmem150a|protein_coding|CODING|NM_144916|3|1)
downstream_gene_variant	Rtkn	protein_coding	NM_001136227		MODIFIER				rs51091930						chr6	83153684	83153684	C	G	hom	downstream_gene_variant(MODIFIER||1105||564|Rtkn|protein_coding|CODING|NM_001136227||1),downstream_gene_variant(MODIFIER||1105||551|Rtkn|protein_coding|CODING|NM_009106||1),downstream_gene_variant(MODIFIER||1105||551|Rtkn|protein_coding|CODING|NM_133641||1),intron_variant(MODIFIER|||c.535-67G>C|334|Wdr54|protein_coding|CODING|NM_023790|6|1)
intron_variant	Fbxo41	protein_coding	NM_001001160:c.1126-27T>C		MODIFIER				rs107955698						chr6	85480320	85480320	A	G	hom	intron_variant(MODIFIER|||c.1126-27T>C|873|Fbxo41|protein_coding|CODING|NM_001001160|4|1)
intron_variant	Antxr1	protein_coding	NM_054041:c.796+78T>G		MODIFIER										chr6	87255705	87255705	A	C	het	intron_variant(MODIFIER|||c.796+78T>G|562|Antxr1|protein_coding|CODING|NM_054041|10|1)
intron_variant	Plxna1	protein_coding	NM_008881:c.1737+45T>G		MODIFIER				rs263614215						chr6	89342540	89342540	A	C	het	intron_variant(MODIFIER|||c.1737+45T>G|1894|Plxna1|protein_coding|CODING|NM_008881|6|1)
intron_variant	Nup210	protein_coding	NM_018815:c.533+87C>G		MODIFIER										chr6	91089748	91089748	G	C	het	intron_variant(MODIFIER|||c.533+87C>G|1886|Nup210|protein_coding|CODING|NM_018815|4|1)
intron_variant	Grip2	protein_coding	NM_001159507:c.2225-175A>C		MODIFIER				rs45759653						chr6	91775036	91775036	T	G	hom	intron_variant(MODIFIER|||c.2225-175A>C|1042|Grip2|protein_coding|CODING|NM_001159507|18|1)
intron_variant	Slc25a26	protein_coding	NM_026255:c.634-141A>C		MODIFIER										chr6	94599038	94599038	A	C	het	intron_variant(MODIFIER|||c.634-141A>C|274|Slc25a26|protein_coding|CODING|NM_026255|8|1)
intron_variant	Chl1	protein_coding	NM_007697:c.1118-208A>T		MODIFIER				rs29973745						chr6	103690008	103690008	A	T	hom	intron_variant(MODIFIER|||c.1118-208A>T|1209|Chl1|protein_coding|CODING|NM_007697|10|1)
intergenic_region					MODIFIER										chr6	116195381	116195381	G	T	het	intergenic_region(MODIFIER||||||||||1)
intron_variant	Rassf4	protein_coding	NM_178045:c.62+21T>G		MODIFIER										chr6	116661822	116661822	A	C	het	intron_variant(MODIFIER|||c.62+21T>G|322|Rassf4|protein_coding|CODING|NM_178045|2|1)
intron_variant	Bms1	protein_coding	NM_194339:c.3630+30G>A		MODIFIER										chr6	118384209	118384209	C	T	hom	intron_variant(MODIFIER|||c.3630+30G>A|1284|Bms1|protein_coding|CODING|NM_194339|22|1)
intron_variant	Cecr2	protein_coding	NM_001128151:c.1801-136C>T		MODIFIER										chr6	120757430	120757430	C	T	het	intron_variant(MODIFIER|||c.1801-136C>T|1425|Cecr2|protein_coding|CODING|NM_001128151|14|1)
intron_variant	Mug-ps1		NR_027619:n.2985-130T>C		MODIFIER										chr6	122237603	122237603	T	C	het	intron_variant(MODIFIER|||n.2985-130T>C||Mug-ps1||NON_CODING|NR_027619|23|1)
intron_variant	Mug-ps1		NR_027619:n.2985-107A>C		MODIFIER										chr6	122237626	122237626	A	C	het	intron_variant(MODIFIER|||n.2985-107A>C||Mug-ps1||NON_CODING|NR_027619|23|1)
synonymous_variant	Cd163	SILENT	NM_001170395:p.Gly361Gly/c.1083T>C	ggT/ggC	LOW				rs30514715						chr6	124311694	124311694	T	C	hom	synonymous_variant(LOW|SILENT|ggT/ggC|p.Gly361Gly/c.1083T>C|1159|Cd163|protein_coding|CODING|NM_001170395|5|1),synonymous_variant(LOW|SILENT|ggT/ggC|p.Gly361Gly/c.1083T>C|1121|Cd163|protein_coding|CODING|NM_053094|5|1)
intron_variant	Clstn3	protein_coding	NM_153508:c.1323+121A>G		MODIFIER										chr6	124456756	124456756	T	C	het	intron_variant(MODIFIER|||c.1323+121A>G|956|Clstn3|protein_coding|CODING|NM_153508|8|1)
missense_variant	Prb1	MISSENSE	NM_198669:p.Leu309Pro/c.926T>C	cTc/cCc	MODERATE										chr6	132207743	132207743	A	G	het	missense_variant(MODERATE|MISSENSE|cTc/cCc|p.Leu309Pro/c.926T>C|504|Prb1|protein_coding|CODING|NM_198669|3|1),intron_variant(MODIFIER|||c.697-441T>C|298|Gm4736|protein_coding|CODING|NM_053251|4|1|WARNING_TRANSCRIPT_INCOMPLETE)
intergenic_region					MODIFIER										chr6	132438887	132438887	G	C	het	intergenic_region(MODIFIER||||||||||1)
intergenic_region					MODIFIER				rs48247004						chr6	132438963	132438963	G	A	het	intergenic_region(MODIFIER||||||||||1)
intergenic_region					MODIFIER										chr6	132439157	132439157	C	G	het	intergenic_region(MODIFIER||||||||||1)
intergenic_region					MODIFIER										chr6	132439235	132439235	A	G	het	intergenic_region(MODIFIER||||||||||1)
missense_variant	Prp2	MISSENSE	NM_031499:p.Gln130Pro/c.389A>C	cAg/cCg	MODERATE										chr6	132600140	132600140	A	C	hom	missense_variant(MODERATE|MISSENSE|cAg/cCg|p.Gln130Pro/c.389A>C|316|Prp2|protein_coding|CODING|NM_031499|2|1)
intron_variant	Aebp2	protein_coding	NM_001005605:c.858+43G>T		MODIFIER				rs30320388						chr6	140633939	140633939	G	T	hom	intron_variant(MODIFIER|||c.858+43G>T|496|Aebp2|protein_coding|CODING|NM_001005605|2|1),intron_variant(MODIFIER|||c.255+43G>T|303|Aebp2|protein_coding|CODING|NM_009637|2|1),intron_variant(MODIFIER|||c.192+43G>T|274|Aebp2|protein_coding|CODING|NM_178803|2|1)
synonymous_variant	Kras	SILENT	NM_021284:p.Tyr32Tyr/c.96T>C	taT/taC	LOW										chr6	145246710	145246710	A	G	hom	synonymous_variant(LOW|SILENT|taT/taC|p.Tyr32Tyr/c.96T>C|188|Kras|protein_coding|CODING|NM_021284|2|1)
3_prime_UTR_variant	Myadm	protein_coding	NM_001093764:c.*860T>C		MODIFIER										chr7	3298546	3298546	T	C	hom	3_prime_UTR_variant(MODIFIER||860|c.*860T>C|320|Myadm|protein_coding|CODING|NM_001093764|3|1),3_prime_UTR_variant(MODIFIER||860|c.*860T>C|320|Myadm|protein_coding|CODING|NM_001093765|3|1),3_prime_UTR_variant(MODIFIER||860|c.*860T>C|320|Myadm|protein_coding|CODING|NM_001093766|2|1),3_prime_UTR_variant(MODIFIER||860|c.*860T>C|320|Myadm|protein_coding|CODING|NM_016969|3|1)
intron_variant	Eps8l1	protein_coding	NM_026146:c.1648-17T>C		MODIFIER										chr7	4477873	4477873	T	C	het	intron_variant(MODIFIER|||c.1648-17T>C|716|Eps8l1|protein_coding|CODING|NM_026146|16|1)
intron_variant	Brsk1	protein_coding	NM_001003920:c.679-70A>C		MODIFIER										chr7	4704058	4704058	A	C	het	intron_variant(MODIFIER|||c.679-70A>C|778|Brsk1|protein_coding|CODING|NM_001003920|7|1),intron_variant(MODIFIER|||c.679-70A>C|343|Brsk1|protein_coding|CODING|NM_001168572|7|1)
intron_variant	Brsk1	protein_coding	NM_001003920:c.679-64G>C		MODIFIER				rs226459996						chr7	4704064	4704064	G	C	het	intron_variant(MODIFIER|||c.679-64G>C|778|Brsk1|protein_coding|CODING|NM_001003920|7|1),intron_variant(MODIFIER|||c.679-64G>C|343|Brsk1|protein_coding|CODING|NM_001168572|7|1)
intergenic_region					MODIFIER										chr7	8509720	8509720	C	T	het	intergenic_region(MODIFIER||||||||||1)
intron_variant	2810007J24Rik	protein_coding	NM_001199306:c.473-12T>C		MODIFIER										chr7	14416324	14416324	A	G	hom	intron_variant(MODIFIER|||c.473-12T>C|282|2810007J24Rik|protein_coding|CODING|NM_001199306|4|1),intron_variant(MODIFIER|||c.473-12T>C|282|2810007J24Rik|protein_coding|CODING|NM_175250|4|1)
intergenic_region					MODIFIER				rs108167583						chr7	15024133	15024133	T	C	het	intergenic_region(MODIFIER||||||||||1)
intergenic_region					MODIFIER										chr7	15344147	15344147	G	A	het	intergenic_region(MODIFIER||||||||||1)
intron_variant	Obox2	protein_coding	NM_145708:c.417-33G>A		MODIFIER				rs108238086						chr7	15397801	15397801	G	A	het	intron_variant(MODIFIER|||c.417-33G>A|151|Obox2|protein_coding|CODING|NM_145708|3|1)
3_prime_UTR_variant	Obox2	protein_coding	NM_145708:c.*88C>A		MODIFIER										chr7	15397961	15397961	C	A	het	3_prime_UTR_variant(MODIFIER||88|c.*88C>A|151|Obox2|protein_coding|CODING|NM_145708|4|1)
intergenic_region					MODIFIER										chr7	15589719	15589719	C	T	het	intergenic_region(MODIFIER||||||||||1)
intergenic_region					MODIFIER										chr7	15691641	15691641	G	A	het	intergenic_region(MODIFIER||||||||||1)
intergenic_region					MODIFIER										chr7	15691785	15691785	A	C	het	intergenic_region(MODIFIER||||||||||1)
intron_variant	Gltscr2	protein_coding	NM_133831:c.1391+45T>G		MODIFIER										chr7	15938307	15938307	A	C	het	downstream_gene_variant(MODIFIER||455|||Snord23||NON_CODING|NR_028539||1),intron_variant(MODIFIER|||c.1391+45T>G|484|Gltscr2|protein_coding|CODING|NM_133831|11|1)
splice_region_variant	Strn4	protein_coding	NM_133789:c.1154T>C		LOW										chr7	16831459	16831459	T	C	het	splice_region_variant(LOW|||c.1154T>C|760|Strn4|protein_coding|CODING|NM_133789|8|1),intron_variant(MODIFIER|||c.1154-6T>C|760|Strn4|protein_coding|CODING|NM_133789|8|1),intron_variant(MODIFIER|||c.1154-27T>C|753|Strn4|protein_coding|CODING|NM_001039878|8|1)
intergenic_region					MODIFIER										chr7	17918779	17918779	T	A	hom	intergenic_region(MODIFIER||||||||||1)
intron_variant	Mark4	protein_coding	NM_172279:c.492+150T>G		MODIFIER										chr7	19447031	19447031	A	C	het	intron_variant(MODIFIER|||c.492+150T>G|752|Mark4|protein_coding|CODING|NM_172279|6|1)
synonymous_variant	Zfp180	SILENT	NM_001045486:p.Ser206Ser/c.618T>C	agT/agC	LOW				rs36681335						chr7	24104775	24104775	T	C	het	synonymous_variant(LOW|SILENT|agT/agC|p.Ser206Ser/c.618T>C|655|Zfp180|protein_coding|CODING|NM_001045486|5|1)
missense_variant	Zfp180	MISSENSE	NM_001045486:p.Arg225Cys/c.673C>T	Cgc/Tgc	MODERATE				rs221623714						chr7	24104830	24104830	C	T	het	missense_variant(MODERATE|MISSENSE|Cgc/Tgc|p.Arg225Cys/c.673C>T|655|Zfp180|protein_coding|CODING|NM_001045486|5|1)
missense_variant	Zfp180	MISSENSE	NM_001045486:p.Arg272His/c.815G>A	cGc/cAc	MODERATE				rs36944654						chr7	24104972	24104972	G	A	het	missense_variant(MODERATE|MISSENSE|cGc/cAc|p.Arg272His/c.815G>A|655|Zfp180|protein_coding|CODING|NM_001045486|5|1)
missense_variant	Zfp180	MISSENSE	NM_001045486:p.Val280Met/c.838G>A	Gtg/Atg	MODERATE				rs108061405						chr7	24104995	24104995	G	A	het	missense_variant(MODERATE|MISSENSE|Gtg/Atg|p.Val280Met/c.838G>A|655|Zfp180|protein_coding|CODING|NM_001045486|5|1)
synonymous_variant	Zfp180	SILENT	NM_001045486:p.Thr341Thr/c.1023A>G	acA/acG	LOW				rs47214837						chr7	24105180	24105180	A	G	het	synonymous_variant(LOW|SILENT|acA/acG|p.Thr341Thr/c.1023A>G|655|Zfp180|protein_coding|CODING|NM_001045486|5|1)
intron_variant	Megf8	protein_coding	NM_001160400:c.6106-25A>C		MODIFIER										chr7	25358220	25358220	A	C	het	intron_variant(MODIFIER|||c.6106-25A>C|2789|Megf8|protein_coding|CODING|NM_001160400|34|1)
missense_variant	Axl	MISSENSE	NM_009465:p.Ala455Thr/c.1363G>A	Gcc/Acc	MODERATE										chr7	25770697	25770697	C	T	hom	missense_variant(MODERATE|MISSENSE|Gcc/Acc|p.Ala446Thr/c.1336G>A|879|Axl|protein_coding|CODING|NM_001190974|10|1),missense_variant(MODERATE|MISSENSE|Gcc/Acc|p.Ala358Thr/c.1072G>A|791|Axl|protein_coding|CODING|NM_001190975|9|1),missense_variant(MODERATE|MISSENSE|Gcc/Acc|p.Ala455Thr/c.1363G>A|888|Axl|protein_coding|CODING|NM_009465|11|1)
intron_variant	Cyp2s1	protein_coding	NM_028775:c.496+89T>G		MODIFIER				rs255359551						chr7	25811513	25811513	A	C	het	intron_variant(MODIFIER|||c.496+89T>G|501|Cyp2s1|protein_coding|CODING|NM_028775|3|1)
intron_variant	Zfp790	protein_coding	NM_001145880:c.229+928A>T		MODIFIER										chr7	29826715	29826715	A	T	het	intron_variant(MODIFIER|||c.229+928A>T|779|Zfp790|protein_coding|CODING|NM_001145880|4|1),intron_variant(MODIFIER|||c.229+928A>T|779|Zfp790|protein_coding|CODING|NM_146185|4|1)
intron_variant	Lrp3	protein_coding	NM_001024707:c.184+34T>G		MODIFIER										chr7	35211401	35211401	A	C	het	intron_variant(MODIFIER|||c.184+34T>G|790|Lrp3|protein_coding|CODING|NM_001024707|3|1)
intron_variant	Ankrd27	protein_coding	NM_145633:c.905-221T>C		MODIFIER										chr7	35606880	35606880	T	C	hom	intron_variant(MODIFIER|||c.905-221T>C|1048|Ankrd27|protein_coding|CODING|NM_145633|10|1),intron_variant(MODIFIER|||c.905-221T>C|377|Ankrd27|protein_coding|CODING|NM_178263|10|1)
intergenic_region					MODIFIER				rs48663041						chr7	38446969	38446969	C	A	het	intergenic_region(MODIFIER||||||||||1)
intergenic_region					MODIFIER				rs237458696						chr7	38447987	38447987	A	C	het	intergenic_region(MODIFIER||||||||||1)
intergenic_region					MODIFIER										chr7	38448062	38448062	T	A	het	intergenic_region(MODIFIER||||||||||1)
intergenic_region					MODIFIER										chr7	38449589	38449589	C	T	het	intergenic_region(MODIFIER||||||||||1)
intergenic_region					MODIFIER										chr7	38449601	38449601	A	T	het	intergenic_region(MODIFIER||||||||||1)
intergenic_region					MODIFIER				rs46476312						chr7	38449619	38449619	A	C	het	intergenic_region(MODIFIER||||||||||1)
missense_variant	Gm5591	MISSENSE	NM_001013810:p.Lys345Thr/c.1034A>C	aAa/aCa	MODERATE										chr7	38520414	38520414	T	G	het	missense_variant(MODERATE|MISSENSE|aAa/aCa|p.Lys345Thr/c.1034A>C|855|Gm5591|protein_coding|CODING|NM_001013810|3|1)
missense_variant	Gm5591	MISSENSE	NM_001013810:p.Arg338Gln/c.1013G>A	cGg/cAg	MODERATE										chr7	38520435	38520435	C	T	het	missense_variant(MODERATE|MISSENSE|cGg/cAg|p.Arg338Gln/c.1013G>A|855|Gm5591|protein_coding|CODING|NM_001013810|3|1)
missense_variant	Gm5591	MISSENSE	NM_001013810:p.Glu320Lys/c.958G>A	Gaa/Aaa	MODERATE										chr7	38520490	38520490	C	T	het	missense_variant(MODERATE|MISSENSE|Gaa/Aaa|p.Glu320Lys/c.958G>A|855|Gm5591|protein_coding|CODING|NM_001013810|3|1)
missense_variant	Gm5591	MISSENSE	NM_001013810:p.Met311Leu/c.931A>C	Atg/Ctg	MODERATE										chr7	38520517	38520517	T	G	het	missense_variant(MODERATE|MISSENSE|Atg/Ctg|p.Met311Leu/c.931A>C|855|Gm5591|protein_coding|CODING|NM_001013810|3|1)
intron_variant	Gm5591	protein_coding	NM_001013810:c.764-73C>G		MODIFIER				rs46661878						chr7	38520757	38520757	G	C	het	intron_variant(MODIFIER|||c.764-73C>G|855|Gm5591|protein_coding|CODING|NM_001013810|2|1)
splice_region_variant	Gm5591	protein_coding	NM_001013810:c.8C>T		LOW				rs46301172						chr7	38522643	38522643	G	A	het	splice_region_variant(LOW|||c.8C>T|855|Gm5591|protein_coding|CODING|NM_001013810|1|1),intron_variant(MODIFIER|||c.8-7C>T|855|Gm5591|protein_coding|CODING|NM_001013810|1|1)
intron_variant	Gm5591	protein_coding	NM_001013810:c.8-32C>G		MODIFIER				rs49073160						chr7	38522668	38522668	G	C	het	intron_variant(MODIFIER|||c.8-32C>G|855|Gm5591|protein_coding|CODING|NM_001013810|1|1)
intron_variant	Gm5591	protein_coding	NM_001013810:c.7+62C>A		MODIFIER				rs52051800						chr7	38527993	38527993	G	T	het	intron_variant(MODIFIER|||c.7+62C>A|855|Gm5591|protein_coding|CODING|NM_001013810|1|1)
upstream_gene_variant	Gm5591	protein_coding	NM_001013810		MODIFIER										chr7	38528336	38528336	G	A	het	upstream_gene_variant(MODIFIER||143||855|Gm5591|protein_coding|CODING|NM_001013810||1),intergenic_region(MODIFIER||||||||||1)
upstream_gene_variant	Gm5591	protein_coding	NM_001013810		MODIFIER										chr7	38528383	38528383	G	T	het	upstream_gene_variant(MODIFIER||190||855|Gm5591|protein_coding|CODING|NM_001013810||1),intergenic_region(MODIFIER||||||||||1)
intergenic_region					MODIFIER										chr7	39138517	39138517	A	G	het	intergenic_region(MODIFIER||||||||||1)
intergenic_region					MODIFIER										chr7	39138687	39138687	T	C	het	intergenic_region(MODIFIER||||||||||1)
intergenic_region					MODIFIER										chr7	39363319	39363319	A	C	het	intergenic_region(MODIFIER||||||||||1)
intergenic_region					MODIFIER										chr7	39365514	39365514	G	T	het	intergenic_region(MODIFIER||||||||||1)
missense_variant	Gm5595	MISSENSE	NM_001008427:p.Ser68Thr/c.203G>C	aGt/aCt	MODERATE										chr7	42662985	42662985	C	G	het	missense_variant(MODERATE|MISSENSE|aGt/aCt|p.Ser68Thr/c.203G>C|525|Gm5595|protein_coding|CODING|NM_001008427|4|1)
intergenic_region					MODIFIER				rs108128095						chr7	43150930	43150930	T	C	het	intergenic_region(MODIFIER||||||||||1)
intron_variant	Zfp936	protein_coding	NM_001034893:c.-1+72C>G		MODIFIER				rs253087810						chr7	43177763	43177763	C	G	het	intron_variant(MODIFIER|||c.-1+72C>G|455|Zfp936|protein_coding|CODING|NM_001034893|1|1|WARNING_TRANSCRIPT_INCOMPLETE)
intron_variant	Zfp936	protein_coding	NM_001034893:c.1-242G>T		MODIFIER										chr7	43186927	43186927	G	T	het	intron_variant(MODIFIER|||c.1-242G>T|455|Zfp936|protein_coding|CODING|NM_001034893|1|1|WARNING_TRANSCRIPT_INCOMPLETE)
missense_variant	Zfp936	MISSENSE	NM_001034893:p.Arg41His/c.122G>A	cGc/cAc	MODERATE				rs50444056						chr7	43187290	43187290	G	A	het	missense_variant(MODERATE|MISSENSE|cGc/cAc|p.Arg41His/c.122G>A|455|Zfp936|protein_coding|CODING|NM_001034893|2|1|WARNING_TRANSCRIPT_INCOMPLETE)
intron_variant	Zfp936	protein_coding	NM_001034893:c.190-172G>A		MODIFIER										chr7	43189130	43189130	G	A	het	intron_variant(MODIFIER|||c.190-172G>A|455|Zfp936|protein_coding|CODING|NM_001034893|3|1|WARNING_TRANSCRIPT_INCOMPLETE)
intron_variant	Zfp936	protein_coding	NM_001034893:c.190-142G>T		MODIFIER										chr7	43189160	43189160	G	T	het	intron_variant(MODIFIER|||c.190-142G>T|455|Zfp936|protein_coding|CODING|NM_001034893|3|1|WARNING_TRANSCRIPT_INCOMPLETE)
missense_variant	Zfp936	MISSENSE	NM_001034893:p.Lys124Arg/c.371A>G	aAa/aGa	MODERATE										chr7	43189483	43189483	A	G	het	missense_variant(MODERATE|MISSENSE|aAa/aGa|p.Lys124Arg/c.371A>G|455|Zfp936|protein_coding|CODING|NM_001034893|4|1|WARNING_TRANSCRIPT_INCOMPLETE)
synonymous_variant	EU599041	SILENT	NM_001177525:p.Ser103Ser/c.309G>T	tcG/tcT	LOW										chr7	43225829	43225829	G	T	het	synonymous_variant(LOW|SILENT|tcG/tcT|p.Ser103Ser/c.309G>T|270|EU599041|protein_coding|CODING|NM_001177525|4|1)
missense_variant	EU599041	MISSENSE	NM_001177525:p.Thr113Ala/c.337A>G	Aca/Gca	MODERATE										chr7	43225857	43225857	A	G	het	missense_variant(MODERATE|MISSENSE|Aca/Gca|p.Thr113Ala/c.337A>G|270|EU599041|protein_coding|CODING|NM_001177525|4|1)
synonymous_variant	EU599041	SILENT	NM_001177525:p.Leu118Leu/c.354C>A	ctC/ctA	LOW										chr7	43225874	43225874	C	A	het	synonymous_variant(LOW|SILENT|ctC/ctA|p.Leu118Leu/c.354C>A|270|EU599041|protein_coding|CODING|NM_001177525|4|1)
synonymous_variant	EU599041	SILENT	NM_001177525:p.Phe140Phe/c.420T>C	ttT/ttC	LOW										chr7	43225940	43225940	T	C	het	synonymous_variant(LOW|SILENT|ttT/ttC|p.Phe140Phe/c.420T>C|270|EU599041|protein_coding|CODING|NM_001177525|4|1)
missense_variant	EU599041	MISSENSE	NM_001177525:p.Leu148Val/c.442C>G	Cta/Gta	MODERATE										chr7	43225962	43225962	C	G	het	missense_variant(MODERATE|MISSENSE|Cta/Gta|p.Leu148Val/c.442C>G|270|EU599041|protein_coding|CODING|NM_001177525|4|1)
intron_variant	Klk1b5	protein_coding	NM_008456:c.207-74A>C		MODIFIER										chr7	44219536	44219536	A	C	het	intron_variant(MODIFIER|||c.207-74A>C|261|Klk1b5|protein_coding|CODING|NM_008456|2|1)
missense_variant	Ppp1r15a	MISSENSE	NM_008654:p.Leu381Ser/c.1142T>C	tTg/tCg	MODERATE										chr7	45524241	45524241	A	G	het	missense_variant(MODERATE|MISSENSE|tTg/tCg|p.Leu381Ser/c.1142T>C|657|Ppp1r15a|protein_coding|CODING|NM_008654|2|1),downstream_gene_variant(MODIFIER||1861||562|Tulp2|protein_coding|CODING|NM_008807||1),downstream_gene_variant(MODIFIER||1638||562|Tulp2|protein_coding|CODING|NM_001045555||1)
intron_variant	Grin2d	protein_coding	NM_008172:c.1191+61A>G		MODIFIER										chr7	45858389	45858389	T	C	het	intron_variant(MODIFIER|||c.1191+61A>G|1323|Grin2d|protein_coding|CODING|NM_008172|3|1)
intron_variant	Gtf2h1	protein_coding	NM_008186:c.-15-17A>C		MODIFIER										chr7	46801655	46801655	A	C	het	intron_variant(MODIFIER|||c.-15-17A>C|547|Gtf2h1|protein_coding|CODING|NM_008186|1|1)
intron_variant	Gtf2h1	protein_coding	NM_008186:c.-15-11A>C		MODIFIER										chr7	46801661	46801661	A	C	het	intron_variant(MODIFIER|||c.-15-11A>C|547|Gtf2h1|protein_coding|CODING|NM_008186|1|1)
intergenic_region					MODIFIER										chr7	59877265	59877265	A	T	het	intergenic_region(MODIFIER||||||||||1)
synonymous_variant	Acan	SILENT	NM_007424:p.Thr1927Thr/c.5781T>C	acT/acC	LOW				rs31327362						chr7	79111322	79111322	T	C	hom	synonymous_variant(LOW|SILENT|acT/acC|p.Thr1927Thr/c.5781T>C|2132|Acan|protein_coding|CODING|NM_007424|13|1)
missense_variant	Acan	MISSENSE	NM_007424:p.His1938Pro/c.5813A>C	cAt/cCt	MODERATE				rs32310727						chr7	79111354	79111354	A	C	hom	missense_variant(MODERATE|MISSENSE|cAt/cCt|p.His1938Pro/c.5813A>C|2132|Acan|protein_coding|CODING|NM_007424|13|1)
intron_variant	Fanci	protein_coding	NM_145946:c.1819-81A>C		MODIFIER										chr7	79430349	79430349	A	C	het	intron_variant(MODIFIER|||c.1819-81A>C|1330|Fanci|protein_coding|CODING|NM_145946|18|1)
intron_variant	Fanci	protein_coding	NM_145946:c.1819-75A>C		MODIFIER										chr7	79430355	79430355	A	C	het	intron_variant(MODIFIER|||c.1819-75A>C|1330|Fanci|protein_coding|CODING|NM_145946|18|1)
intron_variant	Eftud1	protein_coding	NM_001159672:c.-15-47A>C		MODIFIER										chr7	82649479	82649479	A	C	het	upstream_gene_variant(MODIFIER||951||394|Fam154b|protein_coding|CODING|NM_177894||1),intron_variant(MODIFIER|||c.-15-47A>C|1127|Eftud1|protein_coding|CODING|NM_001159672|1|1),intron_variant(MODIFIER|||c.-15-47A>C|1127|Eftud1|protein_coding|CODING|NM_175317|1|1)
intron_variant	Tmc3	protein_coding	NM_177695:c.2085-105G>A		MODIFIER										chr7	83616628	83616628	G	A	het	intron_variant(MODIFIER|||c.2085-105G>A|1130|Tmc3|protein_coding|CODING|NM_177695|18|1)
intron_variant	Fah	protein_coding	NM_010176:c.1062+70T>G		MODIFIER										chr7	84589504	84589504	A	C	het	intron_variant(MODIFIER|||c.1062+70T>G|419|Fah|protein_coding|CODING|NM_010176|12|1)
intron_variant	Fah	protein_coding	NM_010176:c.1062+64T>G		MODIFIER										chr7	84589510	84589510	A	C	het	intron_variant(MODIFIER|||c.1062+64T>G|419|Fah|protein_coding|CODING|NM_010176|12|1)
missense_variant	4632434I11Rik	MISSENSE	NM_001080995:p.Pro706Leu/c.2117C>T	cCt/cTt	MODERATE										chr7	92858589	92858589	G	A	hom	missense_variant(MODERATE|MISSENSE|cCt/cTt|p.Pro706Leu/c.2117C>T|899|4632434I11Rik|protein_coding|CODING|NM_001080995|7|1)
synonymous_variant	Thrsp	SILENT	NM_009381:p.Val149Val/c.447T>C	gtT/gtC	LOW				rs13471530						chr7	97417057	97417057	A	G	hom	synonymous_variant(LOW|SILENT|gtT/gtC|p.Val149Val/c.447T>C|150|Thrsp|protein_coding|CODING|NM_009381|1|1)
intron_variant	Rnf169	protein_coding	NM_175388:c.684+182A>G		MODIFIER										chr7	99942777	99942777	T	C	het	intron_variant(MODIFIER|||c.684+182A>G|694|Rnf169|protein_coding|CODING|NM_175388|3|1)
missense_variant	Olfr577	MISSENSE	NM_147109:p.Val228Ile/c.682G>A	Gta/Ata	MODERATE				rs243575509						chr7	102973309	102973309	C	T	hom	missense_variant(MODERATE|MISSENSE|Gta/Ata|p.Val228Ile/c.682G>A|312|Olfr577|protein_coding|CODING|NM_147109|1|1)
intron_variant	Usp17le	protein_coding	NM_001256973:c.29-32A>T		MODIFIER										chr7	104770713	104770713	T	A	het	intron_variant(MODIFIER|||c.29-32A>T|540|Usp17le|protein_coding|CODING|NM_001256973|1|1)
intron_variant	Usp17le	protein_coding	NM_001256973:c.29-109C>T		MODIFIER										chr7	104770790	104770790	G	A	het	intron_variant(MODIFIER|||c.29-109C>T|540|Usp17le|protein_coding|CODING|NM_001256973|1|1)
intron_variant	Usp17le	protein_coding	NM_001256973:c.29-115T>C		MODIFIER										chr7	104770796	104770796	A	G	het	intron_variant(MODIFIER|||c.29-115T>C|540|Usp17le|protein_coding|CODING|NM_001256973|1|1)
intron_variant	Usp17le	protein_coding	NM_001256973:c.29-132A>G		MODIFIER										chr7	104770813	104770813	T	C	het	intron_variant(MODIFIER|||c.29-132A>G|540|Usp17le|protein_coding|CODING|NM_001256973|1|1)
intron_variant	Usp17le	protein_coding	NM_001256973:c.29-177A>G		MODIFIER										chr7	104770858	104770858	T	C	het	intron_variant(MODIFIER|||c.29-177A>G|540|Usp17le|protein_coding|CODING|NM_001256973|1|1)
intron_variant	Usp17le	protein_coding	NM_001256973:c.29-1954T>C		MODIFIER										chr7	104772635	104772635	A	G	het	intron_variant(MODIFIER|||c.29-1954T>C|540|Usp17le|protein_coding|CODING|NM_001256973|1|1)
intron_variant	Usp17le	protein_coding	NM_001256973:c.29-2269G>A		MODIFIER										chr7	104772950	104772950	C	T	het	intron_variant(MODIFIER|||c.29-2269G>A|540|Usp17le|protein_coding|CODING|NM_001256973|1|1)
intron_variant	Usp17le	protein_coding	NM_001256973:c.29-2279T>C		MODIFIER				rs108832555						chr7	104772960	104772960	A	G	het	intron_variant(MODIFIER|||c.29-2279T>C|540|Usp17le|protein_coding|CODING|NM_001256973|1|1)
intron_variant	Usp17le	protein_coding	NM_001256973:c.29-2294T>C		MODIFIER										chr7	104772975	104772975	A	G	het	intron_variant(MODIFIER|||c.29-2294T>C|540|Usp17le|protein_coding|CODING|NM_001256973|1|1)
intron_variant	Usp17le	protein_coding	NM_001256973:c.28+166T>C		MODIFIER										chr7	104777277	104777277	A	G	het	intron_variant(MODIFIER|||c.28+166T>C|540|Usp17le|protein_coding|CODING|NM_001256973|1|1)
intron_variant	Usp17le	protein_coding	NM_001256973:c.28+89A>C		MODIFIER										chr7	104777354	104777354	T	G	het	intron_variant(MODIFIER|||c.28+89A>C|540|Usp17le|protein_coding|CODING|NM_001256973|1|1)
intron_variant	Usp17le	protein_coding	NM_001256973:c.28+15G>A		MODIFIER										chr7	104777428	104777428	C	T	het	intron_variant(MODIFIER|||c.28+15G>A|540|Usp17le|protein_coding|CODING|NM_001256973|1|1)
synonymous_variant	Olfr710	SILENT	NM_146601:p.Thr10Thr/c.30G>A	acG/acA	LOW				rs250810820						chr7	106944970	106944970	C	T	hom	synonymous_variant(LOW|SILENT|acG/acA|p.Thr10Thr/c.30G>A|310|Olfr710|protein_coding|CODING|NM_146601|2|1)
intron_variant	Cyb5r2	protein_coding	NM_001205227:c.258+82C>T		MODIFIER				rs31235099						chr7	107754622	107754622	G	A	hom	intron_variant(MODIFIER|||c.258+82C>T|292|Cyb5r2|protein_coding|CODING|NM_001205227|4|1),intron_variant(MODIFIER|||c.258+82C>T|276|Cyb5r2|protein_coding|CODING|NM_177216|4|1)
missense_variant	Olfr498	MISSENSE	NM_146307:p.Phe16Ile/c.46T>A	Ttt/Att	MODERATE				rs13479454						chr7	108465371	108465371	T	A	hom	missense_variant(MODERATE|MISSENSE|Ttt/Att|p.Phe16Ile/c.46T>A|330|Olfr498|protein_coding|CODING|NM_146307|1|1)
intron_variant	Pik3c2a	protein_coding	NM_011083:c.3216+47T>G		MODIFIER										chr7	116362000	116362000	A	C	het	intron_variant(MODIFIER|||c.3216+47T>G|1686|Pik3c2a|protein_coding|CODING|NM_011083|19|1)
missense_variant	Zp2	MISSENSE	NM_011775:p.Ala549Val/c.1646C>T	gCg/gTg	MODERATE				rs235606231						chr7	120135179	120135179	G	A	hom	missense_variant(MODERATE|MISSENSE|gCg/gTg|p.Ala549Val/c.1646C>T|713|Zp2|protein_coding|CODING|NM_011775|14|1)
non_coding_exon_variant	Abca16		NR_024051:n.870C>T		MODIFIER										chr7	120433594	120433594	C	T	hom	non_coding_exon_variant(MODIFIER|||n.870C>T||Abca16||NON_CODING|NR_024051|5|1)
intron_variant	Scnn1b	protein_coding	NM_001272023:c.1341-169A>G		MODIFIER										chr7	121915557	121915557	A	G	het	intron_variant(MODIFIER|||c.1341-169A>G|638|Scnn1b|protein_coding|CODING|NM_001272023|9|1),intron_variant(MODIFIER|||c.1341-169A>G|638|Scnn1b|protein_coding|CODING|NM_011325|9|1),intron_variant(MODIFIER|||n.1449-169A>G||Scnn1b||CODING|NR_073548|9|1)
missense_variant	Plk1	MISSENSE	NM_011121:p.Arg364Trp/c.1090C>T	Cgg/Tgg	MODERATE				rs239855953						chr7	122167650	122167650	C	T	hom	missense_variant(MODERATE|MISSENSE|Cgg/Tgg|p.Arg364Trp/c.1090C>T|603|Plk1|protein_coding|CODING|NM_011121|6|1)
intron_variant	Atp2a1	protein_coding	NM_007504:c.1419+247C>T		MODIFIER				rs33086351						chr7	126452408	126452408	G	A	het	intron_variant(MODIFIER|||c.1419+247C>T|994|Atp2a1|protein_coding|CODING|NM_007504|12|1)
intron_variant	Maz	protein_coding	NM_010772:c.1043+22C>T		MODIFIER										chr7	127025282	127025282	G	A	hom	intron_variant(MODIFIER|||c.1043+22C>T|477|Maz|protein_coding|CODING|NM_010772|2|1)
upstream_gene_variant	Ctf2	protein_coding	NM_198858		MODIFIER				rs247866597						chr7	127725723	127725723	C	A	hom	upstream_gene_variant(MODIFIER||107||204|Ctf2|protein_coding|CODING|NM_198858||1),intergenic_region(MODIFIER||||||||||1)
intron_variant	Armc5	protein_coding	NM_146205:c.1989-220T>C		MODIFIER										chr7	128243805	128243805	T	C	hom	intron_variant(MODIFIER|||c.1989-220T>C|926|Armc5|protein_coding|CODING|NM_146205|5|1)
intron_variant	Rgs10	protein_coding	NM_026418:c.256-10C>T		MODIFIER				rs49277200						chr7	128389117	128389117	G	A	hom	intron_variant(MODIFIER|||c.256-10C>T|181|Rgs10|protein_coding|CODING|NM_026418|3|1)
missense_variant	Dmbt1	MISSENSE	NM_007769:p.Pro448Thr/c.1342C>A	Ccc/Acc	MODERATE				rs47873094						chr7	131065072	131065072	C	A	hom	missense_variant(MODERATE|MISSENSE|Ccc/Acc|p.Pro448Thr/c.1342C>A|1946|Dmbt1|protein_coding|CODING|NM_007769|15|1)
intron_variant	Dmbt1	protein_coding	NM_007769:c.4442-251T>G		MODIFIER				rs48956743						chr7	131108204	131108204	T	G	hom	intron_variant(MODIFIER|||c.4442-251T>G|1946|Dmbt1|protein_coding|CODING|NM_007769|40|1)
intron_variant	Dmbt1	protein_coding	NM_007769:c.4442-239C>G		MODIFIER				rs50976259						chr7	131108216	131108216	C	G	hom	intron_variant(MODIFIER|||c.4442-239C>G|1946|Dmbt1|protein_coding|CODING|NM_007769|40|1)
intron_variant	Acadsb	protein_coding	NM_025826:c.901-134T>C		MODIFIER										chr7	131437268	131437268	T	C	het	intron_variant(MODIFIER|||c.901-134T>C|432|Acadsb|protein_coding|CODING|NM_025826|7|1)
intron_variant	Phrf1	protein_coding	NM_001081118:c.1461-17C>T		MODIFIER										chr7	141257327	141257327	C	T	hom	intron_variant(MODIFIER|||c.1461-17C>T|1682|Phrf1|protein_coding|CODING|NM_001081118|12|1)
missense_variant	Muc6	MISSENSE	NM_181729:p.Glu1898Asp/c.5694A>C	gaA/gaC	MODERATE				rs51860151						chr7	141638476	141638476	T	G	het	missense_variant(MODERATE|MISSENSE|gaA/gaC|p.Glu1898Asp/c.5694A>C|2721|Muc6|protein_coding|CODING|NM_181729|32|1|WARNING_TRANSCRIPT_INCOMPLETE)
missense_variant	Muc6	MISSENSE	NM_181729:p.His1825Asn/c.5473C>A	Cac/Aac	MODERATE				rs50243900						chr7	141638697	141638697	G	T	hom	missense_variant(MODERATE|MISSENSE|Cac/Aac|p.His1825Asn/c.5473C>A|2721|Muc6|protein_coding|CODING|NM_181729|32|1|WARNING_TRANSCRIPT_INCOMPLETE)
missense_variant	Muc6	MISSENSE	NM_181729:p.Pro1800Thr/c.5398C>A	Cct/Act	MODERATE										chr7	141638772	141638772	G	T	het	missense_variant(MODERATE|MISSENSE|Cct/Act|p.Pro1800Thr/c.5398C>A|2721|Muc6|protein_coding|CODING|NM_181729|32|1|WARNING_TRANSCRIPT_INCOMPLETE)
synonymous_variant	Muc6	SILENT	NM_181729:p.Asn1766Asn/c.5298C>T	aaC/aaT	LOW										chr7	141638872	141638872	G	A	het	synonymous_variant(LOW|SILENT|aaC/aaT|p.Asn1766Asn/c.5298C>T|2721|Muc6|protein_coding|CODING|NM_181729|32|1|WARNING_TRANSCRIPT_INCOMPLETE)
synonymous_variant	Muc6	SILENT	NM_181729:p.Leu1760Leu/c.5280G>A	ctG/ctA	LOW										chr7	141638890	141638890	C	T	het	synonymous_variant(LOW|SILENT|ctG/ctA|p.Leu1760Leu/c.5280G>A|2721|Muc6|protein_coding|CODING|NM_181729|32|1|WARNING_TRANSCRIPT_INCOMPLETE)
missense_variant	Muc6	MISSENSE	NM_181729:p.Arg1741Cys/c.5221C>T	Cgt/Tgt	MODERATE										chr7	141638949	141638949	G	A	het	missense_variant(MODERATE|MISSENSE|Cgt/Tgt|p.Arg1741Cys/c.5221C>T|2721|Muc6|protein_coding|CODING|NM_181729|32|1|WARNING_TRANSCRIPT_INCOMPLETE)
splice_region_variant	Muc2	protein_coding	NM_023566:c.3207A>C		LOW				rs47009255						chr7	141701334	141701334	A	C	hom	splice_region_variant(LOW|||c.3207A>C|2179|Muc2|protein_coding|CODING|NM_023566|23|1|WARNING_TRANSCRIPT_INCOMPLETE),intron_variant(MODIFIER|||c.3207-4A>C|2179|Muc2|protein_coding|CODING|NM_023566|23|1|WARNING_TRANSCRIPT_INCOMPLETE)
synonymous_variant	Muc5b	SILENT	NM_028801:p.Ser1709Ser/c.5127T>A	tcT/tcA	LOW				rs51669259						chr7	141858445	141858445	T	A	het	synonymous_variant(LOW|SILENT|tcT/tcA|p.Ser1709Ser/c.5127T>A|4800|Muc5b|protein_coding|CODING|NM_028801|31|1)
missense_variant	Muc5b	MISSENSE	NM_028801:p.Tyr1769His/c.5305T>C	Tac/Cac	MODERATE										chr7	141858623	141858623	T	C	het	missense_variant(MODERATE|MISSENSE|Tac/Cac|p.Tyr1769His/c.5305T>C|4800|Muc5b|protein_coding|CODING|NM_028801|31|1)
synonymous_variant	Muc5b	SILENT	NM_028801:p.Ser1823Ser/c.5469C>T	tcC/tcT	LOW				rs3142422						chr7	141858787	141858787	C	T	het	synonymous_variant(LOW|SILENT|tcC/tcT|p.Ser1823Ser/c.5469C>T|4800|Muc5b|protein_coding|CODING|NM_028801|31|1)
missense_variant	Muc5b	MISSENSE	NM_028801:p.Phe1861Ser/c.5582T>C	tTc/tCc	MODERATE				rs3147780						chr7	141858900	141858900	T	C	het	missense_variant(MODERATE|MISSENSE|tTc/tCc|p.Phe1861Ser/c.5582T>C|4800|Muc5b|protein_coding|CODING|NM_028801|31|1)
intron_variant	Shank2	protein_coding	NM_001113373:c.717-212T>C		MODIFIER										chr7	144284843	144284843	T	C	het	5_prime_UTR_variant(MODIFIER||126|c.-126T>C|1262|Shank2|protein_coding|CODING|NM_001081370|1|1),intron_variant(MODIFIER|||n.26+158565A>G||Mir3470b||NON_CODING|NR_037302|1|1),intron_variant(MODIFIER|||c.717-212T>C|1472|Shank2|protein_coding|CODING|NM_001113373|5|1)
intron_variant	Col4a2	protein_coding	NM_009932:c.3619+161G>A		MODIFIER										chr8	11440611	11440611	G	A	het	intron_variant(MODIFIER|||c.3619+161G>A|1707|Col4a2|protein_coding|CODING|NM_009932|39|1)
intron_variant	Mcf2l	protein_coding	NM_178076:c.1661-26A>C		MODIFIER				rs33424492						chr8	13003549	13003549	A	C	het	intron_variant(MODIFIER|||c.1595-26A>C|1097|Mcf2l|protein_coding|CODING|NM_001159485|13|1),intron_variant(MODIFIER|||c.1595-26A>C|1101|Mcf2l|protein_coding|CODING|NM_001159486|13|1),intron_variant(MODIFIER|||c.1661-26A>C|1175|Mcf2l|protein_coding|CODING|NM_178076|13|1)
non_coding_exon_variant	BB014433		NR_037972:n.1397C>G		MODIFIER										chr8	15041809	15041809	G	C	het	non_coding_exon_variant(MODIFIER|||n.1397C>G||BB014433||NON_CODING|NR_037972|2|1)
non_coding_exon_variant	BB014433		NR_037972:n.1284T>C		MODIFIER				rs50674120						chr8	15041922	15041922	A	G	het	non_coding_exon_variant(MODIFIER|||n.1284T>C||BB014433||NON_CODING|NR_037972|2|1)
intron_variant	Gm21119	protein_coding	NM_001270553:c.841+15352G>A		MODIFIER										chr8	19751985	19751985	G	A	het	intron_variant(MODIFIER|||c.841+15352G>A|350|Gm21119|protein_coding|CODING|NM_001270553|6|1),intron_variant(MODIFIER|||c.975-173G>A|350|4930467E23Rik|protein_coding|CODING|NM_001039553|9|1)
intron_variant	Gm21119	protein_coding	NM_001270553:c.841+47888G>T		MODIFIER										chr8	19784521	19784521	G	T	het	intron_variant(MODIFIER|||c.841+47888G>T|350|Gm21119|protein_coding|CODING|NM_001270553|6|1)
intron_variant	Gm21119	protein_coding	NM_001270553:c.841+47950A>C		MODIFIER										chr8	19784583	19784583	A	C	het	intron_variant(MODIFIER|||c.841+47950A>C|350|Gm21119|protein_coding|CODING|NM_001270553|6|1)
intron_variant	Gm21119	protein_coding	NM_001270553:c.841+47964A>C		MODIFIER				rs107762859						chr8	19784597	19784597	A	C	het	intron_variant(MODIFIER|||c.841+47964A>C|350|Gm21119|protein_coding|CODING|NM_001270553|6|1)
intron_variant	Gm21119	protein_coding	NM_001270553:c.841+47970A>T		MODIFIER				rs108810803						chr8	19784603	19784603	A	T	het	intron_variant(MODIFIER|||c.841+47970A>T|350|Gm21119|protein_coding|CODING|NM_001270553|6|1)
intron_variant	Gm21119	protein_coding	NM_001270553:c.841+47996G>C		MODIFIER				rs107846165						chr8	19784629	19784629	G	C	het	intron_variant(MODIFIER|||c.841+47996G>C|350|Gm21119|protein_coding|CODING|NM_001270553|6|1)
intron_variant	Gm21119	protein_coding	NM_001270553:c.841+48016C>G		MODIFIER				rs107995702						chr8	19784649	19784649	C	G	het	intron_variant(MODIFIER|||c.841+48016C>G|350|Gm21119|protein_coding|CODING|NM_001270553|6|1)
intron_variant	Gm21119	protein_coding	NM_001270553:c.841+48026A>G		MODIFIER				rs107901612						chr8	19784659	19784659	A	G	het	intron_variant(MODIFIER|||c.841+48026A>G|350|Gm21119|protein_coding|CODING|NM_001270553|6|1)
intron_variant	Gm21119	protein_coding	NM_001270553:c.841+48079C>T		MODIFIER										chr8	19784712	19784712	C	T	het	intron_variant(MODIFIER|||c.841+48079C>T|350|Gm21119|protein_coding|CODING|NM_001270553|6|1)
intron_variant	Gm21119	protein_coding	NM_001270553:c.841+48158A>T		MODIFIER										chr8	19784791	19784791	A	T	het	intron_variant(MODIFIER|||c.841+48158A>T|350|Gm21119|protein_coding|CODING|NM_001270553|6|1)
intron_variant	Gm21119	protein_coding	NM_001270553:c.841+48169G>A		MODIFIER										chr8	19784802	19784802	G	A	het	intron_variant(MODIFIER|||c.841+48169G>A|350|Gm21119|protein_coding|CODING|NM_001270553|6|1)
intron_variant	Gm21119	protein_coding	NM_001270553:c.841+48232C>T		MODIFIER										chr8	19784865	19784865	C	T	het	intron_variant(MODIFIER|||c.841+48232C>T|350|Gm21119|protein_coding|CODING|NM_001270553|6|1)
intron_variant	Gm21119	protein_coding	NM_001270553:c.841+48253T>G		MODIFIER				rs108804712						chr8	19784886	19784886	T	G	het	intron_variant(MODIFIER|||c.841+48253T>G|350|Gm21119|protein_coding|CODING|NM_001270553|6|1)
intron_variant	Gm21119	protein_coding	NM_001270553:c.841+48261G>A		MODIFIER										chr8	19784894	19784894	G	A	het	intron_variant(MODIFIER|||c.841+48261G>A|350|Gm21119|protein_coding|CODING|NM_001270553|6|1)
intron_variant	Gm21119	protein_coding	NM_001270553:c.841+48302T>G		MODIFIER				rs108083172						chr8	19784935	19784935	T	G	het	intron_variant(MODIFIER|||c.841+48302T>G|350|Gm21119|protein_coding|CODING|NM_001270553|6|1)
intron_variant	Gm21119	protein_coding	NM_001270553:c.841+48318G>A		MODIFIER										chr8	19784951	19784951	G	A	het	intron_variant(MODIFIER|||c.841+48318G>A|350|Gm21119|protein_coding|CODING|NM_001270553|6|1)
intron_variant	Gm21119	protein_coding	NM_001270553:c.842-150649A>C		MODIFIER				rs108100570						chr8	19906753	19906753	A	C	het	intron_variant(MODIFIER|||c.842-150649A>C|350|Gm21119|protein_coding|CODING|NM_001270553|6|1)
intron_variant	Gm21119	protein_coding	NM_001270553:c.842-22003A>C		MODIFIER				rs108838466						chr8	20035399	20035399	A	C	het	intron_variant(MODIFIER|||c.842-22003A>C|350|Gm21119|protein_coding|CODING|NM_001270553|6|1)
intron_variant	Gm21119	protein_coding	NM_001270553:c.842-21978A>G		MODIFIER										chr8	20035424	20035424	A	G	het	intron_variant(MODIFIER|||c.842-21978A>G|350|Gm21119|protein_coding|CODING|NM_001270553|6|1)
intron_variant	6820431F20Rik		NR_030708:n.725+104C>T		MODIFIER										chr8	20274019	20274019	G	A	het	intron_variant(MODIFIER|||n.725+104C>T||6820431F20Rik||NON_CODING|NR_030708|4|1)
non_coding_exon_variant	6820431F20Rik		NR_030708:n.585T>C		MODIFIER										chr8	20277892	20277892	A	G	het	non_coding_exon_variant(MODIFIER|||n.585T>C||6820431F20Rik||NON_CODING|NR_030708|3|1)
splice_region_variant	Slc20a2	protein_coding	NM_011394:c.1527C>T		LOW										chr8	22564023	22564023	C	T	het	splice_region_variant(LOW|||c.1527C>T|656|Slc20a2|protein_coding|CODING|NM_011394|8|1),intron_variant(MODIFIER|||c.1527-6C>T|656|Slc20a2|protein_coding|CODING|NM_011394|8|1)
intron_variant	Agpat6	protein_coding	NM_018743:c.611+202T>C		MODIFIER				rs46226541						chr8	23181571	23181571	A	G	hom	intron_variant(MODIFIER|||c.611+202T>C|456|Agpat6|protein_coding|CODING|NM_018743|5|1)
intron_variant	Ido1	protein_coding	NM_008324:c.667+198T>A		MODIFIER										chr8	24586676	24586676	A	T	het	intron_variant(MODIFIER|||c.667+198T>A|407|Ido1|protein_coding|CODING|NM_008324|7|1)
intron_variant	Adam32	protein_coding	NM_153397:c.1233+123C>T		MODIFIER										chr8	24898331	24898331	G	A	het	intron_variant(MODIFIER|||c.1233+123C>T|754|Adam32|protein_coding|CODING|NM_153397|12|1)
intron_variant	Whsc1l1	protein_coding	NM_001081269:c.1840-86G>T		MODIFIER				rs107872478						chr8	25675611	25675611	G	T	hom	intron_variant(MODIFIER|||c.1840-86G>T|655|Whsc1l1|protein_coding|CODING|NM_001001735|8|1),intron_variant(MODIFIER|||c.1840-86G>T|1446|Whsc1l1|protein_coding|CODING|NM_001081269|7|1)
synonymous_variant	Thap1	SILENT	NM_199042:p.Val180Val/c.540C>G	gtC/gtG	LOW				rs224998388						chr8	26162706	26162706	C	G	het	synonymous_variant(LOW|SILENT|gtC/gtG|p.Val180Val/c.540C>G|210|Thap1|protein_coding|CODING|NM_199042|3|1)
missense_variant	Thap1	MISSENSE	NM_199042:p.Asp189Asn/c.565G>A	Gac/Aac	MODERATE				rs247691770						chr8	26162731	26162731	G	A	het	missense_variant(MODERATE|MISSENSE|Gac/Aac|p.Asp189Asn/c.565G>A|210|Thap1|protein_coding|CODING|NM_199042|3|1)
synonymous_variant	Thap1	SILENT	NM_199042:p.Ile197Ile/c.591C>T	atC/atT	LOW				rs261023027						chr8	26162757	26162757	C	T	het	synonymous_variant(LOW|SILENT|atC/atT|p.Ile197Ile/c.591C>T|210|Thap1|protein_coding|CODING|NM_199042|3|1)
3_prime_UTR_variant	Thap1	protein_coding	NM_199042:c.*34C>T		MODIFIER				rs227103984						chr8	26162833	26162833	C	T	het	3_prime_UTR_variant(MODIFIER||34|c.*34C>T|210|Thap1|protein_coding|CODING|NM_199042|3|1)
intron_variant	Hpgd	protein_coding	NM_008278:c.499-107A>G		MODIFIER				rs32785829						chr8	56318886	56318886	A	G	het	intron_variant(MODIFIER|||c.499-107A>G|269|Hpgd|protein_coding|CODING|NM_008278|5|1)
intron_variant	Scrg1	protein_coding	NM_009136:c.-11-44A>G		MODIFIER										chr8	57474262	57474262	A	G	het	intron_variant(MODIFIER|||c.-11-44A>G|98|Scrg1|protein_coding|CODING|NM_009136|1|1)
intergenic_region					MODIFIER				rs261607030						chr8	69515948	69515948	T	C	het	intergenic_region(MODIFIER||||||||||1)
intergenic_region					MODIFIER				rs221486881						chr8	69516079	69516079	T	C	het	intergenic_region(MODIFIER||||||||||1)
intergenic_region					MODIFIER				rs108842264						chr8	69516128	69516128	T	C	het	intergenic_region(MODIFIER||||||||||1)
intergenic_region					MODIFIER				rs220807821						chr8	69566655	69566655	T	C	het	intergenic_region(MODIFIER||||||||||1)
intergenic_region					MODIFIER										chr8	69566743	69566743	G	A	het	intergenic_region(MODIFIER||||||||||1)
intergenic_region					MODIFIER										chr8	69566830	69566830	G	A	het	intergenic_region(MODIFIER||||||||||1)
intergenic_region					MODIFIER				rs236785362						chr8	69570356	69570356	C	T	het	intergenic_region(MODIFIER||||||||||1)
intergenic_region					MODIFIER				rs108064429						chr8	69570487	69570487	G	A	het	intergenic_region(MODIFIER||||||||||1)
intron_variant	Upf1	protein_coding	NM_001122829:c.795+68T>G		MODIFIER										chr8	70341392	70341392	A	C	het	intron_variant(MODIFIER|||c.795+68T>G|1124|Upf1|protein_coding|CODING|NM_001122829|5|1),intron_variant(MODIFIER|||c.795+68T>G|1113|Upf1|protein_coding|CODING|NM_030680|5|1)
intron_variant	Upf1	protein_coding	NM_001122829:c.795+62T>G		MODIFIER										chr8	70341398	70341398	A	C	het	intron_variant(MODIFIER|||c.795+62T>G|1124|Upf1|protein_coding|CODING|NM_001122829|5|1),intron_variant(MODIFIER|||c.795+62T>G|1113|Upf1|protein_coding|CODING|NM_030680|5|1)
intron_variant	Upf1	protein_coding	NM_001122829:c.795+48T>G		MODIFIER										chr8	70341412	70341412	A	C	het	intron_variant(MODIFIER|||c.795+48T>G|1124|Upf1|protein_coding|CODING|NM_001122829|5|1),intron_variant(MODIFIER|||c.795+48T>G|1113|Upf1|protein_coding|CODING|NM_030680|5|1)
intron_variant	Crtc1	protein_coding	NM_001004062:c.126+52C>G		MODIFIER										chr8	70439381	70439381	G	C	het	intron_variant(MODIFIER|||c.126+52C>G|630|Crtc1|protein_coding|CODING|NM_001004062|1|1)
splice_region_variant	Ssbp4	protein_coding	NM_133772:c.427T>G		LOW				rs32752001						chr8	70599835	70599835	A	C	het	splice_region_variant(LOW|||c.427T>G|363|Ssbp4|protein_coding|CODING|NM_133772|6|1),intron_variant(MODIFIER|||c.426+5T>G|363|Ssbp4|protein_coding|CODING|NM_133772|6|1)
intergenic_region					MODIFIER										chr8	71140677	71140677	G	A	het	intergenic_region(MODIFIER||||||||||1)
intergenic_region					MODIFIER				rs108426288						chr8	71143026	71143026	G	A	het	intergenic_region(MODIFIER||||||||||1)
intergenic_region					MODIFIER				rs107804719						chr8	71143033	71143033	A	G	het	intergenic_region(MODIFIER||||||||||1)
intergenic_region					MODIFIER				rs107654798						chr8	71143231	71143231	G	A	het	intergenic_region(MODIFIER||||||||||1)
intergenic_region					MODIFIER				rs230493543						chr8	71143402	71143402	T	G	het	intergenic_region(MODIFIER||||||||||1)
intergenic_region					MODIFIER				rs108003532						chr8	71831703	71831703	C	T	het	intergenic_region(MODIFIER||||||||||1)
intergenic_region					MODIFIER				rs249849620						chr8	71832163	71832163	C	T	het	intergenic_region(MODIFIER||||||||||1)
intergenic_region					MODIFIER										chr8	71857084	71857084	T	C	het	intergenic_region(MODIFIER||||||||||1)
intron_variant	Tnpo2	protein_coding	NM_001122843:c.2411+74G>C		MODIFIER										chr8	85054871	85054871	G	C	het	intron_variant(MODIFIER|||c.2411+74G>C|897|Tnpo2|protein_coding|CODING|NM_001122843|21|1),intron_variant(MODIFIER|||c.2411+74G>C|897|Tnpo2|protein_coding|CODING|NM_145390|21|1)
5_prime_UTR_premature_start_codon_gain_variant	Mylk3	protein_coding	NM_175441		LOW				rs245783224						chr8	85365179	85365179	A	T	het	5_prime_UTR_premature_start_codon_gain_variant(LOW||||795|Mylk3|protein_coding|CODING|NM_175441|1|1),5_prime_UTR_variant(MODIFIER||5|c.-5T>A|795|Mylk3|protein_coding|CODING|NM_175441|1|1)
intron_variant	Ces5a	protein_coding	NM_001003951:c.278+135T>A		MODIFIER				rs226311969						chr8	93534373	93534373	A	T	hom	intron_variant(MODIFIER|||c.278+135T>A|575|Ces5a|protein_coding|CODING|NM_001003951|2|1)
intron_variant	Nlrc5	protein_coding	NM_001033207:c.3504-79A>C		MODIFIER										chr8	94500300	94500300	A	C	het	intron_variant(MODIFIER|||c.3504-79A>C|1915|Nlrc5|protein_coding|CODING|NM_001033207|22|1)
missense_variant	Cdh11	MISSENSE	NM_009866:p.Arg137Lys/c.410G>A	aGa/aAa	MODERATE										chr8	102673925	102673925	C	T	het	missense_variant(MODERATE|MISSENSE|aGa/aAa|p.Arg137Lys/c.410G>A|796|Cdh11|protein_coding|CODING|NM_009866|4|1)
missense_variant	Cdh11	MISSENSE	NM_009866:p.Ile100Phe/c.298A>T	Att/Ttt	MODERATE										chr8	102674037	102674037	T	A	het	missense_variant(MODERATE|MISSENSE|Att/Ttt|p.Ile100Phe/c.298A>T|796|Cdh11|protein_coding|CODING|NM_009866|4|1)
synonymous_variant	Cdh11	SILENT	NM_009866:p.Gly94Gly/c.282T>A	ggT/ggA	LOW										chr8	102674053	102674053	A	T	het	synonymous_variant(LOW|SILENT|ggT/ggA|p.Gly94Gly/c.282T>A|796|Cdh11|protein_coding|CODING|NM_009866|4|1)
intron_variant	Cmtm4	protein_coding	NM_153582:c.463-63G>T		MODIFIER				rs33441846						chr8	104355354	104355354	C	A	hom	intron_variant(MODIFIER|||c.463-63G>T|208|Cmtm4|protein_coding|CODING|NM_153582|3|1)
intron_variant	Nae1	protein_coding	NM_144931:c.621+129G>A		MODIFIER				rs253428202						chr8	104524206	104524206	C	T	hom	intron_variant(MODIFIER|||n.25-28509G>A||Mir297-2||NON_CODING|NR_029648|1|1),intron_variant(MODIFIER|||c.621+129G>A|534|Nae1|protein_coding|CODING|NM_144931|8|1)
intron_variant	Nae1	protein_coding	NM_144931:c.621+65G>A		MODIFIER				rs387112167						chr8	104524270	104524270	C	T	hom	intron_variant(MODIFIER|||n.25-28573G>A||Mir297-2||NON_CODING|NR_029648|1|1),intron_variant(MODIFIER|||c.621+65G>A|534|Nae1|protein_coding|CODING|NM_144931|8|1)
intron_variant	Nae1	protein_coding	NM_144931:c.621+47G>T		MODIFIER										chr8	104524288	104524288	C	A	hom	intron_variant(MODIFIER|||n.25-28591G>T||Mir297-2||NON_CODING|NR_029648|1|1),intron_variant(MODIFIER|||c.621+47G>T|534|Nae1|protein_coding|CODING|NM_144931|8|1)
intron_variant	Nae1	protein_coding	NM_144931:c.621+33G>C		MODIFIER				rs387747026						chr8	104524302	104524302	C	G	het	intron_variant(MODIFIER|||n.25-28605G>C||Mir297-2||NON_CODING|NR_029648|1|1),intron_variant(MODIFIER|||c.621+33G>C|534|Nae1|protein_coding|CODING|NM_144931|8|1)
3_prime_UTR_variant	Pdp2	protein_coding	NM_001024606:c.*909A>C		MODIFIER										chr8	104596028	104596028	A	C	het	3_prime_UTR_variant(MODIFIER||909|c.*909A>C|532|Pdp2|protein_coding|CODING|NM_001024606|2|1),intron_variant(MODIFIER|||n.24+13574T>G||Mir297-2||NON_CODING|NR_029648|1|1)
intron_variant	Cdh16	protein_coding	NM_007663:c.589+124C>A		MODIFIER				rs263402026						chr8	104621371	104621371	G	T	hom	intron_variant(MODIFIER|||c.499+124C>A|800|Cdh16|protein_coding|CODING|NM_001252627|5|1),intron_variant(MODIFIER|||c.589+124C>A|815|Cdh16|protein_coding|CODING|NM_001252628|6|1),intron_variant(MODIFIER|||c.589+124C>A|830|Cdh16|protein_coding|CODING|NM_007663|6|1)
synonymous_variant	Slc9a5	SILENT	NM_001081332:p.Pro822Pro/c.2466T>C	ccT/ccC	LOW										chr8	105368244	105368244	T	C	het	synonymous_variant(LOW|SILENT|ccT/ccC|p.Pro822Pro/c.2466T>C|898|Slc9a5|protein_coding|CODING|NM_001081332|16|1)
intron_variant	Terf2	protein_coding	NM_009353:c.1464+77T>G		MODIFIER										chr8	107071798	107071798	A	C	het	intron_variant(MODIFIER|||c.1464+77T>G|540|Terf2|protein_coding|CODING|NM_009353|9|1)
intron_variant	Terf2	protein_coding	NM_009353:c.1464+71T>G		MODIFIER										chr8	107071804	107071804	A	C	het	intron_variant(MODIFIER|||c.1464+71T>G|540|Terf2|protein_coding|CODING|NM_009353|9|1)
missense_variant	Pkd1l3	MISSENSE	NM_001039700:p.Glu518Asp/c.1554G>C	gaG/gaC	MODERATE										chr8	109624078	109624078	G	C	het	missense_variant(MODERATE|MISSENSE|gaG/gaC|p.Glu518Asp/c.1554G>C|2201|Pkd1l3|protein_coding|CODING|NM_001039700|5|1),missense_variant(MODERATE|MISSENSE|gaG/gaC|p.Glu518Asp/c.1554G>C|2151|Pkd1l3|protein_coding|CODING|NM_181544|5|1)
missense_variant	Pkd1l3	MISSENSE	NM_001039700:p.Ser533Pro/c.1597T>C	Tct/Cct	MODERATE										chr8	109624121	109624121	T	C	het	missense_variant(MODERATE|MISSENSE|Tct/Cct|p.Ser533Pro/c.1597T>C|2201|Pkd1l3|protein_coding|CODING|NM_001039700|5|1),missense_variant(MODERATE|MISSENSE|Tct/Cct|p.Ser533Pro/c.1597T>C|2151|Pkd1l3|protein_coding|CODING|NM_181544|5|1)
intron_variant	Wwox	protein_coding	NM_019573:c.410-16366G>T		MODIFIER				rs220067668						chr8	114472532	114472532	G	T	hom	intron_variant(MODIFIER|||c.410-16366G>T|414|Wwox|protein_coding|CODING|NM_019573|4|1)
synonymous_variant	Bcmo1	SILENT	NM_021486:p.Leu230Leu/c.688T>C	Ttg/Ctg	LOW				rs13480010						chr8	117113432	117113432	T	C	hom	synonymous_variant(LOW|SILENT|Ttg/Ctg|p.Leu230Leu/c.688T>C|526|Bcmo1|protein_coding|CODING|NM_001163028|6|1),synonymous_variant(LOW|SILENT|Ttg/Ctg|p.Leu230Leu/c.688T>C|566|Bcmo1|protein_coding|CODING|NM_021486|6|1)
missense_variant	Ankrd11	MISSENSE	NM_001081379:p.Val2290Leu/c.6868G>C	Gtt/Ctt	MODERATE										chr8	122890181	122890181	C	G	hom	missense_variant(MODERATE|MISSENSE|Gtt/Ctt|p.Val2290Leu/c.6868G>C|2643|Ankrd11|protein_coding|CODING|NM_001081379|9|1),non_coding_exon_variant(MODIFIER|||n.7423G>C||Ankrd11||CODING|NR_037865|10|1)
intron_variant	Spire2	protein_coding	NM_172287:c.988-32A>C		MODIFIER										chr8	123358078	123358078	A	C	het	intron_variant(MODIFIER|||c.988-32A>C|718|Spire2|protein_coding|CODING|NM_172287|6|1)
intron_variant	Nup133	protein_coding	NM_172288:c.1589+107G>A		MODIFIER										chr8	123927023	123927023	C	T	hom	intron_variant(MODIFIER|||c.1589+107G>A|1155|Nup133|protein_coding|CODING|NM_172288|12|1)
intron_variant	Capn9	protein_coding	NM_023709:c.1870+176T>G		MODIFIER				rs49707042						chr8	124614802	124614802	T	G	hom	intron_variant(MODIFIER|||c.1870+176T>G|690|Capn9|protein_coding|CODING|NM_023709|17|1)
intron_variant	Slc35f3	protein_coding	NM_175434:c.402-31T>C		MODIFIER										chr8	126382084	126382084	T	C	hom	intron_variant(MODIFIER|||c.402-31T>C|421|Slc35f3|protein_coding|CODING|NM_175434|2|1)
intron_variant	Slc35f3	protein_coding	NM_175434:c.402-25T>C		MODIFIER										chr8	126382090	126382090	T	C	het	intron_variant(MODIFIER|||c.402-25T>C|421|Slc35f3|protein_coding|CODING|NM_175434|2|1)
synonymous_variant	Mmp1b	SILENT	NM_032007:p.Thr112Thr/c.336T>A	acT/acA	LOW										chr9	7386875	7386875	A	T	het	synonymous_variant(LOW|SILENT|acT/acA|p.Thr112Thr/c.336T>A|463|Mmp1b|protein_coding|CODING|NM_032007|2|1)
synonymous_variant	Mmp1b	SILENT	NM_032007:p.Val72Val/c.216A>G	gtA/gtG	LOW										chr9	7386995	7386995	T	C	het	synonymous_variant(LOW|SILENT|gtA/gtG|p.Val72Val/c.216A>G|463|Mmp1b|protein_coding|CODING|NM_032007|2|1)
intron_variant	Cntn5	protein_coding	NM_001170787:c.3027+61T>G		MODIFIER										chr9	9673221	9673221	A	C	het	intron_variant(MODIFIER|||c.2412+61T>G|893|Cntn5|protein_coding|CODING|NM_001033359|19|1),intron_variant(MODIFIER|||c.3027+61T>G|1098|Cntn5|protein_coding|CODING|NM_001170787|23|1)
downstream_gene_variant	Taf1d	protein_coding	NM_029248		MODIFIER				rs230482903						chr9	15312164	15312164	T	C	hom	downstream_gene_variant(MODIFIER||60||322|Taf1d|protein_coding|CODING|NM_029248||1),downstream_gene_variant(MODIFIER||59||290|Taf1d|protein_coding|CODING|NM_027261||1),intron_variant(MODIFIER|||n.952+469T>C||Taf1d||CODING|NR_028401|6|1)
intron_variant	Col5a3	protein_coding	NM_016919:c.3015+20C>G		MODIFIER										chr9	20784649	20784649	G	C	het	intron_variant(MODIFIER|||c.3015+20C>G|1739|Col5a3|protein_coding|CODING|NM_016919|41|1)
synonymous_variant	Rdh8	SILENT	NM_001030290:p.Ser110Ser/c.330C>T	agC/agT	LOW				rs219219688						chr9	20823368	20823368	C	T	hom	synonymous_variant(LOW|SILENT|agC/agT|p.Ser110Ser/c.330C>T|317|Rdh8|protein_coding|CODING|NM_001030290|3|1)
intron_variant	St3gal4	protein_coding	NM_009178:c.771+33T>G		MODIFIER										chr9	35052207	35052207	A	C	het	intron_variant(MODIFIER|||c.771+33T>G|333|St3gal4|protein_coding|CODING|NM_009178|9|1)
upstream_gene_variant	2610203C20Rik		NR_015483		MODIFIER										chr9	41581211	41581211	A	C	het	upstream_gene_variant(MODIFIER||128|||2610203C20Rik||NON_CODING|NR_015483||1),upstream_gene_variant(MODIFIER||715|||Mir125b-1||NON_CODING|NR_029822||1),intergenic_region(MODIFIER||||||||||1)
missense_variant	Pdzd3	MISSENSE	NM_133226:p.Cys158Arg/c.472T>C	Tgc/Cgc	MODERATE										chr9	44249891	44249891	A	G	het	missense_variant(MODERATE|MISSENSE|Tgc/Cgc|p.Cys158Arg/c.472T>C|498|Pdzd3|protein_coding|CODING|NM_133226|5|1)
missense_variant	Ube4a	MISSENSE	NM_145400:p.Asn583Tyr/c.1747A>T	Aac/Tac	MODERATE										chr9	44942695	44942695	T	A	het	missense_variant(MODERATE|MISSENSE|Aac/Tac|p.Asn583Tyr/c.1747A>T|1028|Ube4a|protein_coding|CODING|NM_145400|12|1)
intron_variant	Cep164	protein_coding	NM_001081373:c.195-124G>A		MODIFIER				rs29838091						chr9	45810032	45810032	C	T	het	intron_variant(MODIFIER|||c.195-124G>A|1333|Cep164|protein_coding|CODING|NM_001081373|3|1)
intergenic_region					MODIFIER										chr9	48450415	48450415	G	A	het	intergenic_region(MODIFIER||||||||||1)
intergenic_region					MODIFIER										chr9	48450433	48450433	C	T	het	intergenic_region(MODIFIER||||||||||1)
intergenic_region					MODIFIER										chr9	48450495	48450495	C	T	het	intergenic_region(MODIFIER||||||||||1)
intron_variant	Bco2	protein_coding	NM_133217:c.164+22T>C		MODIFIER										chr9	50550517	50550517	A	G	het	intron_variant(MODIFIER|||c.164+22T>C|532|Bco2|protein_coding|CODING|NM_133217|2|1)
intron_variant	Dlat	protein_coding	NM_145614:c.1499+41T>C		MODIFIER				rs51381578						chr9	50640183	50640183	A	G	hom	intron_variant(MODIFIER|||c.1499+41T>C|642|Dlat|protein_coding|CODING|NM_145614|11|1)
intron_variant	Arhgap20	protein_coding	NM_175535:c.546-75G>T		MODIFIER				rs241812927						chr9	51825764	51825764	G	T	het	intron_variant(MODIFIER|||c.546-75G>T|1182|Arhgap20|protein_coding|CODING|NM_175535|5|1)
3_prime_UTR_variant	Crabp1	protein_coding	NM_013496:c.*48A>C		MODIFIER										chr9	54772924	54772924	A	C	het	3_prime_UTR_variant(MODIFIER||48|c.*48A>C|137|Crabp1|protein_coding|CODING|NM_013496|4|1)
synonymous_variant	Cspg4	SILENT	NM_139001:p.Leu22Leu/c.66G>A	ttG/ttA	LOW										chr9	56865255	56865255	G	A	het	synonymous_variant(LOW|SILENT|ttG/ttA|p.Leu22Leu/c.66G>A|2327|Cspg4|protein_coding|CODING|NM_139001|1|1)
intron_variant	Igdcc4	protein_coding	NM_020043:c.839-221T>G		MODIFIER										chr9	65122430	65122430	T	G	het	intron_variant(MODIFIER|||c.839-221T>G|1252|Igdcc4|protein_coding|CODING|NM_020043|5|1)
intron_variant	Vps13c	protein_coding	NM_177184:c.2405+1211C>T		MODIFIER				rs221639310						chr9	67899961	67899961	C	T	het	intron_variant(MODIFIER|||c.2405+1211C>T|3748|Vps13c|protein_coding|CODING|NM_177184|24|1)
intergenic_region					MODIFIER										chr9	88799025	88799025	C	T	het	intergenic_region(MODIFIER||||||||||1)
missense_variant	Trim43b	MISSENSE	NM_001170884:p.Lys160Ile/c.479A>T	aAa/aTa	MODERATE										chr9	89090621	89090621	T	A	het	missense_variant(MODERATE|MISSENSE|aAa/aTa|p.Lys160Ile/c.479A>T|445|Trim43b|protein_coding|CODING|NM_001170884|3|1)
intron_variant	Acad11	protein_coding	NM_175324:c.243+32T>C		MODIFIER				rs46762584						chr9	104073753	104073753	T	C	hom	intron_variant(MODIFIER|||c.243+32T>C|779|Acad11|protein_coding|CODING|NM_175324|2|1)
intron_variant	Col6a6	protein_coding	NM_001102607:c.4269+148C>G		MODIFIER				rs250490495						chr9	105759903	105759903	G	C	hom	intron_variant(MODIFIER|||c.4269+148C>G|2265|Col6a6|protein_coding|CODING|NM_001102607|13|1)
intron_variant	Wdr6	protein_coding	NM_031392:c.100+120A>G		MODIFIER										chr9	108578374	108578374	T	C	het	downstream_gene_variant(MODIFIER||452||503|P4htm|protein_coding|CODING|NM_028944||1),intron_variant(MODIFIER|||c.100+120A>G|1125|Wdr6|protein_coding|CODING|NM_031392|1|1)
intron_variant	Col7a1	protein_coding	NM_007738:c.4219-29C>T		MODIFIER										chr9	108965129	108965129	C	T	hom	intron_variant(MODIFIER|||c.4219-29C>T|2944|Col7a1|protein_coding|CODING|NM_007738|37|1)
missense_variant	Fbxw21	MISSENSE	NM_177069:p.His305Arg/c.914A>G	cAt/cGt	MODERATE				rs30173188						chr9	109145537	109145537	T	C	hom	missense_variant(MODERATE|MISSENSE|cAt/cGt|p.His305Arg/c.914A>G|468|Fbxw21|protein_coding|CODING|NM_177069|7|1)
intron_variant	Fbxw26	protein_coding	NM_198674:c.621+16T>C		MODIFIER										chr9	109732488	109732488	A	G	het	intron_variant(MODIFIER|||c.621+16T>C|466|Fbxw26|protein_coding|CODING|NM_198674|5|1)
intron_variant	Fbxl2	protein_coding	NM_178624:c.455+32C>A		MODIFIER										chr9	113990586	113990586	G	T	het	intron_variant(MODIFIER|||n.23+1888C>A||Mir5128||NON_CODING|NR_039590|2|1),intron_variant(MODIFIER|||c.455+32C>A|423|Fbxl2|protein_coding|CODING|NM_178624|7|1)
intron_variant	Itga9	protein_coding	NM_133721:c.1039-38G>T		MODIFIER				rs253185308						chr9	118671661	118671661	G	T	het	intron_variant(MODIFIER|||c.1039-38G>T|1036|Itga9|protein_coding|CODING|NM_133721|9|1)
missense_variant	Xirp1	MISSENSE	NM_011724:p.Gln970Pro/c.2909A>C	cAa/cCa	MODERATE				rs49019729						chr9	120016907	120016907	T	G	hom	missense_variant(MODERATE|MISSENSE|cAa/cCa|p.Gln970Pro/c.2909A>C|1132|Xirp1|protein_coding|CODING|NM_011724|2|1)
intron_variant	Myrip	protein_coding	NM_144557:c.333-26C>T		MODIFIER				rs264442628						chr9	120417114	120417114	C	T	hom	intron_variant(MODIFIER|||c.333-26C>T|856|Myrip|protein_coding|CODING|NM_144557|3|1)
3_prime_UTR_variant	Lars2	protein_coding	NM_153168:c.*200G>C		MODIFIER				rs213084315						chr9	123461878	123461878	G	C	het	3_prime_UTR_variant(MODIFIER||200|c.*200G>C|902|Lars2|protein_coding|CODING|NM_153168|21|1)
3_prime_UTR_variant	Lars2	protein_coding	NM_153168:c.*262T>G		MODIFIER				rs226080932						chr9	123461940	123461940	T	G	het	3_prime_UTR_variant(MODIFIER||262|c.*262T>G|902|Lars2|protein_coding|CODING|NM_153168|21|1)
3_prime_UTR_variant	Lars2	protein_coding	NM_153168:c.*302G>A		MODIFIER										chr9	123461980	123461980	G	A	het	3_prime_UTR_variant(MODIFIER||302|c.*302G>A|902|Lars2|protein_coding|CODING|NM_153168|21|1)
3_prime_UTR_variant	Lars2	protein_coding	NM_153168:c.*324C>T		MODIFIER										chr9	123462002	123462002	C	T	het	3_prime_UTR_variant(MODIFIER||324|c.*324C>T|902|Lars2|protein_coding|CODING|NM_153168|21|1)
3_prime_UTR_variant	Lars2	protein_coding	NM_153168:c.*382C>T		MODIFIER										chr9	123462060	123462060	C	T	het	3_prime_UTR_variant(MODIFIER||382|c.*382C>T|902|Lars2|protein_coding|CODING|NM_153168|21|1)
3_prime_UTR_variant	Lars2	protein_coding	NM_153168:c.*401T>C		MODIFIER										chr9	123462079	123462079	T	C	het	3_prime_UTR_variant(MODIFIER||401|c.*401T>C|902|Lars2|protein_coding|CODING|NM_153168|21|1)
3_prime_UTR_variant	Lars2	protein_coding	NM_153168:c.*422A>T		MODIFIER				rs244775368						chr9	123462100	123462100	A	T	het	3_prime_UTR_variant(MODIFIER||422|c.*422A>T|902|Lars2|protein_coding|CODING|NM_153168|21|1)
intron_variant	Slc6a20a	protein_coding	NM_139142:c.122-45G>T		MODIFIER										chr9	123664738	123664738	C	A	het	intron_variant(MODIFIER|||c.122-45G>T|592|Slc6a20a|protein_coding|CODING|NM_139142|1|1)
3_prime_UTR_variant	Rgs17	protein_coding	NM_001161822:c.*17C>A		MODIFIER										chr10	5832936	5832936	G	T	het	3_prime_UTR_variant(MODIFIER||17|c.*17C>A|230|Rgs17|protein_coding|CODING|NM_001161822|6|1),3_prime_UTR_variant(MODIFIER||17|c.*17C>A|210|Rgs17|protein_coding|CODING|NM_019958|5|1)
intron_variant	Gpr126	protein_coding	NM_001002268:c.445+91T>A		MODIFIER										chr10	14468672	14468672	A	T	het	intron_variant(MODIFIER|||c.445+91T>A|1165|Gpr126|protein_coding|CODING|NM_001002268|3|1)
intron_variant	Enpp1	protein_coding	NM_008813:c.1111-109A>C		MODIFIER				rs107868925						chr10	24662084	24662084	T	G	hom	intron_variant(MODIFIER|||c.1111-109A>C|905|Enpp1|protein_coding|CODING|NM_008813|11|1)
intron_variant	Lama2	protein_coding	NM_008481:c.2737+29G>C		MODIFIER				rs51751664						chr10	27212014	27212014	C	G	hom	intron_variant(MODIFIER|||c.2737+29G>C|3118|Lama2|protein_coding|CODING|NM_008481|19|1)
synonymous_variant	Wasf1	SILENT	NM_031877:p.Pro329Pro/c.987A>C	ccA/ccC	LOW										chr10	40936203	40936203	A	C	het	synonymous_variant(LOW|SILENT|ccA/ccC|p.Pro329Pro/c.987A>C|559|Wasf1|protein_coding|CODING|NM_031877|8|1)
intergenic_region					MODIFIER										chr10	58223836	58223836	A	G	het	intergenic_region(MODIFIER||||||||||1)
intergenic_region					MODIFIER										chr10	58223859	58223859	A	T	het	intergenic_region(MODIFIER||||||||||1)
intergenic_region					MODIFIER										chr10	58223868	58223868	A	G	het	intergenic_region(MODIFIER||||||||||1)
intergenic_region					MODIFIER										chr10	58223879	58223879	G	C	het	intergenic_region(MODIFIER||||||||||1)
intergenic_region					MODIFIER										chr10	58223891	58223891	G	A	het	intergenic_region(MODIFIER||||||||||1)
intergenic_region					MODIFIER										chr10	58223937	58223937	G	A	het	intergenic_region(MODIFIER||||||||||1)
intergenic_region					MODIFIER										chr10	58224027	58224027	G	T	het	intergenic_region(MODIFIER||||||||||1)
intergenic_region					MODIFIER				rs108209913						chr10	58224038	58224038	C	A	het	intergenic_region(MODIFIER||||||||||1)
intergenic_region					MODIFIER				rs108607431						chr10	58224064	58224064	T	A	het	intergenic_region(MODIFIER||||||||||1)
intergenic_region					MODIFIER				rs46085258						chr10	58224075	58224075	G	T	het	intergenic_region(MODIFIER||||||||||1)
intergenic_region					MODIFIER				rs107974927						chr10	58224105	58224105	A	T	het	intergenic_region(MODIFIER||||||||||1)
intergenic_region					MODIFIER										chr10	58225195	58225195	T	C	het	intergenic_region(MODIFIER||||||||||1)
missense_variant	Dux	MISSENSE	NM_001081954:p.Gln251Arg/c.752A>G	cAa/cGa	MODERATE				rs47052753						chr10	58231924	58231924	T	C	het	missense_variant(MODERATE|MISSENSE|cAa/cGa|p.Gln251Arg/c.752A>G|674|Dux|protein_coding|CODING|NM_001081954|1|1)
missense_variant	Dux	MISSENSE	NM_001081954:p.Arg230Gly/c.688A>G	Aga/Gga	MODERATE				rs51970344						chr10	58231988	58231988	T	C	het	missense_variant(MODERATE|MISSENSE|Aga/Gga|p.Arg230Gly/c.688A>G|674|Dux|protein_coding|CODING|NM_001081954|1|1)
intron_variant	Cdh23	protein_coding	NM_001252635:c.9374+146A>G		MODIFIER				rs50422567						chr10	60305432	60305432	T	C	hom	intron_variant(MODIFIER|||c.9374+146A>G|3352|Cdh23|protein_coding|CODING|NM_001252635|65|1),intron_variant(MODIFIER|||c.9375+146A>G|3352|Cdh23|protein_coding|CODING|NM_023370|65|1|WARNING_TRANSCRIPT_INCOMPLETE),intron_variant(MODIFIER|||n.9781+146A>G||Cdh23||CODING|NR_045556|65|1)
missense_variant	Sgpl1	MISSENSE	NM_009163:p.Met467Lys/c.1400T>A	aTg/aAg	MODERATE										chr10	61102613	61102613	A	T	hom	missense_variant(MODERATE|MISSENSE|aTg/aAg|p.Met467Lys/c.1400T>A|568|Sgpl1|protein_coding|CODING|NM_009163|13|1)
5_prime_UTR_variant	Nodal	protein_coding	NM_013611:c.-201G>C		MODIFIER										chr10	61418099	61418099	G	C	het	5_prime_UTR_variant(MODIFIER||201|c.-201G>C|354|Nodal|protein_coding|CODING|NM_013611|1|1)
missense_variant	Jmjd1c	MISSENSE	NM_207221:p.Leu1895Pro/c.5684T>C	cTg/cCg	MODERATE				rs13480628						chr10	67238174	67238174	T	C	hom	missense_variant(MODERATE|MISSENSE|cTg/cCg|p.Leu1715Pro/c.5144T>C|2350|Jmjd1c|protein_coding|CODING|NM_001242396|13|1),missense_variant(MODERATE|MISSENSE|cTg/cCg|p.Leu1895Pro/c.5684T>C|2530|Jmjd1c|protein_coding|CODING|NM_207221|14|1)
intron_variant	Rtkn2	protein_coding	NM_001081346:c.350-75C>T		MODIFIER				rs29367128						chr10	68003129	68003129	C	T	hom	intron_variant(MODIFIER|||c.350-75C>T|602|Rtkn2|protein_coding|CODING|NM_001081346|4|1)
intron_variant	Fam13c	protein_coding	NM_024244:c.1003-46A>C		MODIFIER										chr10	70542598	70542598	A	C	het	intron_variant(MODIFIER|||c.1003-46A>C|600|Fam13c|protein_coding|CODING|NM_001143776|8|1),intron_variant(MODIFIER|||c.757-46A>C|519|Fam13c|protein_coding|CODING|NM_001143777|9|1),intron_variant(MODIFIER|||c.1003-46A>C|601|Fam13c|protein_coding|CODING|NM_024244|8|1)
intron_variant	Bicc1	protein_coding	NM_031397:c.2801-2423T>C		MODIFIER				rs49419429						chr10	70927801	70927801	A	G	hom	intron_variant(MODIFIER|||c.2801-2423T>C|977|Bicc1|protein_coding|CODING|NM_031397|20|1)
intron_variant	Susd2	protein_coding	NM_027890:c.598+195C>G		MODIFIER				rs48333427						chr10	75641238	75641238	G	C	hom	intron_variant(MODIFIER|||c.238+195C>G|700|Susd2|protein_coding|CODING|NM_001162913|2|1),intron_variant(MODIFIER|||c.598+195C>G|820|Susd2|protein_coding|CODING|NM_027890|4|1)
downstream_gene_variant	Gm867	protein_coding	NM_001277132		MODIFIER				rs50869969						chr10	75937468	75937468	T	C	hom	downstream_gene_variant(MODIFIER||255||151|Gm867|protein_coding|CODING|NM_001277132||1),intron_variant(MODIFIER|||c.397+14T>C|138|Chchd10|protein_coding|CODING|NM_175329|3|1)
synonymous_variant	Col18a1	SILENT	NM_001109991:p.Pro1131Pro/c.3393C>A	ccC/ccA	LOW				rs8244810						chr10	77059925	77059925	G	T	hom	synonymous_variant(LOW|SILENT|ccC/ccA|p.Pro1131Pro/c.3393C>A|1527|Col18a1|protein_coding|CODING|NM_001109991|33|1),synonymous_variant(LOW|SILENT|ccC/ccA|p.Pro919Pro/c.2757C>A|1315|Col18a1|protein_coding|CODING|NM_009929|34|1)
intron_variant	Icosl	protein_coding	NM_015790:c.929-158T>C		MODIFIER				rs29348417						chr10	78076986	78076986	T	C	hom	intron_variant(MODIFIER|||c.929-158T>C|322|Icosl|protein_coding|CODING|NM_015790|5|1)
intron_variant	Pdxk	protein_coding	NM_172134:c.142+104C>G		MODIFIER										chr10	78453370	78453370	G	C	het	intron_variant(MODIFIER|||c.142+104C>G|312|Pdxk|protein_coding|CODING|NM_172134|2|1)
missense_variant	Vmn2r80	MISSENSE	NM_001103368:p.Asn316Ser/c.947A>G	aAt/aGt	MODERATE				rs244287559						chr10	79169477	79169477	A	G	hom	missense_variant(MODERATE|MISSENSE|aAt/aGt|p.Asn316Ser/c.947A>G|863|Vmn2r80|protein_coding|CODING|NM_001103368|3|1)
intron_variant	Theg	protein_coding	NM_011583:c.729+75T>G		MODIFIER										chr10	79583663	79583663	A	C	het	intron_variant(MODIFIER|||c.729+75T>G|375|Theg|protein_coding|CODING|NM_011583|6|1),intron_variant(MODIFIER|||c.657+75T>G|351|Theg|protein_coding|CODING|NM_199226|5|1)
downstream_gene_variant	Dot1l	protein_coding	NM_199322		MODIFIER				rs13459122						chr10	80795365	80795365	A	T	hom	downstream_gene_variant(MODIFIER||734||164|Plekhj1|protein_coding|CODING|NM_023900||1),downstream_gene_variant(MODIFIER||1018||1540|Dot1l|protein_coding|CODING|NM_199322||1),intergenic_region(MODIFIER||||||||||1)
intron_variant	Gng7	protein_coding	NM_001038655:c.84+18A>G		MODIFIER										chr10	80952813	80952813	T	C	het	intron_variant(MODIFIER|||c.84+18A>G|69|Gng7|protein_coding|CODING|NM_001038655|3|1),intron_variant(MODIFIER|||c.84+18A>G|69|Gng7|protein_coding|CODING|NM_010319|3|1)
missense_variant	Eef2	MISSENSE	NM_007907:p.Glu83Lys/c.247G>A	Gag/Aag	MODERATE										chr10	81178081	81178081	G	A	het	missense_variant(MODERATE|MISSENSE|Gag/Aag|p.Glu83Lys/c.247G>A|858|Eef2|protein_coding|CODING|NM_007907|3|1),upstream_gene_variant(MODIFIER||880|||Snord37||NON_CODING|NR_028549||1)
synonymous_variant	Eef2	SILENT	NM_007907:p.Pro106Pro/c.318A>C	ccA/ccC	LOW				rs215709107						chr10	81178152	81178152	A	C	het	synonymous_variant(LOW|SILENT|ccA/ccC|p.Pro106Pro/c.318A>C|858|Eef2|protein_coding|CODING|NM_007907|3|1),upstream_gene_variant(MODIFIER||809|||Snord37||NON_CODING|NR_028549||1)
intron_variant	Rfx4	protein_coding	NM_001024918:c.1472-56C>T		MODIFIER										chr10	84880757	84880757	C	T	het	intron_variant(MODIFIER|||c.1472-56C>T|735|Rfx4|protein_coding|CODING|NM_001024918|14|1),intron_variant(MODIFIER|||c.1190-56C>T|641|Rfx4|protein_coding|CODING|NM_027689|10|1)
synonymous_variant	Stab2	SILENT	NM_138673:p.Leu8Leu/c.24C>T	ctC/ctT	LOW										chr10	87007858	87007858	G	A	hom	synonymous_variant(LOW|SILENT|ctC/ctT|p.Leu8Leu/c.24C>T|2559|Stab2|protein_coding|CODING|NM_138673|1|1)
missense_variant	Pmch	MISSENSE	NM_029971:p.Ile132Thr/c.395T>C	aTt/aCt	MODERATE				rs246274290						chr10	88091833	88091833	T	C	hom	missense_variant(MODERATE|MISSENSE|aTt/aCt|p.Ile132Thr/c.395T>C|165|Pmch|protein_coding|CODING|NM_029971|2|1),3_prime_UTR_variant(MODIFIER||1022|c.*1022A>G|573|Parpbp|protein_coding|CODING|NM_029249|11|1)
intron_variant	Sycp3	protein_coding	NM_011517:c.255-108G>T		MODIFIER										chr10	88463728	88463728	G	T	het	intron_variant(MODIFIER|||c.255-108G>T|254|Sycp3|protein_coding|CODING|NM_011517|3|1)
3_prime_UTR_variant	Csl	protein_coding	NM_027945:c.*17A>G		MODIFIER				rs264667199						chr10	99757784	99757784	T	C	het	3_prime_UTR_variant(MODIFIER||17|c.*17A>G|466|Csl|protein_coding|CODING|NM_027945|1|1)
intron_variant	Lin7a	protein_coding	NM_001039354:c.483+12191T>G		MODIFIER										chr10	107394904	107394904	T	G	het	intron_variant(MODIFIER|||c.117+12191T>G|111|Lin7a|protein_coding|CODING|NM_001033223|4|1),intron_variant(MODIFIER|||c.483+12191T>G|233|Lin7a|protein_coding|CODING|NM_001039354|4|1)
intron_variant	Glipr1l1	protein_coding	NM_027018:c.629-146A>T		MODIFIER										chr10	112078218	112078218	A	T	het	intron_variant(MODIFIER|||c.629-146A>T|236|Glipr1l1|protein_coding|CODING|NM_027018|4|1)
intron_variant	Hmga2	protein_coding	NM_010441:c.282+29C>A		MODIFIER										chr10	120374639	120374639	G	T	het	intron_variant(MODIFIER|||c.282+29C>A|108|Hmga2|protein_coding|CODING|NM_010441|4|1)
intron_variant	Gli1	protein_coding	NM_010296:c.193+167G>T		MODIFIER				rs46294478						chr10	127337905	127337905	C	A	hom	intron_variant(MODIFIER|||c.193+167G>T|1111|Gli1|protein_coding|CODING|NM_010296|4|1)
intron_variant	Shmt2	protein_coding	NM_028230:c.857+33T>C		MODIFIER				rs221882589						chr10	127519088	127519088	A	G	het	downstream_gene_variant(MODIFIER||1932||87|Ndufa4l2|protein_coding|CODING|NM_001098789||1),intron_variant(MODIFIER|||c.848+33T>C|501|Shmt2|protein_coding|CODING|NM_001252316|7|1),intron_variant(MODIFIER|||c.857+33T>C|504|Shmt2|protein_coding|CODING|NM_028230|7|1)
intron_variant	Ikzf4	protein_coding	NM_011772:c.547+44T>G		MODIFIER										chr10	128641009	128641009	A	C	het	intron_variant(MODIFIER|||c.547+44T>G|586|Ikzf4|protein_coding|CODING|NM_011772|4|1)
intron_variant	Ikzf4	protein_coding	NM_011772:c.547+38T>G		MODIFIER										chr10	128641015	128641015	A	C	het	intron_variant(MODIFIER|||c.547+38T>G|586|Ikzf4|protein_coding|CODING|NM_011772|4|1)
upstream_gene_variant	Olfr782	protein_coding	NM_001011797		MODIFIER				rs13480829						chr10	129350405	129350405	G	A	hom	upstream_gene_variant(MODIFIER||160||314|Olfr782|protein_coding|CODING|NM_001011797||1),intergenic_region(MODIFIER||||||||||1)
upstream_gene_variant	Olfr809	protein_coding	NM_146324		MODIFIER										chr10	129775794	129775794	T	A	het	upstream_gene_variant(MODIFIER||77||328|Olfr809|protein_coding|CODING|NM_146324||1),intergenic_region(MODIFIER||||||||||1)
intron_variant	Sfi1	protein_coding	NM_030207:c.2670+12A>C		MODIFIER				rs237607444						chr11	3135642	3135642	T	G	het	intron_variant(MODIFIER|||c.2670+12A>C|1216|Sfi1|protein_coding|CODING|NM_030207|26|1)
intron_variant	Sfi1	protein_coding	NM_030207:c.1554+118A>G		MODIFIER				rs257851220						chr11	3145123	3145123	T	C	het	intron_variant(MODIFIER|||c.1554+118A>G|1216|Sfi1|protein_coding|CODING|NM_030207|16|1)
intron_variant	Sfi1	protein_coding	NM_030207:c.1177-196A>G		MODIFIER										chr11	3155692	3155692	T	C	het	intron_variant(MODIFIER|||c.1177-196A>G|1216|Sfi1|protein_coding|CODING|NM_030207|12|1)
intron_variant	Sfi1	protein_coding	NM_030207:c.850+96C>T		MODIFIER				rs215169334						chr11	3164461	3164461	G	A	het	intron_variant(MODIFIER|||c.850+96C>T|1216|Sfi1|protein_coding|CODING|NM_030207|9|1)
intron_variant	Sfi1	protein_coding	NM_030207:c.378-104A>G		MODIFIER				rs29416252						chr11	3177625	3177625	T	C	het	intron_variant(MODIFIER|||c.378-104A>G|1216|Sfi1|protein_coding|CODING|NM_030207|5|1)
intron_variant	Sfi1	protein_coding	NM_030207:c.266+231T>A		MODIFIER										chr11	3185834	3185834	A	T	het	intron_variant(MODIFIER|||c.266+231T>A|1216|Sfi1|protein_coding|CODING|NM_030207|4|1)
intron_variant	Sfi1	protein_coding	NM_030207:c.266+118A>G		MODIFIER				rs224521339						chr11	3185947	3185947	T	C	hom	intron_variant(MODIFIER|||c.266+118A>G|1216|Sfi1|protein_coding|CODING|NM_030207|4|1)
missense_variant	Sfi1	MISSENSE	NM_030207:p.Thr84Ile/c.251C>T	aCt/aTt	MODERATE										chr11	3186080	3186080	G	A	het	missense_variant(MODERATE|MISSENSE|aCt/aTt|p.Thr84Ile/c.251C>T|1216|Sfi1|protein_coding|CODING|NM_030207|4|1)
intron_variant	Sfi1	protein_coding	NM_030207:c.195-134T>C		MODIFIER				rs220849660						chr11	3186270	3186270	A	G	hom	intron_variant(MODIFIER|||c.195-134T>C|1216|Sfi1|protein_coding|CODING|NM_030207|3|1)
intron_variant	Sfi1	protein_coding	NM_030207:c.195-141C>T		MODIFIER				rs240891555						chr11	3186277	3186277	G	A	hom	intron_variant(MODIFIER|||c.195-141C>T|1216|Sfi1|protein_coding|CODING|NM_030207|3|1)
intron_variant	Sfi1	protein_coding	NM_030207:c.194+192C>T		MODIFIER				rs229489030						chr11	3187048	3187048	G	A	het	intron_variant(MODIFIER|||c.194+192C>T|1216|Sfi1|protein_coding|CODING|NM_030207|3|1)
intron_variant	Sfi1	protein_coding	NM_030207:c.194+176C>A		MODIFIER				rs243708847						chr11	3187064	3187064	G	T	hom	intron_variant(MODIFIER|||c.194+176C>A|1216|Sfi1|protein_coding|CODING|NM_030207|3|1)
intron_variant	Sfi1	protein_coding	NM_030207:c.194+159G>A		MODIFIER				rs217550964						chr11	3187081	3187081	C	T	hom	intron_variant(MODIFIER|||c.194+159G>A|1216|Sfi1|protein_coding|CODING|NM_030207|3|1)
intron_variant	Sfi1	protein_coding	NM_030207:c.194+134G>A		MODIFIER				rs235607113						chr11	3187106	3187106	C	T	hom	intron_variant(MODIFIER|||c.194+134G>A|1216|Sfi1|protein_coding|CODING|NM_030207|3|1)
intron_variant	Sfi1	protein_coding	NM_030207:c.194+121G>A		MODIFIER				rs253630243						chr11	3187119	3187119	C	T	hom	intron_variant(MODIFIER|||c.194+121G>A|1216|Sfi1|protein_coding|CODING|NM_030207|3|1)
intron_variant	Sfi1	protein_coding	NM_030207:c.194+104G>A		MODIFIER				rs216708313						chr11	3187136	3187136	C	T	hom	intron_variant(MODIFIER|||c.194+104G>A|1216|Sfi1|protein_coding|CODING|NM_030207|3|1)
intron_variant	Sfi1	protein_coding	NM_030207:c.194+31G>T		MODIFIER				rs237395907						chr11	3187209	3187209	C	A	hom	intron_variant(MODIFIER|||c.194+31G>T|1216|Sfi1|protein_coding|CODING|NM_030207|3|1)
intron_variant	Sfi1	protein_coding	NM_030207:c.194+19C>T		MODIFIER				rs262174412						chr11	3187221	3187221	G	A	het	intron_variant(MODIFIER|||c.194+19C>T|1216|Sfi1|protein_coding|CODING|NM_030207|3|1)
synonymous_variant	Sfi1	SILENT	NM_030207:p.Arg56Arg/c.168G>A	cgG/cgA	LOW				rs221942023						chr11	3187266	3187266	C	T	hom	synonymous_variant(LOW|SILENT|cgG/cgA|p.Arg56Arg/c.168G>A|1216|Sfi1|protein_coding|CODING|NM_030207|3|1)
missense_variant	Sfi1	MISSENSE	NM_030207:p.Thr23Ala/c.67A>G	Acc/Gcc	MODERATE				rs236116745						chr11	3187367	3187367	T	C	hom	missense_variant(MODERATE|MISSENSE|Acc/Gcc|p.Thr23Ala/c.67A>G|1216|Sfi1|protein_coding|CODING|NM_030207|3|1)
intron_variant	Sfi1	protein_coding	NM_030207:c.23+191T>A		MODIFIER				rs257460404						chr11	3188750	3188750	A	T	hom	intron_variant(MODIFIER|||c.23+191T>A|1216|Sfi1|protein_coding|CODING|NM_030207|2|1)
intron_variant	Sfi1	protein_coding	NM_030207:c.23+49T>C		MODIFIER				rs213664603						chr11	3188892	3188892	A	G	hom	intron_variant(MODIFIER|||c.23+49T>C|1216|Sfi1|protein_coding|CODING|NM_030207|2|1)
5_prime_UTR_variant	Sfi1	protein_coding	NM_030207:c.-60A>G		MODIFIER				rs230250844						chr11	3189023	3189023	T	C	hom	5_prime_UTR_variant(MODIFIER||60|c.-60A>G|1216|Sfi1|protein_coding|CODING|NM_030207|2|1)
intron_variant	Sfi1	protein_coding	NM_030207:c.-93-140C>A		MODIFIER				rs263952034						chr11	3189196	3189196	G	T	het	intron_variant(MODIFIER|||c.-93-140C>A|1216|Sfi1|protein_coding|CODING|NM_030207|1|1)
intron_variant	Cabp7	protein_coding	NM_138948:c.366+81A>G		MODIFIER										chr11	4739473	4739473	T	C	het	downstream_gene_variant(MODIFIER||1807||170|Zmat5|protein_coding|CODING|NM_026015||1),intron_variant(MODIFIER|||c.366+81A>G|215|Cabp7|protein_coding|CODING|NM_138948|3|1)
intron_variant	Ewsr1	protein_coding	NM_007968:c.13+145T>G		MODIFIER										chr11	5098864	5098864	A	C	het	upstream_gene_variant(MODIFIER||574||385|Rhbdd3|protein_coding|CODING|NM_177370||1),intron_variant(MODIFIER|||c.13+145T>G|655|Ewsr1|protein_coding|CODING|NM_007968|1|1)
intron_variant	Adcy1	protein_coding	NM_009622:c.1018-110G>A		MODIFIER				rs3668599						chr11	7130166	7130166	G	A	het	intron_variant(MODIFIER|||c.1018-110G>A|1118|Adcy1|protein_coding|CODING|NM_009622|4|1)
intron_variant	Cobl	protein_coding	NM_172496:c.3612+86T>A		MODIFIER				rs223857079						chr11	12253003	12253003	A	T	het	intron_variant(MODIFIER|||c.3612+86T>A|1337|Cobl|protein_coding|CODING|NM_172496|12|1)
intergenic_region					MODIFIER				rs230116426						chr11	28339853	28339853	C	T	hom	intergenic_region(MODIFIER||||||||||1)
intron_variant	Smek2	protein_coding	NM_134034:c.142+247A>C		MODIFIER										chr11	29173694	29173694	A	C	het	intron_variant(MODIFIER|||c.142+247A>C|820|Smek2|protein_coding|CODING|NM_134034|1|1)
intron_variant	Smek2	protein_coding	NM_134034:c.142+254C>T		MODIFIER										chr11	29173701	29173701	C	T	het	intron_variant(MODIFIER|||c.142+254C>T|820|Smek2|protein_coding|CODING|NM_134034|1|1)
downstream_gene_variant	Eml6	protein_coding	NM_146016		MODIFIER										chr11	29741470	29741470	A	T	het	downstream_gene_variant(MODIFIER||1581||1958|Eml6|protein_coding|CODING|NM_146016||1),intron_variant(MODIFIER|||c.452-30A>T|199|Rtn4|protein_coding|CODING|NM_024226|4|1),intron_variant(MODIFIER|||c.2993-30A>T|1046|Rtn4|protein_coding|CODING|NM_194051|6|1),intron_variant(MODIFIER|||c.923-30A>T|356|Rtn4|protein_coding|CODING|NM_194052|4|1),intron_variant(MODIFIER|||c.980-30A>T|375|Rtn4|protein_codi…
intron_variant	Eml6	protein_coding	NM_146016:c.4486+157T>C		MODIFIER				rs222316882						chr11	29758777	29758777	A	G	het	intron_variant(MODIFIER|||c.4486+157T>C|1958|Eml6|protein_coding|CODING|NM_146016|32|1)
intron_variant	Dock2	protein_coding	NM_033374:c.761+127C>G		MODIFIER										chr11	34718724	34718724	G	C	het	intron_variant(MODIFIER|||c.761+127C>G|1828|Dock2|protein_coding|CODING|NM_033374|8|1)
intron_variant	Hmmr	protein_coding	NM_013552:c.1634+253T>G		MODIFIER										chr11	40709655	40709655	A	C	het	intron_variant(MODIFIER|||c.1634+253T>G|794|Hmmr|protein_coding|CODING|NM_013552|12|1)
intron_variant	Atp10b	protein_coding	NM_176999:c.1809+68G>A		MODIFIER										chr11	43212667	43212667	G	A	het	intron_variant(MODIFIER|||c.1809+68G>A|1474|Atp10b|protein_coding|CODING|NM_176999|11|1)
missense_variant	Cyfip2	MISSENSE	NM_001252459:p.Ser968Phe/c.2903C>T	tCt/tTt	MODERATE				rs240617401						chr11	46222615	46222615	G	A	hom	missense_variant(MODERATE|MISSENSE|tCt/tTt|p.Ser968Phe/c.2903C>T|1253|Cyfip2|protein_coding|CODING|NM_001252459|25|1),missense_variant(MODERATE|MISSENSE|tCt/tTt|p.Ser968Phe/c.2903C>T|1253|Cyfip2|protein_coding|CODING|NM_001252460|25|1),missense_variant(MODERATE|MISSENSE|tCt/tTt|p.Ser968Phe/c.2903C>T|1253|Cyfip2|protein_coding|CODING|NM_133769|25|1)
synonymous_variant	Gm12171	SILENT	NM_001163353:p.Pro53Pro/c.159G>A	ccG/ccA	LOW				rs47519414						chr11	46554257	46554257	G	A	hom	synonymous_variant(LOW|SILENT|ccG/ccA|p.Pro53Pro/c.159G>A|108|Gm12171|protein_coding|CODING|NM_001163353|3|1)
synonymous_variant	Slc22a21	SILENT	NM_019723:p.Leu95Leu/c.285A>G	ctA/ctG	LOW				rs8261521						chr11	53979573	53979573	T	C	hom	synonymous_variant(LOW|SILENT|ctA/ctG|p.Leu95Leu/c.285A>G|564|Slc22a21|protein_coding|CODING|NM_019723|1|1)
intron_variant	Ccdc69	protein_coding	NM_177471:c.48+112T>G		MODIFIER										chr11	55077901	55077901	A	C	het	intron_variant(MODIFIER|||c.48+112T>G|202|Ccdc69|protein_coding|CODING|NM_177471|1|1)
intron_variant	Ccdc69	protein_coding	NM_177471:c.48+106C>G		MODIFIER										chr11	55077907	55077907	G	C	het	intron_variant(MODIFIER|||c.48+106C>G|202|Ccdc69|protein_coding|CODING|NM_177471|1|1)
intron_variant	Ccdc69	protein_coding	NM_177471:c.48+99T>G		MODIFIER										chr11	55077914	55077914	A	C	het	intron_variant(MODIFIER|||c.48+99T>G|202|Ccdc69|protein_coding|CODING|NM_177471|1|1)
intron_variant	Sap30l	protein_coding	NM_001081168:c.322-215A>T		MODIFIER				rs241825212						chr11	57807809	57807809	A	T	hom	intron_variant(MODIFIER|||c.322-215A>T|182|Sap30l|protein_coding|CODING|NM_001081168|2|1)
intron_variant	Obscn	protein_coding	NM_001171512:c.19971+845T>C		MODIFIER										chr11	59005912	59005912	A	G	het	intron_variant(MODIFIER|||c.19971+845T>C|8032|Obscn|protein_coding|CODING|NM_001171512|86|1)
intron_variant	Dhrs7b	protein_coding	NM_145428:c.614-123A>T		MODIFIER				rs50104688						chr11	60855577	60855577	A	T	hom	intron_variant(MODIFIER|||c.587-123A>T|314|Dhrs7b|protein_coding|CODING|NM_001172112|5|1),intron_variant(MODIFIER|||c.614-123A>T|323|Dhrs7b|protein_coding|CODING|NM_145428|5|1)
synonymous_variant	Tekt3	SILENT	NM_027660:p.His212His/c.636T>C	caT/caC	LOW				rs6268547						chr11	63073481	63073481	T	C	hom	synonymous_variant(LOW|SILENT|caT/caC|p.His212His/c.636T>C|490|Tekt3|protein_coding|CODING|NM_027660|3|1)
intron_variant	Elac2	protein_coding	NM_023479:c.1411+189T>C		MODIFIER				rs49733396						chr11	64994543	64994543	T	C	hom	intron_variant(MODIFIER|||c.1411+189T>C|831|Elac2|protein_coding|CODING|NM_023479|15|1)
intron_variant	Dnah9	protein_coding	NM_001099633:c.5385+98T>G		MODIFIER				rs29383516						chr11	66072643	66072643	A	C	hom	intron_variant(MODIFIER|||c.5385+98T>G|4484|Dnah9|protein_coding|CODING|NM_001099633|25|1)
intron_variant	Myh3	protein_coding	NM_001099635:c.1960-14C>T		MODIFIER										chr11	67090175	67090175	C	T	het	intron_variant(MODIFIER|||c.1960-14C>T|1940|Myh3|protein_coding|CODING|NM_001099635|17|1)
downstream_gene_variant	Kdm6b	protein_coding	NM_001017426		MODIFIER										chr11	69397981	69397981	A	C	het	downstream_gene_variant(MODIFIER||537||1641|Kdm6b|protein_coding|CODING|NM_001017426||1),downstream_gene_variant(MODIFIER||1310||125|Lsmd1|protein_coding|CODING|NM_030083||1),intron_variant(MODIFIER|||c.210+35T>G|159|Tmem88|protein_coding|CODING|NM_025915|1|1)
intron_variant	Pitpnm3	protein_coding	NM_001024927:c.226+54T>G		MODIFIER										chr11	72112203	72112203	A	C	het	intron_variant(MODIFIER|||c.226+54T>G|958|Pitpnm3|protein_coding|CODING|NM_001081641|3|1),intron_variant(MODIFIER|||c.226+54T>G|974|Pitpnm3|protein_coding|CODING|NM_001024927|3|1)
intron_variant	Pitpnm3	protein_coding	NM_001024927:c.226+48T>G		MODIFIER				rs52629961						chr11	72112209	72112209	A	C	het	intron_variant(MODIFIER|||c.226+48T>G|958|Pitpnm3|protein_coding|CODING|NM_001081641|3|1),intron_variant(MODIFIER|||c.226+48T>G|974|Pitpnm3|protein_coding|CODING|NM_001024927|3|1)
intron_variant	Smtnl2	protein_coding	NM_177776:c.1092+78T>G		MODIFIER										chr11	72400251	72400251	A	C	het	intron_variant(MODIFIER|||c.1092+78T>G|456|Smtnl2|protein_coding|CODING|NM_177776|6|1)
intron_variant	Pafah1b1	protein_coding	NM_013625:c.1003-57A>G		MODIFIER				rs29439948						chr11	74679671	74679671	T	C	hom	intron_variant(MODIFIER|||c.1003-57A>G|410|Pafah1b1|protein_coding|CODING|NM_013625|9|1),intron_variant(MODIFIER|||n.1840-57A>G||Pafah1b1||CODING|NR_037610|9|1)
downstream_gene_variant	Tsr1	protein_coding	NM_177325		MODIFIER				rs29413824						chr11	74910383	74910383	T	A	hom	downstream_gene_variant(MODIFIER||1043||803|Tsr1|protein_coding|CODING|NM_177325||1),intron_variant(MODIFIER|||c.400-63A>T|339|Srr|protein_coding|CODING|NM_001163311|4|1),intron_variant(MODIFIER|||c.400-63A>T|339|Srr|protein_coding|CODING|NM_013761|5|1)
intron_variant	Sez6	protein_coding	NM_021286:c.1046-57T>C		MODIFIER										chr11	77968845	77968845	T	C	het	intron_variant(MODIFIER|||c.1046-57T>C|991|Sez6|protein_coding|CODING|NM_021286|4|1)
intron_variant	Sez6	protein_coding	NM_021286:c.1046-51T>C		MODIFIER										chr11	77968851	77968851	T	C	het	intron_variant(MODIFIER|||c.1046-51T>C|991|Sez6|protein_coding|CODING|NM_021286|4|1)
intron_variant	Rad51d	protein_coding	NM_011235:c.738+123G>A		MODIFIER										chr11	82881478	82881478	C	T	het	intron_variant(MODIFIER|||c.723+123G>A|324|Rad51d|protein_coding|CODING|NM_001277938|8|1),intron_variant(MODIFIER|||c.738+123G>A|307|Rad51d|protein_coding|CODING|NM_001277939|8|1),intron_variant(MODIFIER|||c.603+123G>A|284|Rad51d|protein_coding|CODING|NM_001277941|7|1),intron_variant(MODIFIER|||c.738+123G>A|329|Rad51d|protein_coding|CODING|NM_011235|8|1),intron_variant(MODIFIER|||n.966+123G>A||Ra…
downstream_gene_variant	Epx	protein_coding	NM_007946		MODIFIER										chr11	87862425	87862425	A	C	het	downstream_gene_variant(MODIFIER||1573||716|Epx|protein_coding|CODING|NM_007946||1),intron_variant(MODIFIER|||c.1417-143A>C|561|Mks1|protein_coding|CODING|NM_001039684|15|1)
non_coding_exon_variant	Gm15698		NR_003564:n.148C>T		MODIFIER										chr11	88966770	88966770	G	A	het	non_coding_exon_variant(MODIFIER|||n.148C>T||Gm15698||NON_CODING|NR_003564|1|1)
non_coding_exon_variant	Gm15698		NR_003564:n.57T>A		MODIFIER										chr11	88966861	88966861	A	T	het	non_coding_exon_variant(MODIFIER|||n.57T>A||Gm15698||NON_CODING|NR_003564|1|1)
non_coding_exon_variant	Gm15698		NR_003564:n.24A>G		MODIFIER										chr11	88966894	88966894	T	C	het	non_coding_exon_variant(MODIFIER|||n.24A>G||Gm15698||NON_CODING|NR_003564|1|1)
missense_variant	Stxbp4	MISSENSE	NM_011505:p.Ala535Thr/c.1603G>A	Gcc/Acc	MODERATE				rs238893157						chr11	90480671	90480671	C	T	het	missense_variant(MODERATE|MISSENSE|Gcc/Acc|p.Ala535Thr/c.1603G>A|557|Stxbp4|protein_coding|CODING|NM_011505|18|1)
synonymous_variant	Abcc3	SILENT	NM_029600:p.Ala654Ala/c.1962A>G	gcA/gcG	LOW				rs29458192						chr11	94363796	94363796	T	C	het	synonymous_variant(LOW|SILENT|gcA/gcG|p.Ala654Ala/c.1962A>G|1522|Abcc3|protein_coding|CODING|NM_029600|16|1)
splice_region_variant	Tac4	protein_coding	NM_053093:c.215A>C		LOW										chr11	95267364	95267364	A	C	het	splice_region_variant(LOW|||c.215A>C|128|Tac4|protein_coding|CODING|NM_053093|2|1),intron_variant(MODIFIER|||c.215-5A>C|128|Tac4|protein_coding|CODING|NM_053093|2|1)
intron_variant	Phb	protein_coding	NM_008831:c.394-128T>G		MODIFIER				rs234283607						chr11	95675442	95675442	T	G	hom	intron_variant(MODIFIER|||c.394-128T>G|272|Phb|protein_coding|CODING|NM_008831|4|1)
intron_variant	Fbxo47	protein_coding	NM_001081435:c.1083+125T>C		MODIFIER										chr11	97856031	97856031	A	G	hom	intron_variant(MODIFIER|||c.1083+125T>C|451|Fbxo47|protein_coding|CODING|NM_001081435|9|1)
intron_variant	Krt25	protein_coding	NM_133730:c.417+64G>A		MODIFIER										chr11	99322411	99322411	C	T	het	intron_variant(MODIFIER|||c.417+64G>A|446|Krt25|protein_coding|CODING|NM_133730|1|1)
intergenic_region					MODIFIER										chr11	99649938	99649938	A	G	het	intergenic_region(MODIFIER||||||||||1)
synonymous_variant	Krtap4-16	SILENT	NM_001013823:p.Cys177Cys/c.531C>T	tgC/tgT	LOW				rs240607052						chr11	99851042	99851042	G	A	het	synonymous_variant(LOW|SILENT|tgC/tgT|p.Cys177Cys/c.531C>T|202|Krtap4-16|protein_coding|CODING|NM_001013823|1|1)
synonymous_variant	Krtap4-16	SILENT	NM_001013823:p.Thr172Thr/c.516T>C	acT/acC	LOW				rs256730639						chr11	99851057	99851057	A	G	het	synonymous_variant(LOW|SILENT|acT/acC|p.Thr172Thr/c.516T>C|202|Krtap4-16|protein_coding|CODING|NM_001013823|1|1)
synonymous_variant	Krtap4-16	SILENT	NM_001013823:p.Cys144Cys/c.432T>C	tgT/tgC	LOW										chr11	99851141	99851141	A	G	het	synonymous_variant(LOW|SILENT|tgT/tgC|p.Cys144Cys/c.432T>C|202|Krtap4-16|protein_coding|CODING|NM_001013823|1|1)
intron_variant	Vps25	protein_coding	NM_026776:c.342+35C>A		MODIFIER				rs265212383						chr11	101256132	101256132	C	A	het	intron_variant(MODIFIER|||c.342+35C>A|176|Vps25|protein_coding|CODING|NM_026776|4|1)
intron_variant	Psme3	protein_coding	NM_011192:c.685-127C>G		MODIFIER				rs51964967						chr11	101321665	101321665	C	G	hom	intron_variant(MODIFIER|||c.685-127C>G|254|Psme3|protein_coding|CODING|NM_011192|10|1)
splice_donor_variant	Ubtf	protein_coding	NM_011551:c.475T>G		HIGH									Ubtf:1.00(2);	chr11	102313896	102313896	A	C	het	splice_donor_variant(HIGH|||c.475T>G|727|Ubtf|protein_coding|CODING|NM_001044383|5|1),splice_donor_variant(HIGH|||c.475T>G|764|Ubtf|protein_coding|CODING|NM_011551|5|1),intron_variant(MODIFIER|||c.474+2T>G|727|Ubtf|protein_coding|CODING|NM_001044383|5|1),intron_variant(MODIFIER|||c.474+2T>G|764|Ubtf|protein_coding|CODING|NM_011551|5|1)
upstream_gene_variant	Gm11627		NR_040286		MODIFIER										chr11	102579170	102579170	A	C	het	upstream_gene_variant(MODIFIER||51|||Gm11627||NON_CODING|NR_040286||1),intergenic_region(MODIFIER||||||||||1)
intron_variant	Adam11	protein_coding	NM_001110778:c.838-71T>C		MODIFIER										chr11	102772764	102772764	T	C	het	intron_variant(MODIFIER|||c.838-71T>C|778|Adam11|protein_coding|CODING|NM_001110778|10|1),intron_variant(MODIFIER|||c.838-71T>C|773|Adam11|protein_coding|CODING|NM_009613|10|1)
intron_variant	Ace	protein_coding	NM_207624:c.2321-126C>T		MODIFIER										chr11	105979044	105979044	C	T	hom	intron_variant(MODIFIER|||c.581-126C>T|732|Ace|protein_coding|CODING|NM_009598|4|1),intron_variant(MODIFIER|||c.2321-126C>T|1312|Ace|protein_coding|CODING|NM_207624|15|1)
intron_variant	Bptf	protein_coding	NM_176850:c.7920+97A>G		MODIFIER				rs48365903						chr11	107052692	107052692	T	C	hom	intron_variant(MODIFIER|||c.7920+97A>G|2921|Bptf|protein_coding|CODING|NM_176850|23|1)
intron_variant	Arsg	protein_coding	NM_028710:c.219-150C>T		MODIFIER										chr11	109517092	109517092	C	T	het	intron_variant(MODIFIER|||c.219-150C>T|525|Arsg|protein_coding|CODING|NM_028710|4|1)
intron_variant	Cd300lf	protein_coding	NM_001169153:c.694-24C>T		MODIFIER				rs243332587						chr11	115117710	115117710	G	A	hom	intron_variant(MODIFIER|||c.72+25778G>A|216|Rab37|protein_coding|CODING|NM_001163753|1|1),intron_variant(MODIFIER|||c.694-24C>T|337|Cd300lf|protein_coding|CODING|NM_001169153|5|1),intron_variant(MODIFIER|||c.673-24C>T|330|Cd300lf|protein_coding|CODING|NM_145634|5|1)
intron_variant	Rab37	protein_coding	NM_021411:c.247-100T>C		MODIFIER										chr11	115158405	115158405	T	C	het	intron_variant(MODIFIER|||c.226-100T>C|216|Rab37|protein_coding|CODING|NM_001163753|3|1),intron_variant(MODIFIER|||c.247-100T>C|223|Rab37|protein_coding|CODING|NM_021411|3|1)
intron_variant	Rab37	protein_coding	NM_021411:c.247-94A>C		MODIFIER										chr11	115158411	115158411	A	C	het	intron_variant(MODIFIER|||c.226-94A>C|216|Rab37|protein_coding|CODING|NM_001163753|3|1),intron_variant(MODIFIER|||c.247-94A>C|223|Rab37|protein_coding|CODING|NM_021411|3|1)
intron_variant	Tsen54	protein_coding	NM_029557:c.1311-129T>G		MODIFIER										chr11	115821870	115821870	T	G	het	intron_variant(MODIFIER|||c.1311-129T>G|525|Tsen54|protein_coding|CODING|NM_029557|9|1)
intron_variant	Wbp2	protein_coding	NM_016852:c.59+119T>G		MODIFIER										chr11	116086748	116086748	A	C	het	intron_variant(MODIFIER|||c.59+119T>G|261|Wbp2|protein_coding|CODING|NM_016852|1|1)
synonymous_variant	Aanat	SILENT	NM_009591:p.Ser203Ser/c.609C>T	agC/agT	LOW				rs235540046						chr11	116597085	116597085	C	T	hom	synonymous_variant(LOW|SILENT|agC/agT|p.Ser203Ser/c.609C>T|205|Aanat|protein_coding|CODING|NM_009591|4|1),downstream_gene_variant(MODIFIER||1081||827|Rhbdf2|protein_coding|CODING|NM_001167680||1),downstream_gene_variant(MODIFIER||1081||827|Rhbdf2|protein_coding|CODING|NM_172572||1),non_coding_exon_variant(MODIFIER|||n.860C>T||Aanat||CODING|NR_033223|5|1)
intron_variant	Tmc6	protein_coding	NM_145439:c.2018+41A>G		MODIFIER										chr11	117769352	117769352	T	C	het	intron_variant(MODIFIER|||c.2018+41A>G|810|Tmc6|protein_coding|CODING|NM_145439|16|1)
intron_variant	Dnah17	protein_coding	NM_001167746:c.11629+134A>G		MODIFIER										chr11	118036198	118036198	T	C	het	intron_variant(MODIFIER|||c.11629+134A>G|4453|Dnah17|protein_coding|CODING|NM_001167746|72|1)
intron_variant	Rptor	protein_coding	NM_028898:c.508-82T>C		MODIFIER				rs29415544						chr11	119743785	119743785	T	C	hom	intron_variant(MODIFIER|||c.508-82T>C|1335|Rptor|protein_coding|CODING|NM_028898|4|1)
intron_variant	Pde6g	protein_coding	NM_012065:c.146+121A>G		MODIFIER				rs213718317						chr11	120450346	120450346	T	C	het	intron_variant(MODIFIER|||c.146+121A>G|87|Pde6g|protein_coding|CODING|NM_012065|2|1)
intron_variant	Apob	protein_coding	NM_009693:c.1830-86G>A		MODIFIER				rs51514130						chr12	7990620	7990620	G	A	het	intron_variant(MODIFIER|||c.1830-86G>A|4505|Apob|protein_coding|CODING|NM_009693|13|1)
intron_variant	Ttc32	protein_coding	NM_029321:c.308-25C>T		MODIFIER										chr12	9035737	9035737	C	T	het	intron_variant(MODIFIER|||c.308-25C>T|148|Ttc32|protein_coding|CODING|NM_029321|2|1)
intergenic_region					MODIFIER										chr12	22696964	22696964	T	C	het	intergenic_region(MODIFIER||||||||||1)
intron_variant	Slc26a4	protein_coding	NM_011867:c.1707+105G>T		MODIFIER				rs262895565						chr12	31531592	31531592	C	A	hom	intron_variant(MODIFIER|||c.1707+105G>T|780|Slc26a4|protein_coding|CODING|NM_011867|15|1)
intron_variant	Dock4	protein_coding	NM_172803:c.3316-123A>T		MODIFIER				rs265917374						chr12	40789953	40789953	A	T	hom	intron_variant(MODIFIER|||c.3316-123A>T|1978|Dock4|protein_coding|CODING|NM_172803|31|1)
missense_variant	Mia2	MISSENSE	NM_177321:p.Ile98Thr/c.293T>C	aTt/aCt	MODERATE										chr12	59104518	59104518	T	C	het	missense_variant(MODERATE|MISSENSE|aTt/aCt|p.Ile98Thr/c.293T>C|517|Mia2|protein_coding|CODING|NM_177321|3|1)
intron_variant	2700049A03Rik	protein_coding	NM_001163378:c.344-142G>T		MODIFIER										chr12	71141908	71141908	G	T	het	intron_variant(MODIFIER|||c.344-142G>T|1520|2700049A03Rik|protein_coding|CODING|NM_001163378|3|1),intron_variant(MODIFIER|||c.344-142G>T|1432|2700049A03Rik|protein_coding|CODING|NM_029818|3|1)
5_prime_UTR_variant	Mnat1	protein_coding	NM_008612:c.-9A>G		MODIFIER				rs29193059						chr12	73123829	73123829	A	G	hom	5_prime_UTR_variant(MODIFIER||9|c.-9A>G|309|Mnat1|protein_coding|CODING|NM_008612|1|1)
intron_variant	Gphn	protein_coding	NM_145965:c.143+7493A>C		MODIFIER				rs216559977						chr12	78350923	78350923	A	C	het	intron_variant(MODIFIER|||c.143+7493A>C|772|Gphn|protein_coding|CODING|NM_145965|2|1),intron_variant(MODIFIER|||c.143+7493A>C|769|Gphn|protein_coding|CODING|NM_172952|2|1)
intron_variant	Gphn	protein_coding	NM_145965:c.143+7499T>C		MODIFIER				rs235316907						chr12	78350929	78350929	T	C	het	intron_variant(MODIFIER|||c.143+7499T>C|772|Gphn|protein_coding|CODING|NM_145965|2|1),intron_variant(MODIFIER|||c.143+7499T>C|769|Gphn|protein_coding|CODING|NM_172952|2|1)
intron_variant	Gphn	protein_coding	NM_145965:c.143+7624C>T		MODIFIER				rs260880071						chr12	78351054	78351054	C	T	het	intron_variant(MODIFIER|||c.143+7624C>T|772|Gphn|protein_coding|CODING|NM_145965|2|1),intron_variant(MODIFIER|||c.143+7624C>T|769|Gphn|protein_coding|CODING|NM_172952|2|1)
intron_variant	Zfyve26	protein_coding	NM_001008550:c.7386+84A>G		MODIFIER				rs29143813						chr12	79236530	79236530	T	C	hom	intron_variant(MODIFIER|||c.7386+84A>G|2529|Zfyve26|protein_coding|CODING|NM_001008550|41|1)
intron_variant	Zfyve26	protein_coding	NM_001008550:c.2305+208A>G		MODIFIER										chr12	79279835	79279835	T	C	hom	intron_variant(MODIFIER|||c.2305+208A>G|2529|Zfyve26|protein_coding|CODING|NM_001008550|12|1)
missense_variant	Gm2022	MISSENSE	NM_001177574:p.Gln97Pro/c.290A>C	cAa/cCa	MODERATE				rs255496792						chr12	87895659	87895659	A	C	het	missense_variant(MODERATE|MISSENSE|cAa/cCa|p.Gln97Pro/c.290A>C|144|Gm2022|protein_coding|CODING|NM_001177574|2|1)
3_prime_UTR_variant	Gm2022	protein_coding	NM_001177574:c.*17A>T		MODIFIER				rs266035072						chr12	87895821	87895821	A	T	het	3_prime_UTR_variant(MODIFIER||17|c.*17A>T|144|Gm2022|protein_coding|CODING|NM_001177574|2|1)
3_prime_UTR_variant	Gm2022	protein_coding	NM_001177574:c.*25A>G		MODIFIER				rs229550266						chr12	87895829	87895829	A	G	het	3_prime_UTR_variant(MODIFIER||25|c.*25A>G|144|Gm2022|protein_coding|CODING|NM_001177574|2|1)
3_prime_UTR_variant	Gm2022	protein_coding	NM_001177574:c.*98C>T		MODIFIER										chr12	87895902	87895902	C	T	het	3_prime_UTR_variant(MODIFIER||98|c.*98C>T|144|Gm2022|protein_coding|CODING|NM_001177574|2|1)
3_prime_UTR_variant	Gm2022	protein_coding	NM_001177574:c.*183C>T		MODIFIER										chr12	87895987	87895987	C	T	het	3_prime_UTR_variant(MODIFIER||183|c.*183C>T|144|Gm2022|protein_coding|CODING|NM_001177574|2|1)
3_prime_UTR_variant	Gm2022	protein_coding	NM_001177574:c.*351A>T		MODIFIER				rs108719573						chr12	87896155	87896155	A	T	het	3_prime_UTR_variant(MODIFIER||351|c.*351A>T|144|Gm2022|protein_coding|CODING|NM_001177574|2|1)
3_prime_UTR_variant	Gm2022	protein_coding	NM_001177574:c.*368A>T		MODIFIER										chr12	87896172	87896172	A	T	het	3_prime_UTR_variant(MODIFIER||368|c.*368A>T|144|Gm2022|protein_coding|CODING|NM_001177574|2|1)
3_prime_UTR_variant	Gm2022	protein_coding	NM_001177574:c.*740C>A		MODIFIER				rs107972780						chr12	87896544	87896544	C	A	het	3_prime_UTR_variant(MODIFIER||740|c.*740C>A|144|Gm2022|protein_coding|CODING|NM_001177574|2|1)
3_prime_UTR_variant	Gm2022	protein_coding	NM_001177574:c.*766G>C		MODIFIER				rs107725687						chr12	87896570	87896570	G	C	het	3_prime_UTR_variant(MODIFIER||766|c.*766G>C|144|Gm2022|protein_coding|CODING|NM_001177574|2|1)
intergenic_region					MODIFIER				rs47877813						chr12	88124601	88124601	A	G	het	intergenic_region(MODIFIER||||||||||1)
intergenic_region					MODIFIER				rs50837118						chr12	88124641	88124641	T	C	het	intergenic_region(MODIFIER||||||||||1)
intergenic_region					MODIFIER				rs49982384						chr12	88124664	88124664	T	C	het	intergenic_region(MODIFIER||||||||||1)
intergenic_region					MODIFIER				rs50631312						chr12	88124674	88124674	G	A	het	intergenic_region(MODIFIER||||||||||1)
intergenic_region					MODIFIER				rs51674036						chr12	88124683	88124683	T	C	het	intergenic_region(MODIFIER||||||||||1)
intergenic_region					MODIFIER				rs50503701						chr12	88124725	88124725	T	C	het	intergenic_region(MODIFIER||||||||||1)
intergenic_region					MODIFIER				rs49344655						chr12	88124866	88124866	G	C	het	intergenic_region(MODIFIER||||||||||1)
intergenic_region					MODIFIER				rs48405474						chr12	88124901	88124901	C	A	het	intergenic_region(MODIFIER||||||||||1)
intergenic_region					MODIFIER										chr12	88248954	88248954	G	A	het	intergenic_region(MODIFIER||||||||||1)
intergenic_region					MODIFIER										chr12	88249078	88249078	C	T	het	intergenic_region(MODIFIER||||||||||1)
intergenic_region					MODIFIER										chr12	88250289	88250289	T	C	het	intergenic_region(MODIFIER||||||||||1)
intron_variant	Ttc7b	protein_coding	NM_001033213:c.1966+30T>G		MODIFIER										chr12	100347906	100347906	A	C	het	intron_variant(MODIFIER|||c.1966+30T>G|843|Ttc7b|protein_coding|CODING|NM_001033213|17|1)
intron_variant	Ttc7b	protein_coding	NM_001033213:c.1966+19A>G		MODIFIER										chr12	100347917	100347917	T	C	het	intron_variant(MODIFIER|||c.1966+19A>G|843|Ttc7b|protein_coding|CODING|NM_001033213|17|1)
intron_variant	Catsperb	protein_coding	NM_173023:c.2715+62C>A		MODIFIER										chr12	101602847	101602847	C	A	het	intron_variant(MODIFIER|||c.2715+62C>A|1109|Catsperb|protein_coding|CODING|NM_173023|22|1)
intron_variant	Unc79	protein_coding	NM_001081017:c.6196+22A>C		MODIFIER										chr12	103141906	103141906	A	C	het	intron_variant(MODIFIER|||c.6196+22A>C|2596|Unc79|protein_coding|CODING|NM_001081017|36|1)
synonymous_variant	Evl	SILENT	NM_001163394:p.Pro200Pro/c.600A>C	ccA/ccC	LOW										chr12	108675521	108675521	A	C	het	synonymous_variant(LOW|SILENT|ccA/ccC|p.Pro200Pro/c.600A>C|414|Evl|protein_coding|CODING|NM_001163394|6|1),synonymous_variant(LOW|SILENT|ccA/ccC|p.Pro206Pro/c.618A>C|399|Evl|protein_coding|CODING|NM_001163395|6|1),synonymous_variant(LOW|SILENT|ccA/ccC|p.Pro187Pro/c.561A>C|401|Evl|protein_coding|CODING|NM_001163396|7|1),synonymous_variant(LOW|SILENT|ccA/ccC|p.Pro200Pro/c.600A>C|393|Evl|protein_cod…
intron_variant	Cdc42bpb	protein_coding	NM_183016:c.1641+64A>G		MODIFIER				rs29179635						chr12	111321407	111321407	T	C	hom	intron_variant(MODIFIER|||c.1641+64A>G|1713|Cdc42bpb|protein_coding|CODING|NM_183016|12|1)
intergenic_region					MODIFIER										chr12	113482023	113482023	G	A	hom	intergenic_region(MODIFIER||||||||||1)
intergenic_region					MODIFIER				rs30735686						chr12	115623253	115623253	A	C	hom	intergenic_region(MODIFIER||||||||||1)
intron_variant	Sp8	protein_coding	NM_177082:c.-33-32T>C		MODIFIER										chr12	118848347	118848347	T	C	het	intron_variant(MODIFIER|||c.-33-32T>C|486|Sp8|protein_coding|CODING|NM_177082|2|1)
intron_variant	Itgb8	protein_coding	NM_177290:c.961-167T>C		MODIFIER				rs248387940						chr12	119181178	119181178	A	G	hom	intron_variant(MODIFIER|||c.961-167T>C|767|Itgb8|protein_coding|CODING|NM_177290|6|1)
intron_variant	Actn2	protein_coding	NM_033268:c.1839+29C>G		MODIFIER				rs222711676						chr13	12278765	12278765	G	C	het	intron_variant(MODIFIER|||c.1839+29C>G|894|Actn2|protein_coding|CODING|NM_033268|15|1)
intron_variant	Actn2	protein_coding	NM_033268:c.1839+23T>G		MODIFIER										chr13	12278771	12278771	A	C	het	intron_variant(MODIFIER|||c.1839+23T>G|894|Actn2|protein_coding|CODING|NM_033268|15|1)
synonymous_variant	Prl2c3	SILENT	NM_011118:p.Ser63Ser/c.189A>G	tcA/tcG	LOW										chr13	12796849	12796849	T	C	het	synonymous_variant(LOW|SILENT|tcA/tcG|p.Ser63Ser/c.189A>G|224|Prl2c3|protein_coding|CODING|NM_011118|2|1),synonymous_variant(LOW|SILENT|tcA/tcG|p.Ser63Ser/c.189A>G|224|Prl2c4|protein_coding|CODING|NM_011954|2|1)
upstream_gene_variant	Prl2c4	protein_coding	NM_011954		MODIFIER				rs218787512						chr13	12800253	12800253	G	A	het	upstream_gene_variant(MODIFIER||195||224|Prl2c4|protein_coding|CODING|NM_011954||1),upstream_gene_variant(MODIFIER||174||224|Prl2c3|protein_coding|CODING|NM_011118||1),intergenic_region(MODIFIER||||||||||1)
intron_variant	Lyst	protein_coding	NM_010748:c.3373-120G>T		MODIFIER										chr13	13639914	13639914	G	T	het	intron_variant(MODIFIER|||c.3373-120G>T|3787|Lyst|protein_coding|CODING|NM_010748|6|1)
intron_variant	Amph	protein_coding	NM_175007:c.1216-108T>A		MODIFIER				rs46942083						chr13	19121167	19121167	T	A	hom	intron_variant(MODIFIER|||c.1216-108T>A|686|Amph|protein_coding|CODING|NM_175007|15|1)
missense_variant	Nkapl	MISSENSE	NM_025719:p.Gly47Arg/c.139G>C	Ggt/Cgt	MODERATE				rs29909970						chr13	21468303	21468303	C	G	hom	missense_variant(MODERATE|MISSENSE|Ggt/Cgt|p.Gly47Arg/c.139G>C|395|Nkapl|protein_coding|CODING|NM_025719|1|1)
intron_variant	Uqcrfs1	protein_coding	NM_025710:c.215-15C>T		MODIFIER										chr13	30541356	30541356	G	A	het	intron_variant(MODIFIER|||c.215-15C>T|274|Uqcrfs1|protein_coding|CODING|NM_025710|1|1)
missense_variant	Serpinb9f	MISSENSE	NM_183197:p.Cys351Ser/c.1051T>A	Tgt/Agt	MODERATE										chr13	33334569	33334569	T	A	het	missense_variant(MODERATE|MISSENSE|Tgt/Agt|p.Cys351Ser/c.1051T>A|377|Serpinb9f|protein_coding|CODING|NM_183197|7|1)
splice_region_variant	Gmpr	protein_coding	NM_025508:c.88A>C		LOW										chr13	45514390	45514390	A	C	het	splice_region_variant(LOW|||c.88A>C|345|Gmpr|protein_coding|CODING|NM_025508|1|1),intron_variant(MODIFIER|||c.88-5A>C|345|Gmpr|protein_coding|CODING|NM_025508|1|1)
missense_variant	Nol8	MISSENSE	NM_001271397:p.Glu464Lys/c.1390G>A	Gaa/Aaa	MODERATE										chr13	49661807	49661807	G	A	het	missense_variant(MODERATE|MISSENSE|Gaa/Aaa|p.Glu464Lys/c.1390G>A|1165|Nol8|protein_coding|CODING|NM_001271397|7|1),non_coding_exon_variant(MODIFIER|||n.2139G>A||Nol8||CODING|NR_073167|7|1),non_coding_exon_variant(MODIFIER|||n.1954G>A||Nol8||CODING|NR_073168|7|1)
intergenic_region					MODIFIER				rs49080598						chr13	50100624	50100624	C	G	het	intergenic_region(MODIFIER||||||||||1)
missense_variant	Ror2	MISSENSE	NM_013846:p.Val372Met/c.1114G>A	Gtg/Atg	MODERATE				rs46672326						chr13	53117204	53117204	C	T	hom	missense_variant(MODERATE|MISSENSE|Gtg/Atg|p.Val372Met/c.1114G>A|944|Ror2|protein_coding|CODING|NM_013846|7|1)
intron_variant	Hk3	protein_coding	NM_001033245:c.2391-50T>G		MODIFIER										chr13	55006686	55006686	A	C	het	downstream_gene_variant(MODIFIER||668||898|Unc5a|protein_coding|CODING|NM_153131||1),intron_variant(MODIFIER|||c.2391-50T>G|922|Hk3|protein_coding|CODING|NM_001033245|17|1),intron_variant(MODIFIER|||c.2391-50T>G|922|Hk3|protein_coding|CODING|NM_001206390|17|1),intron_variant(MODIFIER|||c.2256-50T>G|877|Hk3|protein_coding|CODING|NM_001206391|17|1),intron_variant(MODIFIER|||c.2226-50T>G|867|Hk3|pro…
splice_region_variant	Cts3	protein_coding	NM_026906:c.250G>C		LOW										chr13	61568294	61568294	C	G	het	splice_region_variant(LOW|||c.250G>C|332|Cts3|protein_coding|CODING|NM_026906|3|1),splice_region_variant(LOW|||c.250G>C|332|Cts3|protein_coding|CODING|NM_054092|3|1),intron_variant(MODIFIER|||c.249+3G>C|332|Cts3|protein_coding|CODING|NM_026906|3|1),intron_variant(MODIFIER|||c.249+3G>C|332|Cts3|protein_coding|CODING|NM_054092|3|1)
3_prime_UTR_variant	Hsd17b3	protein_coding	NM_008291:c.*42T>G		MODIFIER										chr13	64058527	64058527	A	C	het	3_prime_UTR_variant(MODIFIER||42|c.*42T>G|305|Hsd17b3|protein_coding|CODING|NM_008291|11|1)
stop_gained	Spata31	NONSENSE	NM_030047:p.Arg645*/c.1933C>T	Cga/Tga	HIGH				rs230596409						chr13	64921972	64921972	C	T	het	stop_gained(HIGH|NONSENSE|Cga/Tga|p.Arg645*/c.1933C>T|1014|Spata31|protein_coding|CODING|NM_030047|3|1)
intergenic_region					MODIFIER				rs254710567						chr13	65727691	65727691	G	A	het	intergenic_region(MODIFIER||||||||||1)
intergenic_region					MODIFIER										chr13	65731029	65731029	G	A	het	intergenic_region(MODIFIER||||||||||1)
intergenic_region					MODIFIER				rs108315369						chr13	65897306	65897306	C	G	het	intergenic_region(MODIFIER||||||||||1)
intergenic_region					MODIFIER				rs51915248						chr13	65897335	65897335	A	T	het	intergenic_region(MODIFIER||||||||||1)
intergenic_region					MODIFIER										chr13	66236641	66236641	A	T	het	intergenic_region(MODIFIER||||||||||1)
intergenic_region					MODIFIER				rs108286396						chr13	66284077	66284077	C	T	het	intergenic_region(MODIFIER||||||||||1)
intergenic_region					MODIFIER										chr13	66401716	66401716	C	T	het	intergenic_region(MODIFIER||||||||||1)
intergenic_region					MODIFIER										chr13	66401795	66401795	C	T	het	intergenic_region(MODIFIER||||||||||1)
intergenic_region					MODIFIER										chr13	66589225	66589225	C	T	het	intergenic_region(MODIFIER||||||||||1)
intergenic_region					MODIFIER				rs48898458						chr13	66794882	66794882	A	T	het	intergenic_region(MODIFIER||||||||||1)
intergenic_region					MODIFIER				rs248039825						chr13	66795070	66795070	C	G	het	intergenic_region(MODIFIER||||||||||1)
intergenic_region					MODIFIER				rs51967202						chr13	66813375	66813375	C	T	het	intergenic_region(MODIFIER||||||||||1)
synonymous_variant	Irx2	SILENT	NM_010574:p.Ile153Ile/c.459T>C	atT/atC	LOW				rs29957076						chr13	72630777	72630777	T	C	het	synonymous_variant(LOW|SILENT|atT/atC|p.Ile153Ile/c.459T>C|474|Irx2|protein_coding|CODING|NM_010574|2|1)
[truncated: 508 more rows]
