# Supplementary material for: A Murine Point Mutation of Sgpl1 Skin Is Enriched With Vγ6 IL17-Producing Cell and Revealed With Hyperpigmentation After Imiquimod Treatment
Source: Front Immunol. 2022 Jun 13;13:728455. doi: 10.3389/fimmu.2022.728455 (PMC9234551; doi:10.3389/fimmu.2022.728455)
Supplement: Supplementary file 5 [file DataSheet_5.csv]

Func	Gene	Exonic|Biotype	Transcript	Codon_Change	Impact	.	.	.	dbSNP	.	.	.	.	LOF|NMD	Chr	Start	End	Ref	Obs	Otherinfo	isoform
intron_variant	Adhfe1	protein_coding	NM_175236:c.60-88T>C		MODIFIER				rs30849892						chr1	9549819	9549819	T	C	hom	intron_variant(MODIFIER|||c.60-88T>C|465|Adhfe1|protein_coding|CODING|NM_175236|1|1),intron_variant(MODIFIER|||n.107-88T>C||Adhfe1||CODING|NR_027664|1|1)
intron_variant	Cspp1	protein_coding	NM_026493:c.1192-19G>T		MODIFIER										chr1	10085728	10085728	G	T	het	intron_variant(MODIFIER|||c.1192-19G>T|1197|Cspp1|protein_coding|CODING|NM_026493|11|1)
missense_variant	Sulf1	MISSENSE	NM_001198565:p.Asp640Asn/c.1918G>A	Gac/Aac	MODERATE										chr1	12839899	12839899	G	A	hom	missense_variant(MODERATE|MISSENSE|Gac/Aac|p.Asp640Asn/c.1918G>A|870|Sulf1|protein_coding|CODING|NM_001198565|15|1),missense_variant(MODERATE|MISSENSE|Gac/Aac|p.Asp640Asn/c.1918G>A|870|Sulf1|protein_coding|CODING|NM_001198566|14|1),missense_variant(MODERATE|MISSENSE|Gac/Aac|p.Asp640Asn/c.1918G>A|870|Sulf1|protein_coding|CODING|NM_172294|15|1)
intron_variant	Trpa1	protein_coding	NM_177781:c.1097-181G>C		MODIFIER				rs52604986						chr1	14899628	14899628	C	G	hom	intron_variant(MODIFIER|||c.1097-181G>C|1125|Trpa1|protein_coding|CODING|NM_177781|9|1)
missense_variant	4931408C20Rik	MISSENSE	NM_001033764:p.Pro54Ser/c.160C>T	Cca/Tca	MODERATE				rs47254994						chr1	26687267	26687267	G	A	het	missense_variant(MODERATE|MISSENSE|Cca/Tca|p.Pro54Ser/c.160C>T|1381|4931408C20Rik|protein_coding|CODING|NM_001033764|1|1)
synonymous_variant	4931408C20Rik	SILENT	NM_001033764:p.Gly34Gly/c.102T>A	ggT/ggA	LOW				rs47972670						chr1	26687325	26687325	A	T	het	synonymous_variant(LOW|SILENT|ggT/ggA|p.Gly34Gly/c.102T>A|1381|4931408C20Rik|protein_coding|CODING|NM_001033764|1|1)
missense_variant	4931408C20Rik	MISSENSE	NM_001033764:p.Asn9Lys/c.27T>A	aaT/aaA	MODERATE										chr1	26687400	26687400	A	T	het	missense_variant(MODERATE|MISSENSE|aaT/aaA|p.Asn9Lys/c.27T>A|1381|4931408C20Rik|protein_coding|CODING|NM_001033764|1|1)
upstream_gene_variant	4931408C20Rik	protein_coding	NM_001033764		MODIFIER										chr1	26687461	26687461	G	A	het	upstream_gene_variant(MODIFIER||1||1381|4931408C20Rik|protein_coding|CODING|NM_001033764||1),intergenic_region(MODIFIER||||||||||1)
upstream_gene_variant	4931408C20Rik	protein_coding	NM_001033764		MODIFIER				rs46375860						chr1	26687547	26687547	A	T	het	upstream_gene_variant(MODIFIER||87||1381|4931408C20Rik|protein_coding|CODING|NM_001033764||1),intergenic_region(MODIFIER||||||||||1)
intron_variant	Dst	protein_coding	NM_001276764:c.17617-78T>C		MODIFIER				rs240146883						chr1	34252733	34252733	T	C	hom	intron_variant(MODIFIER|||c.17617-78T>C|7717|Dst|protein_coding|CODING|NM_001276764|67|1),intron_variant(MODIFIER|||c.10714-78T>C|5379|Dst|protein_coding|CODING|NM_133833|58|1),intron_variant(MODIFIER|||c.16756-78T>C|7393|Dst|protein_coding|CODING|NM_134448|63|1)
intron_variant	Dst	protein_coding	NM_001276764:c.17617-72T>C		MODIFIER										chr1	34252739	34252739	T	C	hom	intron_variant(MODIFIER|||c.17617-72T>C|7717|Dst|protein_coding|CODING|NM_001276764|67|1),intron_variant(MODIFIER|||c.10714-72T>C|5379|Dst|protein_coding|CODING|NM_133833|58|1),intron_variant(MODIFIER|||c.16756-72T>C|7393|Dst|protein_coding|CODING|NM_134448|63|1)
intron_variant	Txndc9	protein_coding	NM_172054:c.309-113T>C		MODIFIER				rs46503958						chr1	37990570	37990570	A	G	hom	intron_variant(MODIFIER|||c.309-113T>C|226|Txndc9|protein_coding|CODING|NM_172054|3|1)
intron_variant	Eif5b	protein_coding	NM_198303:c.2049+84C>T		MODIFIER										chr1	38037741	38037741	C	T	het	intron_variant(MODIFIER|||c.2049+84C>T|1216|Eif5b|protein_coding|CODING|NM_198303|12|1)
upstream_gene_variant	Rfx8	protein_coding	NM_001145660		MODIFIER				rs52146095						chr1	39721029	39721029	T	C	hom	upstream_gene_variant(MODIFIER||40||596|Rfx8|protein_coding|CODING|NM_001145660||1),intergenic_region(MODIFIER||||||||||1)
intron_variant	Aox4	protein_coding	NM_023631:c.112+24G>A		MODIFIER				rs214209342						chr1	58213103	58213103	G	A	hom	intron_variant(MODIFIER|||c.112+24G>A|1336|Aox4|protein_coding|CODING|NM_023631|2|1)
intron_variant	Ppil3	protein_coding	NM_027351:c.240+253T>G		MODIFIER				rs48376738						chr1	58438091	58438091	A	C	hom	intron_variant(MODIFIER|||c.240+253T>G|161|Ppil3|protein_coding|CODING|NM_027351|5|1),intron_variant(MODIFIER|||c.240+253T>G|120|Ppil3|protein_coding|CODING|NM_027374|5|1)
missense_variant	Bmpr2	MISSENSE	NM_007561:p.Arg321Gln/c.962G>A	cGa/cAa	MODERATE				rs227085647						chr1	59847167	59847167	G	A	hom	missense_variant(MODERATE|MISSENSE|cGa/cAa|p.Arg321Gln/c.962G>A|1038|Bmpr2|protein_coding|CODING|NM_007561|7|1)
intron_variant	Spag16	protein_coding	NM_029160:c.519-154A>C		MODIFIER										chr1	69870110	69870110	A	C	het	intron_variant(MODIFIER|||c.519-154A>C|405|Spag16|protein_coding|CODING|NM_001271533|5|1),intron_variant(MODIFIER|||c.519-154A>C|639|Spag16|protein_coding|CODING|NM_029160|5|1)
3_prime_UTR_variant	Cdk5r2	protein_coding	NM_009872:c.*392G>C		MODIFIER										chr1	74856599	74856599	G	C	het	3_prime_UTR_variant(MODIFIER||392|c.*392G>C|369|Cdk5r2|protein_coding|CODING|NM_009872|1|1)
3_prime_UTR_variant	Cdk5r2	protein_coding	NM_009872:c.*398G>C		MODIFIER										chr1	74856605	74856605	G	C	het	3_prime_UTR_variant(MODIFIER||398|c.*398G>C|369|Cdk5r2|protein_coding|CODING|NM_009872|1|1)
intron_variant	Ptprn	protein_coding	NM_008985:c.1529+40T>G		MODIFIER										chr1	75255085	75255085	A	C	het	intron_variant(MODIFIER|||c.1529+40T>G|981|Ptprn|protein_coding|CODING|NM_008985|10|1)
missense_variant	Obsl1	MISSENSE	NM_178884:p.Thr1764Met/c.5291C>T	aCg/aTg	MODERATE				rs31502068						chr1	75486756	75486756	G	A	hom	missense_variant(MODERATE|MISSENSE|aCg/aTg|p.Thr1764Met/c.5291C>T|1804|Obsl1|protein_coding|CODING|NM_178884|19|1),downstream_gene_variant(MODIFIER||1063||360|Tmem198|protein_coding|CODING|NM_177056||1)
intron_variant	Obsl1	protein_coding	NM_178884:c.1534+30C>G		MODIFIER										chr1	75503337	75503337	G	C	het	intron_variant(MODIFIER|||c.1534+30C>G|1804|Obsl1|protein_coding|CODING|NM_178884|3|1)
missense_variant	Col4a3	MISSENSE	NM_007734:p.Gly154Arg/c.460G>A	Gga/Aga	MODERATE										chr1	82652179	82652179	G	A	het	missense_variant(MODERATE|MISSENSE|Gga/Aga|p.Gly154Arg/c.460G>A|1669|Col4a3|protein_coding|CODING|NM_007734|8|1)
intergenic_region					MODIFIER				rs108884515						chr1	84990615	84990615	A	G	het	intergenic_region(MODIFIER||||||||||1)
intergenic_region					MODIFIER										chr1	84990622	84990622	G	A	het	intergenic_region(MODIFIER||||||||||1)
intergenic_region					MODIFIER				rs237057176						chr1	84990766	84990766	T	C	het	intergenic_region(MODIFIER||||||||||1)
intergenic_region					MODIFIER				rs47264741						chr1	84990794	84990794	A	G	het	intergenic_region(MODIFIER||||||||||1)
intergenic_region					MODIFIER				rs108568181						chr1	84990813	84990813	A	T	het	intergenic_region(MODIFIER||||||||||1)
intergenic_region					MODIFIER				rs107716122						chr1	85012868	85012868	G	T	het	intergenic_region(MODIFIER||||||||||1)
intergenic_region					MODIFIER										chr1	85028524	85028524	A	T	het	intergenic_region(MODIFIER||||||||||1)
intergenic_region					MODIFIER				rs108687373						chr1	85041638	85041638	T	C	het	intergenic_region(MODIFIER||||||||||1)
intergenic_region					MODIFIER										chr1	85075082	85075082	T	C	het	intergenic_region(MODIFIER||||||||||1)
intergenic_region					MODIFIER										chr1	85075098	85075098	G	T	het	intergenic_region(MODIFIER||||||||||1)
synonymous_variant	A530032D15Rik	SILENT	NM_213615:p.Val183Val/c.549G>C	gtG/gtC	LOW				rs49173897						chr1	85089575	85089575	C	G	het	synonymous_variant(LOW|SILENT|gtG/gtC|p.Val183Val/c.549G>C|211|A530032D15Rik|protein_coding|CODING|NM_213615|6|1)
splice_region_variant	A530032D15Rik	protein_coding	NM_213615:c.544T>C		LOW				rs47242544						chr1	85089584	85089584	A	G	het	splice_region_variant(LOW|||c.544T>C|211|A530032D15Rik|protein_coding|CODING|NM_213615|5|1),intron_variant(MODIFIER|||c.544-4T>C|211|A530032D15Rik|protein_coding|CODING|NM_213615|5|1)
intron_variant	A530032D15Rik	protein_coding	NM_213615:c.431-174T>C		MODIFIER										chr1	85091363	85091363	A	G	het	intron_variant(MODIFIER|||c.431-174T>C|211|A530032D15Rik|protein_coding|CODING|NM_213615|4|1)
intron_variant	A530032D15Rik	protein_coding	NM_213615:c.367+130C>A		MODIFIER										chr1	85099347	85099347	G	T	het	intron_variant(MODIFIER|||c.367+130C>A|211|A530032D15Rik|protein_coding|CODING|NM_213615|3|1)
synonymous_variant	A530032D15Rik	SILENT	NM_213615:p.Phe120Phe/c.360C>T	ttC/ttT	LOW										chr1	85099484	85099484	G	A	het	synonymous_variant(LOW|SILENT|ttC/ttT|p.Phe120Phe/c.360C>T|211|A530032D15Rik|protein_coding|CODING|NM_213615|3|1)
synonymous_variant	A530032D15Rik	SILENT	NM_213615:p.Lys107Lys/c.321G>A	aaG/aaA	LOW										chr1	85099523	85099523	C	T	het	synonymous_variant(LOW|SILENT|aaG/aaA|p.Lys107Lys/c.321G>A|211|A530032D15Rik|protein_coding|CODING|NM_213615|3|1)
intron_variant	A530032D15Rik	protein_coding	NM_213615:c.195+112T>C		MODIFIER				rs48441394						chr1	85100420	85100420	A	G	het	intron_variant(MODIFIER|||c.195+112T>C|211|A530032D15Rik|protein_coding|CODING|NM_213615|2|1)
intron_variant	A530032D15Rik	protein_coding	NM_213615:c.195+83A>G		MODIFIER				rs49460044						chr1	85100449	85100449	T	C	het	intron_variant(MODIFIER|||c.195+83A>G|211|A530032D15Rik|protein_coding|CODING|NM_213615|2|1)
intergenic_region					MODIFIER				rs48193754						chr1	85112340	85112340	G	A	het	intergenic_region(MODIFIER||||||||||1)
intergenic_region					MODIFIER				rs47319198						chr1	85112363	85112363	G	T	het	intergenic_region(MODIFIER||||||||||1)
intergenic_region					MODIFIER				rs46924167						chr1	85112378	85112378	G	T	het	intergenic_region(MODIFIER||||||||||1)
intergenic_region					MODIFIER				rs45834353						chr1	85112398	85112398	T	C	het	intergenic_region(MODIFIER||||||||||1)
intergenic_region					MODIFIER				rs51938564						chr1	85112475	85112475	C	G	het	intergenic_region(MODIFIER||||||||||1)
intergenic_region					MODIFIER										chr1	85112482	85112482	G	A	het	intergenic_region(MODIFIER||||||||||1)
intergenic_region					MODIFIER				rs239732408						chr1	85112576	85112576	G	C	het	intergenic_region(MODIFIER||||||||||1)
intergenic_region					MODIFIER				rs259071907						chr1	85112620	85112620	G	T	het	intergenic_region(MODIFIER||||||||||1)
intergenic_region					MODIFIER				rs107691715						chr1	85115161	85115161	G	A	het	intergenic_region(MODIFIER||||||||||1)
intergenic_region					MODIFIER				rs47930811						chr1	85115210	85115210	T	C	het	intergenic_region(MODIFIER||||||||||1)
intergenic_region					MODIFIER										chr1	85117096	85117096	C	G	het	intergenic_region(MODIFIER||||||||||1)
intergenic_region					MODIFIER				rs108417429						chr1	85122899	85122899	T	C	het	intergenic_region(MODIFIER||||||||||1)
intron_variant	Gm7609	protein_coding	NM_001081746:c.-386-120T>C		MODIFIER				rs49260518						chr1	85202020	85202020	T	C	het	intron_variant(MODIFIER|||c.-386-120T>C|296|Gm7609|protein_coding|CODING|NM_001081746|1|1)
3_prime_UTR_variant	C130026I21Rik	protein_coding	NM_175219:c.*197A>G		MODIFIER				rs108651518						chr1	85246740	85246740	T	C	het	3_prime_UTR_variant(MODIFIER||197|c.*197A>G|263|C130026I21Rik|protein_coding|CODING|NM_001037909|7|1),3_prime_UTR_variant(MODIFIER||197|c.*197A>G|291|C130026I21Rik|protein_coding|CODING|NM_175219|8|1)
3_prime_UTR_variant	C130026I21Rik	protein_coding	NM_175219:c.*180G>C		MODIFIER				rs108732226						chr1	85246757	85246757	C	G	het	3_prime_UTR_variant(MODIFIER||180|c.*180G>C|263|C130026I21Rik|protein_coding|CODING|NM_001037909|7|1),3_prime_UTR_variant(MODIFIER||180|c.*180G>C|291|C130026I21Rik|protein_coding|CODING|NM_175219|8|1)
3_prime_UTR_variant	C130026I21Rik	protein_coding	NM_175219:c.*167A>T		MODIFIER				rs108922642						chr1	85246770	85246770	T	A	het	3_prime_UTR_variant(MODIFIER||167|c.*167A>T|263|C130026I21Rik|protein_coding|CODING|NM_001037909|7|1),3_prime_UTR_variant(MODIFIER||167|c.*167A>T|291|C130026I21Rik|protein_coding|CODING|NM_175219|8|1)
3_prime_UTR_variant	C130026I21Rik	protein_coding	NM_175219:c.*152G>A		MODIFIER										chr1	85246785	85246785	C	T	het	3_prime_UTR_variant(MODIFIER||152|c.*152G>A|263|C130026I21Rik|protein_coding|CODING|NM_001037909|7|1),3_prime_UTR_variant(MODIFIER||152|c.*152G>A|291|C130026I21Rik|protein_coding|CODING|NM_175219|8|1)
3_prime_UTR_variant	C130026I21Rik	protein_coding	NM_175219:c.*39G>A		MODIFIER				rs108077365						chr1	85246898	85246898	C	T	het	3_prime_UTR_variant(MODIFIER||39|c.*39G>A|263|C130026I21Rik|protein_coding|CODING|NM_001037909|7|1),3_prime_UTR_variant(MODIFIER||39|c.*39G>A|291|C130026I21Rik|protein_coding|CODING|NM_175219|8|1)
missense_variant	C130026I21Rik	MISSENSE	NM_175219:p.Ser288Leu/c.863C>T	tCg/tTg	MODERATE										chr1	85246950	85246950	G	A	het	missense_variant(MODERATE|MISSENSE|tCg/tTg|p.Ser260Leu/c.779C>T|263|C130026I21Rik|protein_coding|CODING|NM_001037909|7|1),missense_variant(MODERATE|MISSENSE|tCg/tTg|p.Ser288Leu/c.863C>T|291|C130026I21Rik|protein_coding|CODING|NM_175219|8|1)
synonymous_variant	C130026I21Rik	SILENT	NM_175219:p.Gly233Gly/c.699A>G	ggA/ggG	LOW				rs107654454						chr1	85247114	85247114	T	C	het	synonymous_variant(LOW|SILENT|ggA/ggG|p.Gly205Gly/c.615A>G|263|C130026I21Rik|protein_coding|CODING|NM_001037909|7|1),synonymous_variant(LOW|SILENT|ggA/ggG|p.Gly233Gly/c.699A>G|291|C130026I21Rik|protein_coding|CODING|NM_175219|8|1)
missense_variant	C130026I21Rik	MISSENSE	NM_175219:p.Pro230Ala/c.688C>G	Cct/Gct	MODERATE				rs108274266						chr1	85247125	85247125	G	C	het	missense_variant(MODERATE|MISSENSE|Cct/Gct|p.Pro202Ala/c.604C>G|263|C130026I21Rik|protein_coding|CODING|NM_001037909|7|1),missense_variant(MODERATE|MISSENSE|Cct/Gct|p.Pro230Ala/c.688C>G|291|C130026I21Rik|protein_coding|CODING|NM_175219|8|1)
intron_variant	C130026I21Rik	protein_coding	NM_175219:c.677-146G>T		MODIFIER				rs108929185						chr1	85247282	85247282	C	A	het	intron_variant(MODIFIER|||c.593-146G>T|263|C130026I21Rik|protein_coding|CODING|NM_001037909|6|1),intron_variant(MODIFIER|||c.677-146G>T|291|C130026I21Rik|protein_coding|CODING|NM_175219|7|1)
intron_variant	C130026I21Rik	protein_coding	NM_175219:c.677-186C>T		MODIFIER				rs108061332						chr1	85247322	85247322	G	A	het	intron_variant(MODIFIER|||c.593-186C>T|263|C130026I21Rik|protein_coding|CODING|NM_001037909|6|1),intron_variant(MODIFIER|||c.677-186C>T|291|C130026I21Rik|protein_coding|CODING|NM_175219|7|1)
intron_variant	C130026I21Rik	protein_coding	NM_175219:c.677-200C>G		MODIFIER				rs108905453						chr1	85247336	85247336	G	C	het	intron_variant(MODIFIER|||c.593-200C>G|263|C130026I21Rik|protein_coding|CODING|NM_001037909|6|1),intron_variant(MODIFIER|||c.677-200C>G|291|C130026I21Rik|protein_coding|CODING|NM_175219|7|1)
intron_variant	C130026I21Rik	protein_coding	NM_175219:c.677-235A>T		MODIFIER										chr1	85247371	85247371	T	A	het	intron_variant(MODIFIER|||c.593-235A>T|263|C130026I21Rik|protein_coding|CODING|NM_001037909|6|1),intron_variant(MODIFIER|||c.677-235A>T|291|C130026I21Rik|protein_coding|CODING|NM_175219|7|1)
intron_variant	C130026I21Rik	protein_coding	NM_175219:c.451+118T>C		MODIFIER										chr1	85257268	85257268	A	G	het	intron_variant(MODIFIER|||c.451+118T>C|291|C130026I21Rik|protein_coding|CODING|NM_175219|4|1),intron_variant(MODIFIER|||c.367+2427T>C|263|C130026I21Rik|protein_coding|CODING|NM_001037909|3|1)
intron_variant	C130026I21Rik	protein_coding	NM_175219:c.367+76C>G		MODIFIER										chr1	85259619	85259619	G	C	het	intron_variant(MODIFIER|||c.367+76C>G|263|C130026I21Rik|protein_coding|CODING|NM_001037909|3|1),intron_variant(MODIFIER|||c.367+76C>G|291|C130026I21Rik|protein_coding|CODING|NM_175219|3|1)
intergenic_region					MODIFIER										chr1	85282583	85282583	C	A	het	intergenic_region(MODIFIER||||||||||1)
intergenic_region					MODIFIER				rs108862153						chr1	85284014	85284014	C	T	het	intergenic_region(MODIFIER||||||||||1)
intergenic_region					MODIFIER										chr1	85284053	85284053	C	T	het	intergenic_region(MODIFIER||||||||||1)
intergenic_region					MODIFIER				rs51202071						chr1	85345812	85345812	A	G	het	intergenic_region(MODIFIER||||||||||1)
intergenic_region					MODIFIER										chr1	85491344	85491344	C	G	het	intergenic_region(MODIFIER||||||||||1)
intergenic_region					MODIFIER										chr1	85513054	85513054	T	C	het	intergenic_region(MODIFIER||||||||||1)
intergenic_region					MODIFIER										chr1	85538863	85538863	G	C	het	intergenic_region(MODIFIER||||||||||1)
3_prime_UTR_variant	Sp110	protein_coding	NM_030194:c.*256T>G		MODIFIER										chr1	85577036	85577036	A	C	het	3_prime_UTR_variant(MODIFIER||256|c.*256T>G|445|Sp110|protein_coding|CODING|NM_030194|12|1),3_prime_UTR_variant(MODIFIER||256|c.*256T>G|445|Sp110|protein_coding|CODING|NM_175397|13|1)
3_prime_UTR_variant	Sp110	protein_coding	NM_030194:c.*243T>C		MODIFIER										chr1	85577049	85577049	A	G	het	3_prime_UTR_variant(MODIFIER||243|c.*243T>C|445|Sp110|protein_coding|CODING|NM_030194|12|1),3_prime_UTR_variant(MODIFIER||243|c.*243T>C|445|Sp110|protein_coding|CODING|NM_175397|13|1)
3_prime_UTR_variant	Sp110	protein_coding	NM_030194:c.*43G>A		MODIFIER				rs247341970						chr1	85577249	85577249	C	T	het	3_prime_UTR_variant(MODIFIER||43|c.*43G>A|445|Sp110|protein_coding|CODING|NM_030194|12|1),3_prime_UTR_variant(MODIFIER||43|c.*43G>A|445|Sp110|protein_coding|CODING|NM_175397|13|1)
3_prime_UTR_variant	Sp110	protein_coding	NM_030194:c.*23T>C		MODIFIER										chr1	85577269	85577269	A	G	het	3_prime_UTR_variant(MODIFIER||23|c.*23T>C|445|Sp110|protein_coding|CODING|NM_030194|12|1),3_prime_UTR_variant(MODIFIER||23|c.*23T>C|445|Sp110|protein_coding|CODING|NM_175397|13|1)
missense_variant	Sp110	MISSENSE	NM_030194:p.Phe434Cys/c.1301T>G	tTt/tGt	MODERATE										chr1	85577329	85577329	A	C	het	missense_variant(MODERATE|MISSENSE|tTt/tGt|p.Phe434Cys/c.1301T>G|445|Sp110|protein_coding|CODING|NM_030194|12|1),missense_variant(MODERATE|MISSENSE|tTt/tGt|p.Phe434Cys/c.1301T>G|445|Sp110|protein_coding|CODING|NM_175397|13|1)
intron_variant	Sp110	protein_coding	NM_030194:c.740-13G>C		MODIFIER				rs108549178						chr1	85586308	85586308	C	G	het	intron_variant(MODIFIER|||c.740-13G>C|445|Sp110|protein_coding|CODING|NM_030194|6|1),intron_variant(MODIFIER|||c.740-13G>C|445|Sp110|protein_coding|CODING|NM_175397|7|1)
5_prime_UTR_variant	Sp140	protein_coding	NM_001013817:c.-267C>A		MODIFIER				rs239672569						chr1	85600893	85600893	C	A	het	5_prime_UTR_variant(MODIFIER||267|c.-267C>A|534|Sp140|protein_coding|CODING|NM_001013817|1|1),intron_variant(MODIFIER|||c.-152-2114G>T|445|Sp110|protein_coding|CODING|NM_175397|1|1)
5_prime_UTR_variant	Sp140	protein_coding	NM_001013817:c.-222G>A		MODIFIER										chr1	85600938	85600938	G	A	het	5_prime_UTR_variant(MODIFIER||222|c.-222G>A|534|Sp140|protein_coding|CODING|NM_001013817|1|1),intron_variant(MODIFIER|||c.-152-2159C>T|445|Sp110|protein_coding|CODING|NM_175397|1|1)
intron_variant	Sp140	protein_coding	NM_001013817:c.32+19T>A		MODIFIER				rs108255078						chr1	85601210	85601210	T	A	het	intron_variant(MODIFIER|||c.-152-2431A>T|445|Sp110|protein_coding|CODING|NM_175397|1|1),intron_variant(MODIFIER|||c.32+19T>A|534|Sp140|protein_coding|CODING|NM_001013817|1|1)
intron_variant	Sp140	protein_coding	NM_001013817:c.418+80G>A		MODIFIER										chr1	85614934	85614934	G	A	het	intron_variant(MODIFIER|||c.418+80G>A|534|Sp140|protein_coding|CODING|NM_001013817|4|1)
intron_variant	Sp140	protein_coding	NM_001013817:c.419-124A>C		MODIFIER				rs108406537						chr1	85615064	85615064	A	C	het	intron_variant(MODIFIER|||c.419-124A>C|534|Sp140|protein_coding|CODING|NM_001013817|4|1)
intron_variant	Sp140	protein_coding	NM_001013817:c.419-111T>C		MODIFIER										chr1	85615077	85615077	T	C	het	intron_variant(MODIFIER|||c.419-111T>C|534|Sp140|protein_coding|CODING|NM_001013817|4|1)
synonymous_variant	Sp140	SILENT	NM_001013817:p.Cys145Cys/c.435T>C	tgT/tgC	LOW				rs108602720						chr1	85615204	85615204	T	C	het	synonymous_variant(LOW|SILENT|tgT/tgC|p.Cys145Cys/c.435T>C|534|Sp140|protein_coding|CODING|NM_001013817|5|1)
missense_variant	Sp140	MISSENSE	NM_001013817:p.Thr148Arg/c.443C>G	aCa/aGa	MODERATE				rs108022100						chr1	85615212	85615212	C	G	het	missense_variant(MODERATE|MISSENSE|aCa/aGa|p.Thr148Arg/c.443C>G|534|Sp140|protein_coding|CODING|NM_001013817|5|1)
intron_variant	Sp140	protein_coding	NM_001013817:c.502+9G>T		MODIFIER				rs108112823						chr1	85615280	85615280	G	T	het	intron_variant(MODIFIER|||c.502+9G>T|534|Sp140|protein_coding|CODING|NM_001013817|5|1)
intron_variant	Sp140	protein_coding	NM_001013817:c.502+21G>A		MODIFIER				rs108736642						chr1	85615292	85615292	G	A	het	intron_variant(MODIFIER|||c.502+21G>A|534|Sp140|protein_coding|CODING|NM_001013817|5|1)
intron_variant	Sp140	protein_coding	NM_001013817:c.503-91T>A		MODIFIER				rs108501815						chr1	85619965	85619965	T	A	het	intron_variant(MODIFIER|||c.503-91T>A|534|Sp140|protein_coding|CODING|NM_001013817|5|1)
splice_region_variant	Sp140	protein_coding	NM_001013817:c.503C>T		LOW										chr1	85620051	85620051	C	T	het	splice_region_variant(LOW|||c.503C>T|534|Sp140|protein_coding|CODING|NM_001013817|5|1),intron_variant(MODIFIER|||c.503-5C>T|534|Sp140|protein_coding|CODING|NM_001013817|5|1)
missense_variant	Sp140	MISSENSE	NM_001013817:p.Ile182Met/c.546A>G	atA/atG	MODERATE				rs244762664						chr1	85620099	85620099	A	G	het	missense_variant(MODERATE|MISSENSE|atA/atG|p.Ile182Met/c.546A>G|534|Sp140|protein_coding|CODING|NM_001013817|6|1)
intron_variant	Sp140	protein_coding	NM_001013817:c.604+35G>A		MODIFIER				rs108060246						chr1	85620192	85620192	G	A	het	intron_variant(MODIFIER|||c.604+35G>A|534|Sp140|protein_coding|CODING|NM_001013817|6|1)
intron_variant	Sp140	protein_coding	NM_001013817:c.725-181A>T		MODIFIER										chr1	85630279	85630279	A	T	het	intron_variant(MODIFIER|||c.725-181A>T|534|Sp140|protein_coding|CODING|NM_001013817|8|1)
missense_variant	Sp140	MISSENSE	NM_001013817:p.His335Asn/c.1003C>A	Cat/Aat	MODERATE										chr1	85635589	85635589	C	A	het	missense_variant(MODERATE|MISSENSE|Cat/Aat|p.His335Asn/c.1003C>A|534|Sp140|protein_coding|CODING|NM_001013817|11|1)
missense_variant	Sp140	MISSENSE	NM_001013817:p.Glu340Gly/c.1019A>G	gAg/gGg	MODERATE										chr1	85635605	85635605	A	G	het	missense_variant(MODERATE|MISSENSE|gAg/gGg|p.Glu340Gly/c.1019A>G|534|Sp140|protein_coding|CODING|NM_001013817|11|1),splice_region_variant(LOW|||c.1019A>G|534|Sp140|protein_coding|CODING|NM_001013817|11|1)
intron_variant	Sp140	protein_coding	NM_001013817:c.1020+12C>T		MODIFIER										chr1	85635618	85635618	C	T	het	intron_variant(MODIFIER|||c.1020+12C>T|534|Sp140|protein_coding|CODING|NM_001013817|11|1)
intron_variant	Sp140	protein_coding	NM_001013817:c.1507-61G>C		MODIFIER				rs51945834						chr1	85644523	85644523	G	C	het	intron_variant(MODIFIER|||c.1507-61G>C|534|Sp140|protein_coding|CODING|NM_001013817|16|1)
intron_variant	Sp100	protein_coding	NM_013673:c.26+4A>G		MODIFIER				rs108740032						chr1	85650131	85650131	A	G	het	intron_variant(MODIFIER|||c.26+4A>G|591|Sp100|protein_coding|CODING|NM_013673|1|1)
intron_variant	Sp100	protein_coding	NM_013673:c.26+86T>C		MODIFIER				rs33036018						chr1	85650213	85650213	T	C	het	intron_variant(MODIFIER|||c.26+86T>C|591|Sp100|protein_coding|CODING|NM_013673|1|1)
intron_variant	Sp100	protein_coding	NM_013673:c.26+92C>T		MODIFIER				rs108479930						chr1	85650219	85650219	C	T	het	intron_variant(MODIFIER|||c.26+92C>T|591|Sp100|protein_coding|CODING|NM_013673|1|1)
intron_variant	A630001G21Rik	protein_coding	NM_177055:c.409+50T>G		MODIFIER										chr1	85723048	85723048	A	C	het	intron_variant(MODIFIER|||c.409+50T>G|229|A630001G21Rik|protein_coding|CODING|NM_177055|4|1)
upstream_gene_variant	Ugt1a1	protein_coding	NM_201645		MODIFIER				rs107933632						chr1	88211842	88211842	C	T	het	upstream_gene_variant(MODIFIER||117||535|Ugt1a1|protein_coding|CODING|NM_201645||1),intron_variant(MODIFIER|||c.856-3202C>T|530|Ugt1a10|protein_coding|CODING|NM_201641|1|1),intron_variant(MODIFIER|||c.850-3202C>T|528|Ugt1a9|protein_coding|CODING|NM_201644|1|1),intron_variant(MODIFIER|||c.859-3202C>T|531|Ugt1a7c|protein_coding|CODING|NM_201642|1|1),intron_variant(MODIFIER|||c.859-3202C>T|531|Ugt1a…
upstream_gene_variant	Ugt1a1	protein_coding	NM_201645		MODIFIER				rs51218584						chr1	88211898	88211898	G	A	het	upstream_gene_variant(MODIFIER||61||535|Ugt1a1|protein_coding|CODING|NM_201645||1),intron_variant(MODIFIER|||c.856-3146G>A|530|Ugt1a10|protein_coding|CODING|NM_201641|1|1),intron_variant(MODIFIER|||c.850-3146G>A|528|Ugt1a9|protein_coding|CODING|NM_201644|1|1),intron_variant(MODIFIER|||c.859-3146G>A|531|Ugt1a7c|protein_coding|CODING|NM_201642|1|1),intron_variant(MODIFIER|||c.859-3146G>A|531|Ugt1a6…
upstream_gene_variant	Ugt1a1	protein_coding	NM_201645		MODIFIER				rs46877154						chr1	88211915	88211915	A	G	het	upstream_gene_variant(MODIFIER||44||535|Ugt1a1|protein_coding|CODING|NM_201645||1),intron_variant(MODIFIER|||c.856-3129A>G|530|Ugt1a10|protein_coding|CODING|NM_201641|1|1),intron_variant(MODIFIER|||c.850-3129A>G|528|Ugt1a9|protein_coding|CODING|NM_201644|1|1),intron_variant(MODIFIER|||c.859-3129A>G|531|Ugt1a7c|protein_coding|CODING|NM_201642|1|1),intron_variant(MODIFIER|||c.859-3129A>G|531|Ugt1a6…
upstream_gene_variant	Ugt1a1	protein_coding	NM_201645		MODIFIER				rs47567212						chr1	88211922	88211922	A	C	het	upstream_gene_variant(MODIFIER||37||535|Ugt1a1|protein_coding|CODING|NM_201645||1),intron_variant(MODIFIER|||c.856-3122A>C|530|Ugt1a10|protein_coding|CODING|NM_201641|1|1),intron_variant(MODIFIER|||c.850-3122A>C|528|Ugt1a9|protein_coding|CODING|NM_201644|1|1),intron_variant(MODIFIER|||c.859-3122A>C|531|Ugt1a7c|protein_coding|CODING|NM_201642|1|1),intron_variant(MODIFIER|||c.859-3122A>C|531|Ugt1a6…
upstream_gene_variant	Ugt1a1	protein_coding	NM_201645		MODIFIER				rs50519654						chr1	88211945	88211945	G	A	het	upstream_gene_variant(MODIFIER||14||535|Ugt1a1|protein_coding|CODING|NM_201645||1),intron_variant(MODIFIER|||c.856-3099G>A|530|Ugt1a10|protein_coding|CODING|NM_201641|1|1),intron_variant(MODIFIER|||c.850-3099G>A|528|Ugt1a9|protein_coding|CODING|NM_201644|1|1),intron_variant(MODIFIER|||c.859-3099G>A|531|Ugt1a7c|protein_coding|CODING|NM_201642|1|1),intron_variant(MODIFIER|||c.859-3099G>A|531|Ugt1a6…
5_prime_UTR_variant	Ugt1a1	protein_coding	NM_201645:c.-35T>G		MODIFIER										chr1	88211967	88211967	T	G	het	5_prime_UTR_variant(MODIFIER||35|c.-35T>G|535|Ugt1a1|protein_coding|CODING|NM_201645|1|1),intron_variant(MODIFIER|||c.856-3077T>G|530|Ugt1a10|protein_coding|CODING|NM_201641|1|1),intron_variant(MODIFIER|||c.850-3077T>G|528|Ugt1a9|protein_coding|CODING|NM_201644|1|1),intron_variant(MODIFIER|||c.859-3077T>G|531|Ugt1a7c|protein_coding|CODING|NM_201642|1|1),intron_variant(MODIFIER|||c.859-3077T>G|531…
missense_variant	Ugt1a1	MISSENSE	NM_201645:p.Ser7Asn/c.20G>A	aGc/aAc	MODERATE				rs108626992						chr1	88212021	88212021	G	A	het	missense_variant(MODERATE|MISSENSE|aGc/aAc|p.Ser7Asn/c.20G>A|535|Ugt1a1|protein_coding|CODING|NM_201645|1|1),intron_variant(MODIFIER|||c.856-3023G>A|530|Ugt1a10|protein_coding|CODING|NM_201641|1|1),intron_variant(MODIFIER|||c.850-3023G>A|528|Ugt1a9|protein_coding|CODING|NM_201644|1|1),intron_variant(MODIFIER|||c.859-3023G>A|531|Ugt1a7c|protein_coding|CODING|NM_201642|1|1),intron_variant(MODIFIER|…
missense_variant	Ugt1a1	MISSENSE	NM_201645:p.His28Leu/c.83A>T	cAc/cTc	MODERATE				rs108359412						chr1	88212084	88212084	A	T	het	missense_variant(MODERATE|MISSENSE|cAc/cTc|p.His28Leu/c.83A>T|535|Ugt1a1|protein_coding|CODING|NM_201645|1|1),intron_variant(MODIFIER|||c.856-2960A>T|530|Ugt1a10|protein_coding|CODING|NM_201641|1|1),intron_variant(MODIFIER|||c.850-2960A>T|528|Ugt1a9|protein_coding|CODING|NM_201644|1|1),intron_variant(MODIFIER|||c.859-2960A>T|531|Ugt1a7c|protein_coding|CODING|NM_201642|1|1),intron_variant(MODIFIER…
missense_variant	Ugt1a1	MISSENSE	NM_201645:p.Arg31Lys/c.92G>A	aGg/aAg	MODERATE				rs47888099						chr1	88212093	88212093	G	A	het	missense_variant(MODERATE|MISSENSE|aGg/aAg|p.Arg31Lys/c.92G>A|535|Ugt1a1|protein_coding|CODING|NM_201645|1|1),intron_variant(MODIFIER|||c.856-2951G>A|530|Ugt1a10|protein_coding|CODING|NM_201641|1|1),intron_variant(MODIFIER|||c.850-2951G>A|528|Ugt1a9|protein_coding|CODING|NM_201644|1|1),intron_variant(MODIFIER|||c.859-2951G>A|531|Ugt1a7c|protein_coding|CODING|NM_201642|1|1),intron_variant(MODIFIER…
synonymous_variant	Ugt1a1	SILENT	NM_201645:p.Phe81Phe/c.243C>T	ttC/ttT	LOW				rs46758900						chr1	88212244	88212244	C	T	het	synonymous_variant(LOW|SILENT|ttC/ttT|p.Phe81Phe/c.243C>T|535|Ugt1a1|protein_coding|CODING|NM_201645|1|1),intron_variant(MODIFIER|||c.856-2800C>T|530|Ugt1a10|protein_coding|CODING|NM_201641|1|1),intron_variant(MODIFIER|||c.850-2800C>T|528|Ugt1a9|protein_coding|CODING|NM_201644|1|1),intron_variant(MODIFIER|||c.859-2800C>T|531|Ugt1a7c|protein_coding|CODING|NM_201642|1|1),intron_variant(MODIFIER|||c…
missense_variant	Ugt1a1	MISSENSE	NM_201645:p.Arg99Gln/c.296G>A	cGg/cAg	MODERATE				rs108444413						chr1	88212297	88212297	G	A	het	missense_variant(MODERATE|MISSENSE|cGg/cAg|p.Arg99Gln/c.296G>A|535|Ugt1a1|protein_coding|CODING|NM_201645|1|1),intron_variant(MODIFIER|||c.856-2747G>A|530|Ugt1a10|protein_coding|CODING|NM_201641|1|1),intron_variant(MODIFIER|||c.850-2747G>A|528|Ugt1a9|protein_coding|CODING|NM_201644|1|1),intron_variant(MODIFIER|||c.859-2747G>A|531|Ugt1a7c|protein_coding|CODING|NM_201642|1|1),intron_variant(MODIFIE…
synonymous_variant	Ugt1a1	SILENT	NM_201645:p.Arg110Arg/c.330C>T	cgC/cgT	LOW				rs48833416						chr1	88212331	88212331	C	T	het	synonymous_variant(LOW|SILENT|cgC/cgT|p.Arg110Arg/c.330C>T|535|Ugt1a1|protein_coding|CODING|NM_201645|1|1),intron_variant(MODIFIER|||c.856-2713C>T|530|Ugt1a10|protein_coding|CODING|NM_201641|1|1),intron_variant(MODIFIER|||c.850-2713C>T|528|Ugt1a9|protein_coding|CODING|NM_201644|1|1),intron_variant(MODIFIER|||c.859-2713C>T|531|Ugt1a7c|protein_coding|CODING|NM_201642|1|1),intron_variant(MODIFIER|||…
missense_variant	Ugt1a1	MISSENSE	NM_201645:p.His131Tyr/c.391C>T	Cac/Tac	MODERATE				rs46698966						chr1	88212392	88212392	C	T	het	missense_variant(MODERATE|MISSENSE|Cac/Tac|p.His131Tyr/c.391C>T|535|Ugt1a1|protein_coding|CODING|NM_201645|1|1),intron_variant(MODIFIER|||c.856-2652C>T|530|Ugt1a10|protein_coding|CODING|NM_201641|1|1),intron_variant(MODIFIER|||c.850-2652C>T|528|Ugt1a9|protein_coding|CODING|NM_201644|1|1),intron_variant(MODIFIER|||c.859-2652C>T|531|Ugt1a7c|protein_coding|CODING|NM_201642|1|1),intron_variant(MODIFI…
synonymous_variant	Ugt1a1	SILENT	NM_201645:p.Ala136Ala/c.408C>T	gcC/gcT	LOW				rs30305270						chr1	88212409	88212409	C	T	het	synonymous_variant(LOW|SILENT|gcC/gcT|p.Ala136Ala/c.408C>T|535|Ugt1a1|protein_coding|CODING|NM_201645|1|1),intron_variant(MODIFIER|||c.856-2635C>T|530|Ugt1a10|protein_coding|CODING|NM_201641|1|1),intron_variant(MODIFIER|||c.850-2635C>T|528|Ugt1a9|protein_coding|CODING|NM_201644|1|1),intron_variant(MODIFIER|||c.859-2635C>T|531|Ugt1a7c|protein_coding|CODING|NM_201642|1|1),intron_variant(MODIFIER|||…
missense_variant	Ugt1a1	MISSENSE	NM_201645:p.Leu151Met/c.451C>A	Ctg/Atg	MODERATE				rs52022422						chr1	88212452	88212452	C	A	het	missense_variant(MODERATE|MISSENSE|Ctg/Atg|p.Leu151Met/c.451C>A|535|Ugt1a1|protein_coding|CODING|NM_201645|1|1),intron_variant(MODIFIER|||c.856-2592C>A|530|Ugt1a10|protein_coding|CODING|NM_201641|1|1),intron_variant(MODIFIER|||c.850-2592C>A|528|Ugt1a9|protein_coding|CODING|NM_201644|1|1),intron_variant(MODIFIER|||c.859-2592C>A|531|Ugt1a7c|protein_coding|CODING|NM_201642|1|1),intron_variant(MODIFI…
missense_variant	Ugt1a1	MISSENSE	NM_201645:p.Phe155Ser/c.464T>C	tTc/tCc	MODERATE				rs50344159						chr1	88212465	88212465	T	C	het	missense_variant(MODERATE|MISSENSE|tTc/tCc|p.Phe155Ser/c.464T>C|535|Ugt1a1|protein_coding|CODING|NM_201645|1|1),intron_variant(MODIFIER|||c.856-2579T>C|530|Ugt1a10|protein_coding|CODING|NM_201641|1|1),intron_variant(MODIFIER|||c.850-2579T>C|528|Ugt1a9|protein_coding|CODING|NM_201644|1|1),intron_variant(MODIFIER|||c.859-2579T>C|531|Ugt1a7c|protein_coding|CODING|NM_201642|1|1),intron_variant(MODIFI…
missense_variant	Ugt1a1	MISSENSE	NM_201645:p.Lys176Thr/c.527A>C	aAa/aCa	MODERATE				rs30305269						chr1	88212528	88212528	A	C	het	missense_variant(MODERATE|MISSENSE|aAa/aCa|p.Lys176Thr/c.527A>C|535|Ugt1a1|protein_coding|CODING|NM_201645|1|1),intron_variant(MODIFIER|||c.856-2516A>C|530|Ugt1a10|protein_coding|CODING|NM_201641|1|1),intron_variant(MODIFIER|||c.850-2516A>C|528|Ugt1a9|protein_coding|CODING|NM_201644|1|1),intron_variant(MODIFIER|||c.859-2516A>C|531|Ugt1a7c|protein_coding|CODING|NM_201642|1|1),intron_variant(MODIFI…
missense_variant	Ugt1a1	MISSENSE	NM_201645:p.Cys179Arg/c.535T>C	Tgc/Cgc	MODERATE				rs48083912						chr1	88212536	88212536	T	C	het	missense_variant(MODERATE|MISSENSE|Tgc/Cgc|p.Cys179Arg/c.535T>C|535|Ugt1a1|protein_coding|CODING|NM_201645|1|1),intron_variant(MODIFIER|||c.856-2508T>C|530|Ugt1a10|protein_coding|CODING|NM_201641|1|1),intron_variant(MODIFIER|||c.850-2508T>C|528|Ugt1a9|protein_coding|CODING|NM_201644|1|1),intron_variant(MODIFIER|||c.859-2508T>C|531|Ugt1a7c|protein_coding|CODING|NM_201642|1|1),intron_variant(MODIFI…
synonymous_variant	Ugt1a1	SILENT	NM_201645:p.Pro189Pro/c.567C>T	ccC/ccT	LOW				rs48332877						chr1	88212568	88212568	C	T	het	synonymous_variant(LOW|SILENT|ccC/ccT|p.Pro189Pro/c.567C>T|535|Ugt1a1|protein_coding|CODING|NM_201645|1|1),intron_variant(MODIFIER|||c.856-2476C>T|530|Ugt1a10|protein_coding|CODING|NM_201641|1|1),intron_variant(MODIFIER|||c.850-2476C>T|528|Ugt1a9|protein_coding|CODING|NM_201644|1|1),intron_variant(MODIFIER|||c.859-2476C>T|531|Ugt1a7c|protein_coding|CODING|NM_201642|1|1),intron_variant(MODIFIER|||…
synonymous_variant	Ugt1a1	SILENT	NM_201645:p.Val212Val/c.636G>A	gtG/gtA	LOW				rs48609033						chr1	88212637	88212637	G	A	het	synonymous_variant(LOW|SILENT|gtG/gtA|p.Val212Val/c.636G>A|535|Ugt1a1|protein_coding|CODING|NM_201645|1|1),intron_variant(MODIFIER|||c.856-2407G>A|530|Ugt1a10|protein_coding|CODING|NM_201641|1|1),intron_variant(MODIFIER|||c.850-2407G>A|528|Ugt1a9|protein_coding|CODING|NM_201644|1|1),intron_variant(MODIFIER|||c.859-2407G>A|531|Ugt1a7c|protein_coding|CODING|NM_201642|1|1),intron_variant(MODIFIER|||…
synonymous_variant	Ugt1a1	SILENT	NM_201645:p.Ala218Ala/c.654C>T	gcC/gcT	LOW				rs30305267						chr1	88212655	88212655	C	T	het	synonymous_variant(LOW|SILENT|gcC/gcT|p.Ala218Ala/c.654C>T|535|Ugt1a1|protein_coding|CODING|NM_201645|1|1),intron_variant(MODIFIER|||c.856-2389C>T|530|Ugt1a10|protein_coding|CODING|NM_201641|1|1),intron_variant(MODIFIER|||c.850-2389C>T|528|Ugt1a9|protein_coding|CODING|NM_201644|1|1),intron_variant(MODIFIER|||c.859-2389C>T|531|Ugt1a7c|protein_coding|CODING|NM_201642|1|1),intron_variant(MODIFIER|||…
missense_variant	Ugt1a1	MISSENSE	NM_201645:p.Met224Arg/c.671T>G	aTg/aGg	MODERATE										chr1	88212672	88212672	T	G	het	missense_variant(MODERATE|MISSENSE|aTg/aGg|p.Met224Arg/c.671T>G|535|Ugt1a1|protein_coding|CODING|NM_201645|1|1),intron_variant(MODIFIER|||c.856-2372T>G|530|Ugt1a10|protein_coding|CODING|NM_201641|1|1),intron_variant(MODIFIER|||c.850-2372T>G|528|Ugt1a9|protein_coding|CODING|NM_201644|1|1),intron_variant(MODIFIER|||c.859-2372T>G|531|Ugt1a7c|protein_coding|CODING|NM_201642|1|1),intron_variant(MODIFI…
missense_variant	Ugt1a1	MISSENSE	NM_201645:p.Tyr232Phe/c.695A>T	tAt/tTt	MODERATE				rs49839149						chr1	88212696	88212696	A	T	het	missense_variant(MODERATE|MISSENSE|tAt/tTt|p.Tyr232Phe/c.695A>T|535|Ugt1a1|protein_coding|CODING|NM_201645|1|1),intron_variant(MODIFIER|||c.856-2348A>T|530|Ugt1a10|protein_coding|CODING|NM_201641|1|1),intron_variant(MODIFIER|||c.850-2348A>T|528|Ugt1a9|protein_coding|CODING|NM_201644|1|1),intron_variant(MODIFIER|||c.859-2348A>T|531|Ugt1a7c|protein_coding|CODING|NM_201642|1|1),intron_variant(MODIFI…
synonymous_variant	Ugt1a1	SILENT	NM_201645:p.Glu243Glu/c.729A>G	gaA/gaG	LOW				rs30305266						chr1	88212730	88212730	A	G	het	synonymous_variant(LOW|SILENT|gaA/gaG|p.Glu243Glu/c.729A>G|535|Ugt1a1|protein_coding|CODING|NM_201645|1|1),intron_variant(MODIFIER|||c.856-2314A>G|530|Ugt1a10|protein_coding|CODING|NM_201641|1|1),intron_variant(MODIFIER|||c.850-2314A>G|528|Ugt1a9|protein_coding|CODING|NM_201644|1|1),intron_variant(MODIFIER|||c.859-2314A>G|531|Ugt1a7c|protein_coding|CODING|NM_201642|1|1),intron_variant(MODIFIER|||…
missense_variant	Ugt1a1	MISSENSE	NM_201645:p.Gln247Lys/c.739C>A	Cag/Aag	MODERATE				rs47467070						chr1	88212740	88212740	C	A	het	missense_variant(MODERATE|MISSENSE|Cag/Aag|p.Gln247Lys/c.739C>A|535|Ugt1a1|protein_coding|CODING|NM_201645|1|1),intron_variant(MODIFIER|||c.856-2304C>A|530|Ugt1a10|protein_coding|CODING|NM_201641|1|1),intron_variant(MODIFIER|||c.850-2304C>A|528|Ugt1a9|protein_coding|CODING|NM_201644|1|1),intron_variant(MODIFIER|||c.859-2304C>A|531|Ugt1a7c|protein_coding|CODING|NM_201642|1|1),intron_variant(MODIFI…
missense_variant	Ugt1a1	MISSENSE	NM_201645:p.Leu249Phe/c.745C>T	Ctt/Ttt	MODERATE				rs45901627						chr1	88212746	88212746	C	T	het	missense_variant(MODERATE|MISSENSE|Ctt/Ttt|p.Leu249Phe/c.745C>T|535|Ugt1a1|protein_coding|CODING|NM_201645|1|1),intron_variant(MODIFIER|||c.856-2298C>T|530|Ugt1a10|protein_coding|CODING|NM_201641|1|1),intron_variant(MODIFIER|||c.850-2298C>T|528|Ugt1a9|protein_coding|CODING|NM_201644|1|1),intron_variant(MODIFIER|||c.859-2298C>T|531|Ugt1a7c|protein_coding|CODING|NM_201642|1|1),intron_variant(MODIFI…
synonymous_variant	Ugt1a1	SILENT	NM_201645:p.Arg259Arg/c.777A>G	agA/agG	LOW				rs51876413						chr1	88212778	88212778	A	G	het	synonymous_variant(LOW|SILENT|agA/agG|p.Arg259Arg/c.777A>G|535|Ugt1a1|protein_coding|CODING|NM_201645|1|1),intron_variant(MODIFIER|||c.856-2266A>G|530|Ugt1a10|protein_coding|CODING|NM_201641|1|1),intron_variant(MODIFIER|||c.850-2266A>G|528|Ugt1a9|protein_coding|CODING|NM_201644|1|1),intron_variant(MODIFIER|||c.859-2266A>G|531|Ugt1a7c|protein_coding|CODING|NM_201642|1|1),intron_variant(MODIFIER|||…
intron_variant	Ugt1a1	protein_coding	NM_201645:c.870+13G>A		MODIFIER				rs30305265						chr1	88212884	88212884	G	A	het	intron_variant(MODIFIER|||c.856-2160G>A|530|Ugt1a10|protein_coding|CODING|NM_201641|1|1),intron_variant(MODIFIER|||c.850-2160G>A|528|Ugt1a9|protein_coding|CODING|NM_201644|1|1),intron_variant(MODIFIER|||c.859-2160G>A|531|Ugt1a7c|protein_coding|CODING|NM_201642|1|1),intron_variant(MODIFIER|||c.859-2160G>A|531|Ugt1a6b|protein_coding|CODING|NM_201410|2|1),intron_variant(MODIFIER|||c.859-2160G>A|531|…
intron_variant	Ugt1a1	protein_coding	NM_201645:c.870+148C>T		MODIFIER				rs30305264						chr1	88213019	88213019	C	T	het	intron_variant(MODIFIER|||c.856-2025C>T|530|Ugt1a10|protein_coding|CODING|NM_201641|1|1),intron_variant(MODIFIER|||c.850-2025C>T|528|Ugt1a9|protein_coding|CODING|NM_201644|1|1),intron_variant(MODIFIER|||c.859-2025C>T|531|Ugt1a7c|protein_coding|CODING|NM_201642|1|1),intron_variant(MODIFIER|||c.859-2025C>T|531|Ugt1a6b|protein_coding|CODING|NM_201410|2|1),intron_variant(MODIFIER|||c.859-2025C>T|531|…
intron_variant	Ugt1a1	protein_coding	NM_201645:c.870+186A>G		MODIFIER				rs51452259						chr1	88213057	88213057	A	G	het	intron_variant(MODIFIER|||c.856-1987A>G|530|Ugt1a10|protein_coding|CODING|NM_201641|1|1),intron_variant(MODIFIER|||c.850-1987A>G|528|Ugt1a9|protein_coding|CODING|NM_201644|1|1),intron_variant(MODIFIER|||c.859-1987A>G|531|Ugt1a7c|protein_coding|CODING|NM_201642|1|1),intron_variant(MODIFIER|||c.859-1987A>G|531|Ugt1a6b|protein_coding|CODING|NM_201410|2|1),intron_variant(MODIFIER|||c.859-1987A>G|531|…
intron_variant	Ugt1a1	protein_coding	NM_201645:c.871-160G>A		MODIFIER										chr1	88214884	88214884	G	A	het	intron_variant(MODIFIER|||c.856-160G>A|530|Ugt1a10|protein_coding|CODING|NM_201641|1|1),intron_variant(MODIFIER|||c.850-160G>A|528|Ugt1a9|protein_coding|CODING|NM_201644|1|1),intron_variant(MODIFIER|||c.859-160G>A|531|Ugt1a7c|protein_coding|CODING|NM_201642|1|1),intron_variant(MODIFIER|||c.859-160G>A|531|Ugt1a6b|protein_coding|CODING|NM_201410|2|1),intron_variant(MODIFIER|||c.859-160G>A|531|Ugt1a…
intron_variant	Ugt1a1	protein_coding	NM_201645:c.871-97C>A		MODIFIER				rs49857111						chr1	88214947	88214947	C	A	het	intron_variant(MODIFIER|||c.856-97C>A|530|Ugt1a10|protein_coding|CODING|NM_201641|1|1),intron_variant(MODIFIER|||c.850-97C>A|528|Ugt1a9|protein_coding|CODING|NM_201644|1|1),intron_variant(MODIFIER|||c.859-97C>A|531|Ugt1a7c|protein_coding|CODING|NM_201642|1|1),intron_variant(MODIFIER|||c.859-97C>A|531|Ugt1a6b|protein_coding|CODING|NM_201410|2|1),intron_variant(MODIFIER|||c.859-97C>A|531|Ugt1a6a|pr…
intron_variant	Ugt1a1	protein_coding	NM_201645:c.871-57G>A		MODIFIER				rs8258194						chr1	88214987	88214987	G	A	het	intron_variant(MODIFIER|||c.856-57G>A|530|Ugt1a10|protein_coding|CODING|NM_201641|1|1),intron_variant(MODIFIER|||c.850-57G>A|528|Ugt1a9|protein_coding|CODING|NM_201644|1|1),intron_variant(MODIFIER|||c.859-57G>A|531|Ugt1a7c|protein_coding|CODING|NM_201642|1|1),intron_variant(MODIFIER|||c.859-57G>A|531|Ugt1a6b|protein_coding|CODING|NM_201410|2|1),intron_variant(MODIFIER|||c.859-57G>A|531|Ugt1a6a|pr…
splice_region_variant	Ugt1a1	protein_coding	NM_201645:c.871A>G		LOW				rs30303367						chr1	88215037	88215037	A	G	het	splice_region_variant(LOW|||c.865A>G|533|Ugt1a2|protein_coding|CODING|NM_013701|1|1),splice_region_variant(LOW|||c.859A>G|531|Ugt1a6a|protein_coding|CODING|NM_145079|2|1),splice_region_variant(LOW|||c.859A>G|531|Ugt1a6b|protein_coding|CODING|NM_201410|2|1),splice_region_variant(LOW|||c.856A>G|530|Ugt1a10|protein_coding|CODING|NM_201641|1|1),splice_region_variant(LOW|||c.859A>G|531|Ugt1a7c|protein…
missense_variant	Ugt1a1	MISSENSE	NM_201645:p.Ala294Val/c.881C>T	gCc/gTc	MODERATE										chr1	88215054	88215054	C	T	het	missense_variant(MODERATE|MISSENSE|gCc/gTc|p.Ala292Val/c.875C>T|533|Ugt1a2|protein_coding|CODING|NM_013701|2|1),missense_variant(MODERATE|MISSENSE|gCc/gTc|p.Ala290Val/c.869C>T|531|Ugt1a6a|protein_coding|CODING|NM_145079|3|1),missense_variant(MODERATE|MISSENSE|gCc/gTc|p.Ala290Val/c.869C>T|531|Ugt1a6b|protein_coding|CODING|NM_201410|3|1),missense_variant(MODERATE|MISSENSE|gCc/gTc|p.Ala289Val/c.866C…
synonymous_variant	Ugt1a1	SILENT	NM_201645:p.Val305Val/c.915T>G	gtT/gtG	LOW				rs30303366						chr1	88215088	88215088	T	G	het	synonymous_variant(LOW|SILENT|gtT/gtG|p.Val303Val/c.909T>G|533|Ugt1a2|protein_coding|CODING|NM_013701|2|1),synonymous_variant(LOW|SILENT|gtT/gtG|p.Val301Val/c.903T>G|531|Ugt1a6a|protein_coding|CODING|NM_145079|3|1),synonymous_variant(LOW|SILENT|gtT/gtG|p.Val301Val/c.903T>G|531|Ugt1a6b|protein_coding|CODING|NM_201410|3|1),synonymous_variant(LOW|SILENT|gtT/gtG|p.Val300Val/c.900T>G|530|Ugt1a10|prote…
missense_variant	Ugt1a1	MISSENSE	NM_201645:p.Pro317Leu/c.950C>T	cCg/cTg	MODERATE										chr1	88215123	88215123	C	T	het	missense_variant(MODERATE|MISSENSE|cCg/cTg|p.Pro315Leu/c.944C>T|533|Ugt1a2|protein_coding|CODING|NM_013701|2|1),missense_variant(MODERATE|MISSENSE|cCg/cTg|p.Pro313Leu/c.938C>T|531|Ugt1a6a|protein_coding|CODING|NM_145079|3|1),missense_variant(MODERATE|MISSENSE|cCg/cTg|p.Pro313Leu/c.938C>T|531|Ugt1a6b|protein_coding|CODING|NM_201410|3|1),missense_variant(MODERATE|MISSENSE|cCg/cTg|p.Pro312Leu/c.935C…
intron_variant	Ugt1a1	protein_coding	NM_201645:c.1002+13T>G		MODIFIER				rs48922510						chr1	88215188	88215188	T	G	het	intron_variant(MODIFIER|||c.996+13T>G|533|Ugt1a2|protein_coding|CODING|NM_013701|2|1),intron_variant(MODIFIER|||c.990+13T>G|531|Ugt1a6a|protein_coding|CODING|NM_145079|3|1),intron_variant(MODIFIER|||c.990+13T>G|531|Ugt1a6b|protein_coding|CODING|NM_201410|3|1),intron_variant(MODIFIER|||c.987+13T>G|530|Ugt1a10|protein_coding|CODING|NM_201641|2|1),intron_variant(MODIFIER|||c.990+13T>G|531|Ugt1a7c|pr…
intron_variant	Ugt1a1	protein_coding	NM_201645:c.1002+23C>T		MODIFIER				rs47315269						chr1	88215198	88215198	C	T	het	intron_variant(MODIFIER|||c.996+23C>T|533|Ugt1a2|protein_coding|CODING|NM_013701|2|1),intron_variant(MODIFIER|||c.990+23C>T|531|Ugt1a6a|protein_coding|CODING|NM_145079|3|1),intron_variant(MODIFIER|||c.990+23C>T|531|Ugt1a6b|protein_coding|CODING|NM_201410|3|1),intron_variant(MODIFIER|||c.987+23C>T|530|Ugt1a10|protein_coding|CODING|NM_201641|2|1),intron_variant(MODIFIER|||c.990+23C>T|531|Ugt1a7c|pr…
intron_variant	Ugt1a1	protein_coding	NM_201645:c.1002+42A>T		MODIFIER				rs50978260						chr1	88215217	88215217	A	T	het	intron_variant(MODIFIER|||c.996+42A>T|533|Ugt1a2|protein_coding|CODING|NM_013701|2|1),intron_variant(MODIFIER|||c.990+42A>T|531|Ugt1a6a|protein_coding|CODING|NM_145079|3|1),intron_variant(MODIFIER|||c.990+42A>T|531|Ugt1a6b|protein_coding|CODING|NM_201410|3|1),intron_variant(MODIFIER|||c.987+42A>T|530|Ugt1a10|protein_coding|CODING|NM_201641|2|1),intron_variant(MODIFIER|||c.990+42A>T|531|Ugt1a7c|pr…
intron_variant	Ugt1a1	protein_coding	NM_201645:c.1002+58C>T		MODIFIER				rs51071268						chr1	88215233	88215233	C	T	het	intron_variant(MODIFIER|||c.996+58C>T|533|Ugt1a2|protein_coding|CODING|NM_013701|2|1),intron_variant(MODIFIER|||c.990+58C>T|531|Ugt1a6a|protein_coding|CODING|NM_145079|3|1),intron_variant(MODIFIER|||c.990+58C>T|531|Ugt1a6b|protein_coding|CODING|NM_201410|3|1),intron_variant(MODIFIER|||c.987+58C>T|530|Ugt1a10|protein_coding|CODING|NM_201641|2|1),intron_variant(MODIFIER|||c.990+58C>T|531|Ugt1a7c|pr…
intron_variant	Ugt1a1	protein_coding	NM_201645:c.1002+208C>A		MODIFIER										chr1	88215383	88215383	C	A	het	intron_variant(MODIFIER|||c.996+208C>A|533|Ugt1a2|protein_coding|CODING|NM_013701|2|1),intron_variant(MODIFIER|||c.990+208C>A|531|Ugt1a6a|protein_coding|CODING|NM_145079|3|1),intron_variant(MODIFIER|||c.990+208C>A|531|Ugt1a6b|protein_coding|CODING|NM_201410|3|1),intron_variant(MODIFIER|||c.987+208C>A|530|Ugt1a10|protein_coding|CODING|NM_201641|2|1),intron_variant(MODIFIER|||c.990+208C>A|531|Ugt1a…
intron_variant	Ugt1a1	protein_coding	NM_201645:c.1003-189C>G		MODIFIER				rs30303364						chr1	88215606	88215606	C	G	het	intron_variant(MODIFIER|||c.997-189C>G|533|Ugt1a2|protein_coding|CODING|NM_013701|2|1),intron_variant(MODIFIER|||c.991-189C>G|531|Ugt1a6a|protein_coding|CODING|NM_145079|3|1),intron_variant(MODIFIER|||c.991-189C>G|531|Ugt1a6b|protein_coding|CODING|NM_201410|3|1),intron_variant(MODIFIER|||c.988-189C>G|530|Ugt1a10|protein_coding|CODING|NM_201641|2|1),intron_variant(MODIFIER|||c.991-189C>G|531|Ugt1a…
intron_variant	Ugt1a1	protein_coding	NM_201645:c.1003-144C>T		MODIFIER										chr1	88215651	88215651	C	T	het	intron_variant(MODIFIER|||c.997-144C>T|533|Ugt1a2|protein_coding|CODING|NM_013701|2|1),intron_variant(MODIFIER|||c.991-144C>T|531|Ugt1a6a|protein_coding|CODING|NM_145079|3|1),intron_variant(MODIFIER|||c.991-144C>T|531|Ugt1a6b|protein_coding|CODING|NM_201410|3|1),intron_variant(MODIFIER|||c.988-144C>T|530|Ugt1a10|protein_coding|CODING|NM_201641|2|1),intron_variant(MODIFIER|||c.991-144C>T|531|Ugt1a…
splice_donor_variant	Ugt1a1	protein_coding	NM_201645:c.1091T>A		HIGH				rs8258197					Ugt1a9:1.00(1);Ugt1a6b:1.00(1);Ugt1a5:1.00(1);Ugt1a10:1.00(1);Ugt1a1:1.00(1);Ugt1a7c:1.00(1);Ugt1a6a:1.00(1);Ugt1a2:1.00(1);	chr1	88215884	88215884	T	A	het	splice_donor_variant(HIGH|||c.1085T>A|533|Ugt1a2|protein_coding|CODING|NM_013701|3|1),splice_donor_variant(HIGH|||c.1079T>A|531|Ugt1a6a|protein_coding|CODING|NM_145079|4|1),splice_donor_variant(HIGH|||c.1079T>A|531|Ugt1a6b|protein_coding|CODING|NM_201410|4|1),splice_donor_variant(HIGH|||c.1076T>A|530|Ugt1a10|protein_coding|CODING|NM_201641|3|1),splice_donor_variant(HIGH|||c.1079T>A|531|Ugt1a7c|pr…
intron_variant	Ugt1a1	protein_coding	NM_201645:c.1090+61A>G		MODIFIER				rs51622145						chr1	88215943	88215943	A	G	het	intron_variant(MODIFIER|||c.1084+61A>G|533|Ugt1a2|protein_coding|CODING|NM_013701|3|1),intron_variant(MODIFIER|||c.1078+61A>G|531|Ugt1a6a|protein_coding|CODING|NM_145079|4|1),intron_variant(MODIFIER|||c.1078+61A>G|531|Ugt1a6b|protein_coding|CODING|NM_201410|4|1),intron_variant(MODIFIER|||c.1075+61A>G|530|Ugt1a10|protein_coding|CODING|NM_201641|3|1),intron_variant(MODIFIER|||c.1078+61A>G|531|Ugt1a…
intron_variant	Ugt1a1	protein_coding	NM_201645:c.1090+102C>T		MODIFIER				rs46479503						chr1	88215984	88215984	C	T	het	intron_variant(MODIFIER|||c.1084+102C>T|533|Ugt1a2|protein_coding|CODING|NM_013701|3|1),intron_variant(MODIFIER|||c.1078+102C>T|531|Ugt1a6a|protein_coding|CODING|NM_145079|4|1),intron_variant(MODIFIER|||c.1078+102C>T|531|Ugt1a6b|protein_coding|CODING|NM_201410|4|1),intron_variant(MODIFIER|||c.1075+102C>T|530|Ugt1a10|protein_coding|CODING|NM_201641|3|1),intron_variant(MODIFIER|||c.1078+102C>T|531|…
intron_variant	Ugt1a1	protein_coding	NM_201645:c.1091-22C>T		MODIFIER				rs51316825						chr1	88216116	88216116	C	T	het	intron_variant(MODIFIER|||c.1085-22C>T|533|Ugt1a2|protein_coding|CODING|NM_013701|3|1),intron_variant(MODIFIER|||c.1079-22C>T|531|Ugt1a6a|protein_coding|CODING|NM_145079|4|1),intron_variant(MODIFIER|||c.1079-22C>T|531|Ugt1a6b|protein_coding|CODING|NM_201410|4|1),intron_variant(MODIFIER|||c.1076-22C>T|530|Ugt1a10|protein_coding|CODING|NM_201641|3|1),intron_variant(MODIFIER|||c.1079-22C>T|531|Ugt1a…
missense_variant	Ugt1a1	MISSENSE	NM_201645:p.Pro389Leu/c.1166C>T	cCg/cTg	MODERATE				rs49604602						chr1	88216213	88216213	C	T	het	missense_variant(MODERATE|MISSENSE|cCg/cTg|p.Pro387Leu/c.1160C>T|533|Ugt1a2|protein_coding|CODING|NM_013701|4|1),missense_variant(MODERATE|MISSENSE|cCg/cTg|p.Pro385Leu/c.1154C>T|531|Ugt1a6a|protein_coding|CODING|NM_145079|5|1),missense_variant(MODERATE|MISSENSE|cCg/cTg|p.Pro385Leu/c.1154C>T|531|Ugt1a6b|protein_coding|CODING|NM_201410|5|1),missense_variant(MODERATE|MISSENSE|cCg/cTg|p.Pro384Leu/c.1…
missense_variant	Ugt1a1	MISSENSE	NM_201645:p.Ala403Thr/c.1207G>A	Gcc/Acc	MODERATE				rs48308731						chr1	88216254	88216254	G	A	het	missense_variant(MODERATE|MISSENSE|Gcc/Acc|p.Ala401Thr/c.1201G>A|533|Ugt1a2|protein_coding|CODING|NM_013701|4|1),missense_variant(MODERATE|MISSENSE|Gcc/Acc|p.Ala399Thr/c.1195G>A|531|Ugt1a6a|protein_coding|CODING|NM_145079|5|1),missense_variant(MODERATE|MISSENSE|Gcc/Acc|p.Ala399Thr/c.1195G>A|531|Ugt1a6b|protein_coding|CODING|NM_201410|5|1),missense_variant(MODERATE|MISSENSE|Gcc/Acc|p.Ala398Thr/c.1…
missense_variant	Ugt1a1	MISSENSE	NM_201645:p.Arg409Pro/c.1226G>C	cGg/cCg	MODERATE										chr1	88216273	88216273	G	C	het	missense_variant(MODERATE|MISSENSE|cGg/cCg|p.Arg407Pro/c.1220G>C|533|Ugt1a2|protein_coding|CODING|NM_013701|4|1),missense_variant(MODERATE|MISSENSE|cGg/cCg|p.Arg405Pro/c.1214G>C|531|Ugt1a6a|protein_coding|CODING|NM_145079|5|1),missense_variant(MODERATE|MISSENSE|cGg/cCg|p.Arg405Pro/c.1214G>C|531|Ugt1a6b|protein_coding|CODING|NM_201410|5|1),missense_variant(MODERATE|MISSENSE|cGg/cCg|p.Arg404Pro/c.1…
intron_variant	Ugt1a1	protein_coding	NM_201645:c.1310+36G>T		MODIFIER				rs48400836						chr1	88216393	88216393	G	T	het	intron_variant(MODIFIER|||c.1304+36G>T|533|Ugt1a2|protein_coding|CODING|NM_013701|4|1),intron_variant(MODIFIER|||c.1298+36G>T|531|Ugt1a6a|protein_coding|CODING|NM_145079|5|1),intron_variant(MODIFIER|||c.1298+36G>T|531|Ugt1a6b|protein_coding|CODING|NM_201410|5|1),intron_variant(MODIFIER|||c.1295+36G>T|530|Ugt1a10|protein_coding|CODING|NM_201641|4|1),intron_variant(MODIFIER|||c.1298+36G>T|531|Ugt1a…
intron_variant	Ugt1a1	protein_coding	NM_201645:c.1310+187T>A		MODIFIER				rs32743240						chr1	88216544	88216544	T	A	het	intron_variant(MODIFIER|||c.1304+187T>A|533|Ugt1a2|protein_coding|CODING|NM_013701|4|1),intron_variant(MODIFIER|||c.1298+187T>A|531|Ugt1a6a|protein_coding|CODING|NM_145079|5|1),intron_variant(MODIFIER|||c.1298+187T>A|531|Ugt1a6b|protein_coding|CODING|NM_201410|5|1),intron_variant(MODIFIER|||c.1295+187T>A|530|Ugt1a10|protein_coding|CODING|NM_201641|4|1),intron_variant(MODIFIER|||c.1298+187T>A|531|…
intron_variant	Ugt1a1	protein_coding	NM_201645:c.1311-217C>T		MODIFIER				rs48412197						chr1	88217910	88217910	C	T	het	intron_variant(MODIFIER|||c.1305-217C>T|533|Ugt1a2|protein_coding|CODING|NM_013701|4|1),intron_variant(MODIFIER|||c.1299-217C>T|531|Ugt1a6a|protein_coding|CODING|NM_145079|5|1),intron_variant(MODIFIER|||c.1299-217C>T|531|Ugt1a6b|protein_coding|CODING|NM_201410|5|1),intron_variant(MODIFIER|||c.1296-217C>T|530|Ugt1a10|protein_coding|CODING|NM_201641|4|1),intron_variant(MODIFIER|||c.1299-217C>T|531|…
intron_variant	Ugt1a1	protein_coding	NM_201645:c.1311-186A>G		MODIFIER				rs51823669						chr1	88217941	88217941	A	G	het	intron_variant(MODIFIER|||c.1305-186A>G|533|Ugt1a2|protein_coding|CODING|NM_013701|4|1),intron_variant(MODIFIER|||c.1299-186A>G|531|Ugt1a6a|protein_coding|CODING|NM_145079|5|1),intron_variant(MODIFIER|||c.1299-186A>G|531|Ugt1a6b|protein_coding|CODING|NM_201410|5|1),intron_variant(MODIFIER|||c.1296-186A>G|530|Ugt1a10|protein_coding|CODING|NM_201641|4|1),intron_variant(MODIFIER|||c.1299-186A>G|531|…
intron_variant	Ugt1a1	protein_coding	NM_201645:c.1311-49C>A		MODIFIER				rs45719392						chr1	88218078	88218078	C	A	het	intron_variant(MODIFIER|||c.1305-49C>A|533|Ugt1a2|protein_coding|CODING|NM_013701|4|1),intron_variant(MODIFIER|||c.1299-49C>A|531|Ugt1a6a|protein_coding|CODING|NM_145079|5|1),intron_variant(MODIFIER|||c.1299-49C>A|531|Ugt1a6b|protein_coding|CODING|NM_201410|5|1),intron_variant(MODIFIER|||c.1296-49C>A|530|Ugt1a10|protein_coding|CODING|NM_201641|4|1),intron_variant(MODIFIER|||c.1299-49C>A|531|Ugt1a…
intron_variant	Ugt1a1	protein_coding	NM_201645:c.1311-38A>G		MODIFIER				rs30310343						chr1	88218089	88218089	A	G	het	intron_variant(MODIFIER|||c.1305-38A>G|533|Ugt1a2|protein_coding|CODING|NM_013701|4|1),intron_variant(MODIFIER|||c.1299-38A>G|531|Ugt1a6a|protein_coding|CODING|NM_145079|5|1),intron_variant(MODIFIER|||c.1299-38A>G|531|Ugt1a6b|protein_coding|CODING|NM_201410|5|1),intron_variant(MODIFIER|||c.1296-38A>G|530|Ugt1a10|protein_coding|CODING|NM_201641|4|1),intron_variant(MODIFIER|||c.1299-38A>G|531|Ugt1a…
intron_variant	Ugt1a1	protein_coding	NM_201645:c.1311-29C>T		MODIFIER				rs50005353						chr1	88218098	88218098	C	T	het	intron_variant(MODIFIER|||c.1305-29C>T|533|Ugt1a2|protein_coding|CODING|NM_013701|4|1),intron_variant(MODIFIER|||c.1299-29C>T|531|Ugt1a6a|protein_coding|CODING|NM_145079|5|1),intron_variant(MODIFIER|||c.1299-29C>T|531|Ugt1a6b|protein_coding|CODING|NM_201410|5|1),intron_variant(MODIFIER|||c.1296-29C>T|530|Ugt1a10|protein_coding|CODING|NM_201641|4|1),intron_variant(MODIFIER|||c.1299-29C>T|531|Ugt1a…
intron_variant	Ugt1a1	protein_coding	NM_201645:c.1311-14T>G		MODIFIER										chr1	88218113	88218113	T	G	het	intron_variant(MODIFIER|||c.1305-14T>G|533|Ugt1a2|protein_coding|CODING|NM_013701|4|1),intron_variant(MODIFIER|||c.1299-14T>G|531|Ugt1a6a|protein_coding|CODING|NM_145079|5|1),intron_variant(MODIFIER|||c.1299-14T>G|531|Ugt1a6b|protein_coding|CODING|NM_201410|5|1),intron_variant(MODIFIER|||c.1296-14T>G|530|Ugt1a10|protein_coding|CODING|NM_201641|4|1),intron_variant(MODIFIER|||c.1299-14T>G|531|Ugt1a…
intron_variant	Ugt1a1	protein_coding	NM_201645:c.1311-8G>T		MODIFIER										chr1	88218119	88218119	G	T	het	intron_variant(MODIFIER|||c.1305-8G>T|533|Ugt1a2|protein_coding|CODING|NM_013701|4|1),intron_variant(MODIFIER|||c.1299-8G>T|531|Ugt1a6a|protein_coding|CODING|NM_145079|5|1),intron_variant(MODIFIER|||c.1299-8G>T|531|Ugt1a6b|protein_coding|CODING|NM_201410|5|1),intron_variant(MODIFIER|||c.1296-8G>T|530|Ugt1a10|protein_coding|CODING|NM_201641|4|1),intron_variant(MODIFIER|||c.1299-8G>T|531|Ugt1a7c|pr…
splice_acceptor_variant	Ugt1a1	protein_coding	NM_201645:c.1311G>C		HIGH									Ugt1a9:1.00(1);Ugt1a6b:1.00(1);Ugt1a5:1.00(1);Ugt1a10:1.00(1);Ugt1a1:1.00(1);Ugt1a7c:1.00(1);Ugt1a6a:1.00(1);Ugt1a2:1.00(1);	chr1	88218126	88218126	G	C	het	splice_acceptor_variant(HIGH|||c.1305G>C|533|Ugt1a2|protein_coding|CODING|NM_013701|5|1),splice_acceptor_variant(HIGH|||c.1299G>C|531|Ugt1a6a|protein_coding|CODING|NM_145079|6|1),splice_acceptor_variant(HIGH|||c.1299G>C|531|Ugt1a6b|protein_coding|CODING|NM_201410|6|1),splice_acceptor_variant(HIGH|||c.1296G>C|530|Ugt1a10|protein_coding|CODING|NM_201641|5|1),splice_acceptor_variant(HIGH|||c.1299G>C…
missense_variant	Ugt1a1	MISSENSE	NM_201645:p.Arg444Ser/c.1330C>A	Cgc/Agc	MODERATE				rs47490282						chr1	88218146	88218146	C	A	het	missense_variant(MODERATE|MISSENSE|Cgc/Agc|p.Arg440Ser/c.1318C>A|531|Ugt1a6b|protein_coding|CODING|NM_201410|6|1),missense_variant(MODERATE|MISSENSE|Cgc/Agc|p.Arg442Ser/c.1324C>A|533|Ugt1a2|protein_coding|CODING|NM_013701|5|1),missense_variant(MODERATE|MISSENSE|Cgc/Agc|p.Arg440Ser/c.1318C>A|531|Ugt1a6a|protein_coding|CODING|NM_145079|6|1),missense_variant(MODERATE|MISSENSE|Cgc/Agc|p.Arg439Ser/c.1…
missense_variant	Ugt1a1	MISSENSE	NM_201645:p.Gly515Asp/c.1544G>A	gGc/gAc	MODERATE				rs46776285						chr1	88218360	88218360	G	A	het	missense_variant(MODERATE|MISSENSE|gGc/gAc|p.Gly511Asp/c.1532G>A|531|Ugt1a6b|protein_coding|CODING|NM_201410|6|1),missense_variant(MODERATE|MISSENSE|gGc/gAc|p.Gly513Asp/c.1538G>A|533|Ugt1a2|protein_coding|CODING|NM_013701|5|1),missense_variant(MODERATE|MISSENSE|gGc/gAc|p.Gly511Asp/c.1532G>A|531|Ugt1a6a|protein_coding|CODING|NM_145079|6|1),missense_variant(MODERATE|MISSENSE|gGc/gAc|p.Gly510Asp/c.1…
3_prime_UTR_variant	Ugt1a1	protein_coding	NM_201645:c.*47G>T		MODIFIER										chr1	88218471	88218471	G	T	het	3_prime_UTR_variant(MODIFIER||47|c.*47G>T|531|Ugt1a6b|protein_coding|CODING|NM_201410|6|1),3_prime_UTR_variant(MODIFIER||47|c.*47G>T|533|Ugt1a2|protein_coding|CODING|NM_013701|5|1),3_prime_UTR_variant(MODIFIER||47|c.*47G>T|531|Ugt1a6a|protein_coding|CODING|NM_145079|6|1),3_prime_UTR_variant(MODIFIER||47|c.*47G>T|530|Ugt1a10|protein_coding|CODING|NM_201641|5|1),3_prime_UTR_variant(MODIFIER||47|c.*…
3_prime_UTR_variant	Ugt1a1	protein_coding	NM_201645:c.*114T>C		MODIFIER				rs8258198						chr1	88218538	88218538	T	C	het	3_prime_UTR_variant(MODIFIER||114|c.*114T>C|531|Ugt1a6b|protein_coding|CODING|NM_201410|6|1),3_prime_UTR_variant(MODIFIER||114|c.*114T>C|533|Ugt1a2|protein_coding|CODING|NM_013701|5|1),3_prime_UTR_variant(MODIFIER||114|c.*114T>C|531|Ugt1a6a|protein_coding|CODING|NM_145079|6|1),3_prime_UTR_variant(MODIFIER||114|c.*114T>C|530|Ugt1a10|protein_coding|CODING|NM_201641|5|1),3_prime_UTR_variant(MODIFIER…
intron_variant	Mroh2a	protein_coding	NM_001177364:c.-14-137G>C		MODIFIER				rs47821136						chr1	88227917	88227917	G	C	het	intron_variant(MODIFIER|||c.-14-137G>C|1679|Mroh2a|protein_coding|CODING|NM_001177364|1|1)
intron_variant	Mroh2a	protein_coding	NM_001177364:c.-14-119C>T		MODIFIER				rs30307490						chr1	88227935	88227935	C	T	het	intron_variant(MODIFIER|||c.-14-119C>T|1679|Mroh2a|protein_coding|CODING|NM_001177364|1|1)
intron_variant	Mroh2a	protein_coding	NM_001177364:c.-14-85G>A		MODIFIER				rs47805142						chr1	88227969	88227969	G	A	het	intron_variant(MODIFIER|||c.-14-85G>A|1679|Mroh2a|protein_coding|CODING|NM_001177364|1|1)
missense_variant	Mroh2a	MISSENSE	NM_001177364:p.Glu66Lys/c.196G>A	Gag/Aag	MODERATE				rs49785943						chr1	88228343	88228343	G	A	het	missense_variant(MODERATE|MISSENSE|Gag/Aag|p.Glu66Lys/c.196G>A|1679|Mroh2a|protein_coding|CODING|NM_001177364|3|1)
missense_variant	Mroh2a	MISSENSE	NM_001177364:p.Ala78Glu/c.233C>A	gCg/gAg	MODERATE				rs48164227						chr1	88228380	88228380	C	A	het	missense_variant(MODERATE|MISSENSE|gCg/gAg|p.Ala78Glu/c.233C>A|1679|Mroh2a|protein_coding|CODING|NM_001177364|3|1)
intron_variant	Mroh2a	protein_coding	NM_001177364:c.261+19G>A		MODIFIER				rs47381372						chr1	88228427	88228427	G	A	het	intron_variant(MODIFIER|||c.261+19G>A|1679|Mroh2a|protein_coding|CODING|NM_001177364|3|1)
intron_variant	Mroh2a	protein_coding	NM_001177364:c.261+66C>T		MODIFIER				rs46829270						chr1	88228474	88228474	C	T	het	intron_variant(MODIFIER|||c.261+66C>T|1679|Mroh2a|protein_coding|CODING|NM_001177364|3|1)
intron_variant	Mroh2a	protein_coding	NM_001177364:c.261+90G>T		MODIFIER				rs30307489						chr1	88228498	88228498	G	T	het	intron_variant(MODIFIER|||c.261+90G>T|1679|Mroh2a|protein_coding|CODING|NM_001177364|3|1)
intron_variant	Mroh2a	protein_coding	NM_001177364:c.261+194G>A		MODIFIER				rs49734761						chr1	88228602	88228602	G	A	het	intron_variant(MODIFIER|||c.261+194G>A|1679|Mroh2a|protein_coding|CODING|NM_001177364|3|1)
intron_variant	Mroh2a	protein_coding	NM_001177364:c.262-184T>C		MODIFIER				rs51196419						chr1	88230158	88230158	T	C	het	intron_variant(MODIFIER|||c.262-184T>C|1679|Mroh2a|protein_coding|CODING|NM_001177364|3|1)
intron_variant	Mroh2a	protein_coding	NM_001177364:c.262-88A>C		MODIFIER				rs47278076						chr1	88230254	88230254	A	C	het	intron_variant(MODIFIER|||c.262-88A>C|1679|Mroh2a|protein_coding|CODING|NM_001177364|3|1)
synonymous_variant	Mroh2a	SILENT	NM_001177364:p.Ile96Ile/c.288C>A	atC/atA	LOW				rs46011708						chr1	88230368	88230368	C	A	het	synonymous_variant(LOW|SILENT|atC/atA|p.Ile96Ile/c.288C>A|1679|Mroh2a|protein_coding|CODING|NM_001177364|4|1)
intron_variant	Mroh2a	protein_coding	NM_001177364:c.393+17T>C		MODIFIER				rs45780079						chr1	88230490	88230490	T	C	het	intron_variant(MODIFIER|||c.393+17T>C|1679|Mroh2a|protein_coding|CODING|NM_001177364|4|1)
intron_variant	Mroh2a	protein_coding	NM_001177364:c.393+36G>C		MODIFIER				rs47542255						chr1	88230509	88230509	G	C	het	intron_variant(MODIFIER|||c.393+36G>C|1679|Mroh2a|protein_coding|CODING|NM_001177364|4|1)
intron_variant	Mroh2a	protein_coding	NM_001177364:c.394-50A>G		MODIFIER				rs48988179						chr1	88230576	88230576	A	G	het	intron_variant(MODIFIER|||c.394-50A>G|1679|Mroh2a|protein_coding|CODING|NM_001177364|4|1)
intron_variant	Mroh2a	protein_coding	NM_001177364:c.394-24C>T		MODIFIER				rs30307486						chr1	88230602	88230602	C	T	het	intron_variant(MODIFIER|||c.394-24C>T|1679|Mroh2a|protein_coding|CODING|NM_001177364|4|1)
synonymous_variant	Mroh2a	SILENT	NM_001177364:p.Phe135Phe/c.405T>C	ttT/ttC	LOW				rs49389668						chr1	88230637	88230637	T	C	het	synonymous_variant(LOW|SILENT|ttT/ttC|p.Phe135Phe/c.405T>C|1679|Mroh2a|protein_coding|CODING|NM_001177364|5|1)
missense_variant	Mroh2a	MISSENSE	NM_001177364:p.Ala138Thr/c.412G>A	Gcc/Acc	MODERATE				rs107689057						chr1	88230644	88230644	G	A	het	missense_variant(MODERATE|MISSENSE|Gcc/Acc|p.Ala138Thr/c.412G>A|1679|Mroh2a|protein_coding|CODING|NM_001177364|5|1)
missense_variant	Mroh2a	MISSENSE	NM_001177364:p.Val140Met/c.418G>A	Gtg/Atg	MODERATE				rs46220231						chr1	88230650	88230650	G	A	het	missense_variant(MODERATE|MISSENSE|Gtg/Atg|p.Val140Met/c.418G>A|1679|Mroh2a|protein_coding|CODING|NM_001177364|5|1)
synonymous_variant	Mroh2a	SILENT	NM_001177364:p.Leu145Leu/c.435A>C	ctA/ctC	LOW				rs48110663						chr1	88230667	88230667	A	C	het	synonymous_variant(LOW|SILENT|ctA/ctC|p.Leu145Leu/c.435A>C|1679|Mroh2a|protein_coding|CODING|NM_001177364|5|1)
stop_gained	Mroh2a	NONSENSE	NM_001177364:p.Arg150*/c.448C>T	Cga/Tga	HIGH				rs108619704					Mroh2a:1.00(1);Mroh2a:1.00(1);	chr1	88230680	88230680	C	T	het	stop_gained(HIGH|NONSENSE|Cga/Tga|p.Arg150*/c.448C>T|1679|Mroh2a|protein_coding|CODING|NM_001177364|5|1)
missense_variant	Mroh2a	MISSENSE	NM_001177364:p.Glu172Lys/c.514G>A	Gag/Aag	MODERATE				rs108141835						chr1	88230746	88230746	G	A	het	missense_variant(MODERATE|MISSENSE|Gag/Aag|p.Glu172Lys/c.514G>A|1679|Mroh2a|protein_coding|CODING|NM_001177364|5|1)
intron_variant	Mroh2a	protein_coding	NM_001177364:c.556+91T>C		MODIFIER				rs47313177						chr1	88230879	88230879	T	C	het	intron_variant(MODIFIER|||c.556+91T>C|1679|Mroh2a|protein_coding|CODING|NM_001177364|5|1)
intron_variant	Mroh2a	protein_coding	NM_001177364:c.556+100C>T		MODIFIER				rs108541903						chr1	88230888	88230888	C	T	het	intron_variant(MODIFIER|||c.556+100C>T|1679|Mroh2a|protein_coding|CODING|NM_001177364|5|1)
intron_variant	Mroh2a	protein_coding	NM_001177364:c.556+108T>A		MODIFIER				rs50348246						chr1	88230896	88230896	T	A	het	intron_variant(MODIFIER|||c.556+108T>A|1679|Mroh2a|protein_coding|CODING|NM_001177364|5|1)
intron_variant	Mroh2a	protein_coding	NM_001177364:c.556+128C>G		MODIFIER				rs108046519						chr1	88230916	88230916	C	G	het	intron_variant(MODIFIER|||c.556+128C>G|1679|Mroh2a|protein_coding|CODING|NM_001177364|5|1)
intron_variant	Mroh2a	protein_coding	NM_001177364:c.556+144A>C		MODIFIER				rs49774785						chr1	88230932	88230932	A	C	het	intron_variant(MODIFIER|||c.556+144A>C|1679|Mroh2a|protein_coding|CODING|NM_001177364|5|1)
intron_variant	Mroh2a	protein_coding	NM_001177364:c.557-224T>G		MODIFIER				rs52617336						chr1	88232020	88232020	T	G	het	intron_variant(MODIFIER|||c.557-224T>G|1679|Mroh2a|protein_coding|CODING|NM_001177364|5|1)
intron_variant	Mroh2a	protein_coding	NM_001177364:c.557-203T>A		MODIFIER										chr1	88232041	88232041	T	A	het	intron_variant(MODIFIER|||c.557-203T>A|1679|Mroh2a|protein_coding|CODING|NM_001177364|5|1)
intron_variant	Mroh2a	protein_coding	NM_001177364:c.557-197C>T		MODIFIER				rs52594762						chr1	88232047	88232047	C	T	het	intron_variant(MODIFIER|||c.557-197C>T|1679|Mroh2a|protein_coding|CODING|NM_001177364|5|1)
intron_variant	Mroh2a	protein_coding	NM_001177364:c.557-158A>T		MODIFIER				rs52607119						chr1	88232086	88232086	A	T	het	intron_variant(MODIFIER|||c.557-158A>T|1679|Mroh2a|protein_coding|CODING|NM_001177364|5|1)
intron_variant	Mroh2a	protein_coding	NM_001177364:c.557-74G>A		MODIFIER				rs50073641						chr1	88232170	88232170	G	A	het	intron_variant(MODIFIER|||c.557-74G>A|1679|Mroh2a|protein_coding|CODING|NM_001177364|5|1)
missense_variant	Mroh2a	MISSENSE	NM_001177364:p.Thr202Met/c.605C>T	aCg/aTg	MODERATE										chr1	88232292	88232292	C	T	het	missense_variant(MODERATE|MISSENSE|aCg/aTg|p.Thr202Met/c.605C>T|1679|Mroh2a|protein_coding|CODING|NM_001177364|6|1)
missense_variant	Mroh2a	MISSENSE	NM_001177364:p.Arg213Cys/c.637C>T	Cgc/Tgc	MODERATE				rs49941474						chr1	88232324	88232324	C	T	het	missense_variant(MODERATE|MISSENSE|Cgc/Tgc|p.Arg213Cys/c.637C>T|1679|Mroh2a|protein_coding|CODING|NM_001177364|6|1)
intron_variant	Mroh2a	protein_coding	NM_001177364:c.655+11C>T		MODIFIER				rs47589956						chr1	88232353	88232353	C	T	het	intron_variant(MODIFIER|||c.655+11C>T|1679|Mroh2a|protein_coding|CODING|NM_001177364|6|1)
intron_variant	Mroh2a	protein_coding	NM_001177364:c.655+47T>G		MODIFIER				rs49751518						chr1	88232389	88232389	T	G	het	intron_variant(MODIFIER|||c.655+47T>G|1679|Mroh2a|protein_coding|CODING|NM_001177364|6|1)
intron_variant	Mroh2a	protein_coding	NM_001177364:c.656-128A>G		MODIFIER				rs51112296						chr1	88233189	88233189	A	G	het	intron_variant(MODIFIER|||c.656-128A>G|1679|Mroh2a|protein_coding|CODING|NM_001177364|6|1)
intron_variant	Mroh2a	protein_coding	NM_001177364:c.656-14C>A		MODIFIER				rs49424981						chr1	88233303	88233303	C	A	het	intron_variant(MODIFIER|||c.656-14C>A|1679|Mroh2a|protein_coding|CODING|NM_001177364|6|1)
synonymous_variant	Mroh2a	SILENT	NM_001177364:p.Phe252Phe/c.756C>T	ttC/ttT	LOW				rs50034482						chr1	88233417	88233417	C	T	het	synonymous_variant(LOW|SILENT|ttC/ttT|p.Phe252Phe/c.756C>T|1679|Mroh2a|protein_coding|CODING|NM_001177364|7|1)
synonymous_variant	Mroh2a	SILENT	NM_001177364:p.Phe258Phe/c.774C>T	ttC/ttT	LOW				rs47540255						chr1	88233435	88233435	C	T	het	synonymous_variant(LOW|SILENT|ttC/ttT|p.Phe258Phe/c.774C>T|1679|Mroh2a|protein_coding|CODING|NM_001177364|7|1)
missense_variant	Mroh2a	MISSENSE	NM_001177364:p.Val261Leu/c.781G>T	Gtg/Ttg	MODERATE				rs47038443						chr1	88233442	88233442	G	T	het	missense_variant(MODERATE|MISSENSE|Gtg/Ttg|p.Val261Leu/c.781G>T|1679|Mroh2a|protein_coding|CODING|NM_001177364|7|1)
intron_variant	Mroh2a	protein_coding	NM_001177364:c.807+58T>C		MODIFIER										chr1	88233526	88233526	T	C	het	intron_variant(MODIFIER|||c.807+58T>C|1679|Mroh2a|protein_coding|CODING|NM_001177364|7|1)
intron_variant	Mroh2a	protein_coding	NM_001177364:c.807+72T>C		MODIFIER				rs47942576						chr1	88233540	88233540	T	C	het	intron_variant(MODIFIER|||c.807+72T>C|1679|Mroh2a|protein_coding|CODING|NM_001177364|7|1)
intron_variant	Mroh2a	protein_coding	NM_001177364:c.808-192G>T		MODIFIER				rs50502108						chr1	88233810	88233810	G	T	het	intron_variant(MODIFIER|||c.808-192G>T|1679|Mroh2a|protein_coding|CODING|NM_001177364|7|1)
intron_variant	Mroh2a	protein_coding	NM_001177364:c.808-185C>T		MODIFIER				rs51842618						chr1	88233817	88233817	C	T	het	intron_variant(MODIFIER|||c.808-185C>T|1679|Mroh2a|protein_coding|CODING|NM_001177364|7|1)
intron_variant	Mroh2a	protein_coding	NM_001177364:c.808-142C>T		MODIFIER				rs51585063						chr1	88233860	88233860	C	T	het	intron_variant(MODIFIER|||c.808-142C>T|1679|Mroh2a|protein_coding|CODING|NM_001177364|7|1)
intron_variant	Mroh2a	protein_coding	NM_001177364:c.808-135T>G		MODIFIER				rs49300752						chr1	88233867	88233867	T	G	het	intron_variant(MODIFIER|||c.808-135T>G|1679|Mroh2a|protein_coding|CODING|NM_001177364|7|1)
intron_variant	Mroh2a	protein_coding	NM_001177364:c.808-65G>A		MODIFIER										chr1	88233937	88233937	G	A	het	intron_variant(MODIFIER|||c.808-65G>A|1679|Mroh2a|protein_coding|CODING|NM_001177364|7|1)
intron_variant	Mroh2a	protein_coding	NM_001177364:c.808-13A>T		MODIFIER										chr1	88233989	88233989	A	T	het	intron_variant(MODIFIER|||c.808-13A>T|1679|Mroh2a|protein_coding|CODING|NM_001177364|7|1)
synonymous_variant	Mroh2a	SILENT	NM_001177364:p.Leu282Leu/c.846G>C	ctG/ctC	LOW				rs47387152						chr1	88234040	88234040	G	C	het	synonymous_variant(LOW|SILENT|ctG/ctC|p.Leu282Leu/c.846G>C|1679|Mroh2a|protein_coding|CODING|NM_001177364|8|1)
splice_region_variant	Mroh2a	protein_coding	NM_001177364:c.923G>A		LOW										chr1	88234120	88234120	G	A	het	splice_region_variant(LOW|||c.923G>A|1679|Mroh2a|protein_coding|CODING|NM_001177364|8|1),intron_variant(MODIFIER|||c.922+4G>A|1679|Mroh2a|protein_coding|CODING|NM_001177364|8|1)
intron_variant	Mroh2a	protein_coding	NM_001177364:c.922+21G>A		MODIFIER										chr1	88234137	88234137	G	A	het	intron_variant(MODIFIER|||c.922+21G>A|1679|Mroh2a|protein_coding|CODING|NM_001177364|8|1)
intron_variant	Mroh2a	protein_coding	NM_001177364:c.922+84G>A		MODIFIER										chr1	88234200	88234200	G	A	het	intron_variant(MODIFIER|||c.922+84G>A|1679|Mroh2a|protein_coding|CODING|NM_001177364|8|1)
intron_variant	Mroh2a	protein_coding	NM_001177364:c.922+127T>C		MODIFIER										chr1	88234243	88234243	T	C	het	intron_variant(MODIFIER|||c.922+127T>C|1679|Mroh2a|protein_coding|CODING|NM_001177364|8|1)
intron_variant	Mroh2a	protein_coding	NM_001177364:c.922+153G>A		MODIFIER				rs47522416						chr1	88234269	88234269	G	A	het	intron_variant(MODIFIER|||c.922+153G>A|1679|Mroh2a|protein_coding|CODING|NM_001177364|8|1)
intron_variant	Mroh2a	protein_coding	NM_001177364:c.922+190C>T		MODIFIER				rs47147533						chr1	88234306	88234306	C	T	het	intron_variant(MODIFIER|||c.922+190C>T|1679|Mroh2a|protein_coding|CODING|NM_001177364|8|1)
intron_variant	Mroh2a	protein_coding	NM_001177364:c.922+196T>C		MODIFIER				rs30306582						chr1	88234312	88234312	T	C	het	intron_variant(MODIFIER|||c.922+196T>C|1679|Mroh2a|protein_coding|CODING|NM_001177364|8|1)
intron_variant	Mroh2a	protein_coding	NM_001177364:c.945-114T>C		MODIFIER				rs47110174						chr1	88234840	88234840	T	C	het	intron_variant(MODIFIER|||c.945-114T>C|1679|Mroh2a|protein_coding|CODING|NM_001177364|9|1)
intron_variant	Mroh2a	protein_coding	NM_001177364:c.945-82G>A		MODIFIER										chr1	88234872	88234872	G	A	het	intron_variant(MODIFIER|||c.945-82G>A|1679|Mroh2a|protein_coding|CODING|NM_001177364|9|1)
intron_variant	Mroh2a	protein_coding	NM_001177364:c.945-18T>C		MODIFIER				rs49249967						chr1	88234936	88234936	T	C	het	intron_variant(MODIFIER|||c.945-18T>C|1679|Mroh2a|protein_coding|CODING|NM_001177364|9|1)
intron_variant	Mroh2a	protein_coding	NM_001177364:c.945-10C>G		MODIFIER										chr1	88234944	88234944	C	G	het	intron_variant(MODIFIER|||c.945-10C>G|1679|Mroh2a|protein_coding|CODING|NM_001177364|9|1)
synonymous_variant	Mroh2a	SILENT	NM_001177364:p.Gln324Gln/c.972G>A	caG/caA	LOW				rs46732827						chr1	88234981	88234981	G	A	het	synonymous_variant(LOW|SILENT|caG/caA|p.Gln324Gln/c.972G>A|1679|Mroh2a|protein_coding|CODING|NM_001177364|10|1)
synonymous_variant	Mroh2a	SILENT	NM_001177364:p.Ser329Ser/c.987G>A	tcG/tcA	LOW										chr1	88234996	88234996	G	A	het	synonymous_variant(LOW|SILENT|tcG/tcA|p.Ser329Ser/c.987G>A|1679|Mroh2a|protein_coding|CODING|NM_001177364|10|1)
synonymous_variant	Mroh2a	SILENT	NM_001177364:p.Pro338Pro/c.1014G>A	ccG/ccA	LOW				rs51100050						chr1	88235023	88235023	G	A	het	synonymous_variant(LOW|SILENT|ccG/ccA|p.Pro338Pro/c.1014G>A|1679|Mroh2a|protein_coding|CODING|NM_001177364|10|1)
synonymous_variant	Mroh2a	SILENT	NM_001177364:p.Leu348Leu/c.1042T>C	Ttg/Ctg	LOW				rs30306580						chr1	88235051	88235051	T	C	het	synonymous_variant(LOW|SILENT|Ttg/Ctg|p.Leu348Leu/c.1042T>C|1679|Mroh2a|protein_coding|CODING|NM_001177364|10|1)
intron_variant	Mroh2a	protein_coding	NM_001177364:c.1053+17G>A		MODIFIER				rs49288088						chr1	88235079	88235079	G	A	het	intron_variant(MODIFIER|||c.1053+17G>A|1679|Mroh2a|protein_coding|CODING|NM_001177364|10|1)
intron_variant	Mroh2a	protein_coding	NM_001177364:c.1053+36G>C		MODIFIER				rs50657360						chr1	88235098	88235098	G	C	het	intron_variant(MODIFIER|||c.1053+36G>C|1679|Mroh2a|protein_coding|CODING|NM_001177364|10|1)
intron_variant	Mroh2a	protein_coding	NM_001177364:c.1053+52G>A		MODIFIER				rs49604714						chr1	88235114	88235114	G	A	het	intron_variant(MODIFIER|||c.1053+52G>A|1679|Mroh2a|protein_coding|CODING|NM_001177364|10|1)
intron_variant	Mroh2a	protein_coding	NM_001177364:c.1054-63C>T		MODIFIER				rs48711666						chr1	88235127	88235127	C	T	het	intron_variant(MODIFIER|||c.1054-63C>T|1679|Mroh2a|protein_coding|CODING|NM_001177364|10|1)
intron_variant	Mroh2a	protein_coding	NM_001177364:c.1054-47T>C		MODIFIER				rs46220804						chr1	88235143	88235143	T	C	het	intron_variant(MODIFIER|||c.1054-47T>C|1679|Mroh2a|protein_coding|CODING|NM_001177364|10|1)
intron_variant	Mroh2a	protein_coding	NM_001177364:c.1054-14G>A		MODIFIER										chr1	88235176	88235176	G	A	het	intron_variant(MODIFIER|||c.1054-14G>A|1679|Mroh2a|protein_coding|CODING|NM_001177364|10|1)
splice_region_variant	Mroh2a	protein_coding	NM_001177364:c.1054C>T		LOW				rs47716307						chr1	88235184	88235184	C	T	het	splice_region_variant(LOW|||c.1054C>T|1679|Mroh2a|protein_coding|CODING|NM_001177364|10|1),intron_variant(MODIFIER|||c.1054-6C>T|1679|Mroh2a|protein_coding|CODING|NM_001177364|10|1)
missense_variant	Mroh2a	MISSENSE	NM_001177364:p.Cys373Tyr/c.1118G>A	tGc/tAc	MODERATE				rs47868953						chr1	88235254	88235254	G	A	het	missense_variant(MODERATE|MISSENSE|tGc/tAc|p.Cys373Tyr/c.1118G>A|1679|Mroh2a|protein_coding|CODING|NM_001177364|11|1)
missense_variant	Mroh2a	MISSENSE	NM_001177364:p.Arg379His/c.1136G>A	cGc/cAc	MODERATE				rs46577219						chr1	88235376	88235376	G	A	het	missense_variant(MODERATE|MISSENSE|cGc/cAc|p.Arg379His/c.1136G>A|1679|Mroh2a|protein_coding|CODING|NM_001177364|12|1)
missense_variant	Mroh2a	MISSENSE	NM_001177364:p.Arg401His/c.1202G>A	cGt/cAt	MODERATE				rs51702482						chr1	88235442	88235442	G	A	het	missense_variant(MODERATE|MISSENSE|cGt/cAt|p.Arg401His/c.1202G>A|1679|Mroh2a|protein_coding|CODING|NM_001177364|12|1)
synonymous_variant	Mroh2a	SILENT	NM_001177364:p.Gly403Gly/c.1209G>T	ggG/ggT	LOW										chr1	88235449	88235449	G	T	het	synonymous_variant(LOW|SILENT|ggG/ggT|p.Gly403Gly/c.1209G>T|1679|Mroh2a|protein_coding|CODING|NM_001177364|12|1)
intron_variant	Mroh2a	protein_coding	NM_001177364:c.1246+143C>T		MODIFIER				rs49858676						chr1	88235629	88235629	C	T	het	intron_variant(MODIFIER|||c.1246+143C>T|1679|Mroh2a|protein_coding|CODING|NM_001177364|12|1)
intron_variant	Mroh2a	protein_coding	NM_001177364:c.1246+184G>T		MODIFIER										chr1	88235670	88235670	G	T	het	intron_variant(MODIFIER|||c.1246+184G>T|1679|Mroh2a|protein_coding|CODING|NM_001177364|12|1)
intron_variant	Mroh2a	protein_coding	NM_001177364:c.1247-134T>C		MODIFIER				rs260009471						chr1	88236521	88236521	T	C	het	intron_variant(MODIFIER|||c.1247-134T>C|1679|Mroh2a|protein_coding|CODING|NM_001177364|12|1)
intron_variant	Mroh2a	protein_coding	NM_001177364:c.1247-93C>G		MODIFIER				rs47201237						chr1	88236562	88236562	C	G	het	intron_variant(MODIFIER|||c.1247-93C>G|1679|Mroh2a|protein_coding|CODING|NM_001177364|12|1)
intron_variant	Mroh2a	protein_coding	NM_001177364:c.1247-74G>A		MODIFIER				rs50064535						chr1	88236581	88236581	G	A	het	intron_variant(MODIFIER|||c.1247-74G>A|1679|Mroh2a|protein_coding|CODING|NM_001177364|12|1)
intron_variant	Mroh2a	protein_coding	NM_001177364:c.1247-46A>G		MODIFIER				rs46262366						chr1	88236609	88236609	A	G	het	intron_variant(MODIFIER|||c.1247-46A>G|1679|Mroh2a|protein_coding|CODING|NM_001177364|12|1)
intron_variant	Mroh2a	protein_coding	NM_001177364:c.1247-24T>C		MODIFIER				rs45690353						chr1	88236631	88236631	T	C	het	intron_variant(MODIFIER|||c.1247-24T>C|1679|Mroh2a|protein_coding|CODING|NM_001177364|12|1)
intron_variant	Mroh2a	protein_coding	NM_001177364:c.1247-16G>T		MODIFIER				rs48299286						chr1	88236639	88236639	G	T	het	intron_variant(MODIFIER|||c.1247-16G>T|1679|Mroh2a|protein_coding|CODING|NM_001177364|12|1)
missense_variant	Mroh2a	MISSENSE	NM_001177364:p.Ile419Met/c.1257T>G	atT/atG	MODERATE				rs47887801						chr1	88236665	88236665	T	G	het	missense_variant(MODERATE|MISSENSE|atT/atG|p.Ile419Met/c.1257T>G|1679|Mroh2a|protein_coding|CODING|NM_001177364|13|1)
synonymous_variant	Mroh2a	SILENT	NM_001177364:p.Arg429Arg/c.1287C>G	cgC/cgG	LOW				rs46995426						chr1	88236695	88236695	C	G	het	synonymous_variant(LOW|SILENT|cgC/cgG|p.Arg429Arg/c.1287C>G|1679|Mroh2a|protein_coding|CODING|NM_001177364|13|1)
intron_variant	Mroh2a	protein_coding	NM_001177364:c.1323+22T>C		MODIFIER				rs45956738						chr1	88236753	88236753	T	C	het	intron_variant(MODIFIER|||c.1323+22T>C|1679|Mroh2a|protein_coding|CODING|NM_001177364|13|1)
intron_variant	Mroh2a	protein_coding	NM_001177364:c.1323+82A>G		MODIFIER				rs50799947						chr1	88236813	88236813	A	G	het	intron_variant(MODIFIER|||c.1323+82A>G|1679|Mroh2a|protein_coding|CODING|NM_001177364|13|1)
intron_variant	Mroh2a	protein_coding	NM_001177364:c.1323+207A>G		MODIFIER				rs48827679						chr1	88236938	88236938	A	G	het	intron_variant(MODIFIER|||c.1323+207A>G|1679|Mroh2a|protein_coding|CODING|NM_001177364|13|1)
intron_variant	Mroh2a	protein_coding	NM_001177364:c.1324-194A>G		MODIFIER				rs45633344						chr1	88237279	88237279	A	G	het	intron_variant(MODIFIER|||c.1324-194A>G|1679|Mroh2a|protein_coding|CODING|NM_001177364|13|1)
intron_variant	Mroh2a	protein_coding	NM_001177364:c.1324-173G>A		MODIFIER				rs49078240						chr1	88237300	88237300	G	A	het	intron_variant(MODIFIER|||c.1324-173G>A|1679|Mroh2a|protein_coding|CODING|NM_001177364|13|1)
intron_variant	Mroh2a	protein_coding	NM_001177364:c.1324-138C>T		MODIFIER				rs108444406						chr1	88237335	88237335	C	T	het	intron_variant(MODIFIER|||c.1324-138C>T|1679|Mroh2a|protein_coding|CODING|NM_001177364|13|1)
intron_variant	Mroh2a	protein_coding	NM_001177364:c.1324-93C>G		MODIFIER				rs49259097						chr1	88237380	88237380	C	G	het	intron_variant(MODIFIER|||c.1324-93C>G|1679|Mroh2a|protein_coding|CODING|NM_001177364|13|1)
intron_variant	Mroh2a	protein_coding	NM_001177364:c.1324-16T>A		MODIFIER				rs48101914						chr1	88237457	88237457	T	A	het	intron_variant(MODIFIER|||c.1324-16T>A|1679|Mroh2a|protein_coding|CODING|NM_001177364|13|1)
stop_gained	Mroh2a	NONSENSE	NM_001177364:p.Arg448*/c.1342C>T	Cga/Tga	HIGH				rs49684833					Mroh2a:1.00(1);Mroh2a:1.00(1);	chr1	88237491	88237491	C	T	het	stop_gained(HIGH|NONSENSE|Cga/Tga|p.Arg448*/c.1342C>T|1679|Mroh2a|protein_coding|CODING|NM_001177364|14|1)
synonymous_variant	Mroh2a	SILENT	NM_001177364:p.Gly464Gly/c.1392C>A	ggC/ggA	LOW				rs45963845						chr1	88237541	88237541	C	A	het	synonymous_variant(LOW|SILENT|ggC/ggA|p.Gly464Gly/c.1392C>A|1679|Mroh2a|protein_coding|CODING|NM_001177364|14|1)
intron_variant	Mroh2a	protein_coding	NM_001177364:c.1444-96C>G		MODIFIER				rs47600260						chr1	88237749	88237749	C	G	het	intron_variant(MODIFIER|||c.1444-96C>G|1679|Mroh2a|protein_coding|CODING|NM_001177364|14|1)
intron_variant	Mroh2a	protein_coding	NM_001177364:c.1444-65G>A		MODIFIER				rs50672514						chr1	88237780	88237780	G	A	het	intron_variant(MODIFIER|||c.1444-65G>A|1679|Mroh2a|protein_coding|CODING|NM_001177364|14|1)
intron_variant	Mroh2a	protein_coding	NM_001177364:c.1444-56A>T		MODIFIER				rs46546338						chr1	88237789	88237789	A	T	het	intron_variant(MODIFIER|||c.1444-56A>T|1679|Mroh2a|protein_coding|CODING|NM_001177364|14|1)
intron_variant	Mroh2a	protein_coding	NM_001177364:c.1444-45T>A		MODIFIER				rs51520385						chr1	88237800	88237800	T	A	het	intron_variant(MODIFIER|||c.1444-45T>A|1679|Mroh2a|protein_coding|CODING|NM_001177364|14|1)
intron_variant	Mroh2a	protein_coding	NM_001177364:c.1444-32C>T		MODIFIER				rs46423284						chr1	88237813	88237813	C	T	het	intron_variant(MODIFIER|||c.1444-32C>T|1679|Mroh2a|protein_coding|CODING|NM_001177364|14|1)
intron_variant	Mroh2a	protein_coding	NM_001177364:c.1554+13C>A		MODIFIER				rs51387513						chr1	88237968	88237968	C	A	het	intron_variant(MODIFIER|||c.1554+13C>A|1679|Mroh2a|protein_coding|CODING|NM_001177364|15|1)
intron_variant	Mroh2a	protein_coding	NM_001177364:c.1554+21C>T		MODIFIER				rs47338225						chr1	88237976	88237976	C	T	het	intron_variant(MODIFIER|||c.1554+21C>T|1679|Mroh2a|protein_coding|CODING|NM_001177364|15|1)
intron_variant	Mroh2a	protein_coding	NM_001177364:c.1554+33C>G		MODIFIER				rs46817305						chr1	88237988	88237988	C	G	het	intron_variant(MODIFIER|||c.1554+33C>G|1679|Mroh2a|protein_coding|CODING|NM_001177364|15|1)
intron_variant	Mroh2a	protein_coding	NM_001177364:c.1554+43T>C		MODIFIER				rs30306576						chr1	88237998	88237998	T	C	het	intron_variant(MODIFIER|||c.1554+43T>C|1679|Mroh2a|protein_coding|CODING|NM_001177364|15|1)
intron_variant	Mroh2a	protein_coding	NM_001177364:c.1555-208T>C		MODIFIER				rs47097747						chr1	88238686	88238686	T	C	het	intron_variant(MODIFIER|||c.1555-208T>C|1679|Mroh2a|protein_coding|CODING|NM_001177364|15|1)
intron_variant	Mroh2a	protein_coding	NM_001177364:c.1555-78G>A		MODIFIER				rs51977061						chr1	88238816	88238816	G	A	het	intron_variant(MODIFIER|||c.1555-78G>A|1679|Mroh2a|protein_coding|CODING|NM_001177364|15|1)
splice_region_variant	Mroh2a	protein_coding	NM_001177364:c.1555T>C		LOW				rs49591749						chr1	88238889	88238889	T	C	het	splice_region_variant(LOW|||c.1555T>C|1679|Mroh2a|protein_coding|CODING|NM_001177364|15|1),intron_variant(MODIFIER|||c.1555-5T>C|1679|Mroh2a|protein_coding|CODING|NM_001177364|15|1)
synonymous_variant	Mroh2a	SILENT	NM_001177364:p.Ala536Ala/c.1608A>G	gcA/gcG	LOW				rs50675978						chr1	88238947	88238947	A	G	het	synonymous_variant(LOW|SILENT|gcA/gcG|p.Ala536Ala/c.1608A>G|1679|Mroh2a|protein_coding|CODING|NM_001177364|16|1)
synonymous_variant	Mroh2a	SILENT	NM_001177364:p.Ala548Ala/c.1644C>T	gcC/gcT	LOW				rs51943203						chr1	88238983	88238983	C	T	het	synonymous_variant(LOW|SILENT|gcC/gcT|p.Ala548Ala/c.1644C>T|1679|Mroh2a|protein_coding|CODING|NM_001177364|16|1)
missense_variant	Mroh2a	MISSENSE	NM_001177364:p.Gly554Val/c.1661G>T	gGc/gTc	MODERATE				rs47327704						chr1	88239000	88239000	G	T	het	missense_variant(MODERATE|MISSENSE|gGc/gTc|p.Gly554Val/c.1661G>T|1679|Mroh2a|protein_coding|CODING|NM_001177364|16|1)
missense_variant	Mroh2a	MISSENSE	NM_001177364:p.Asp556Ala/c.1667A>C	gAc/gCc	MODERATE				rs47431882						chr1	88239006	88239006	A	C	het	missense_variant(MODERATE|MISSENSE|gAc/gCc|p.Asp556Ala/c.1667A>C|1679|Mroh2a|protein_coding|CODING|NM_001177364|16|1)
intron_variant	Mroh2a	protein_coding	NM_001177364:c.1702+126C>T		MODIFIER										chr1	88239167	88239167	C	T	het	intron_variant(MODIFIER|||c.1702+126C>T|1679|Mroh2a|protein_coding|CODING|NM_001177364|16|1)
intron_variant	Mroh2a	protein_coding	NM_001177364:c.1702+197C>T		MODIFIER										chr1	88239238	88239238	C	T	het	intron_variant(MODIFIER|||c.1702+197C>T|1679|Mroh2a|protein_coding|CODING|NM_001177364|16|1)
intron_variant	Mroh2a	protein_coding	NM_001177364:c.1702+234G>T		MODIFIER				rs50057523						chr1	88239275	88239275	G	T	het	intron_variant(MODIFIER|||c.1702+234G>T|1679|Mroh2a|protein_coding|CODING|NM_001177364|16|1)
intron_variant	Mroh2a	protein_coding	NM_001177364:c.1703-166G>A		MODIFIER				rs45975266						chr1	88239953	88239953	G	A	het	intron_variant(MODIFIER|||c.1703-166G>A|1679|Mroh2a|protein_coding|CODING|NM_001177364|16|1)
intron_variant	Mroh2a	protein_coding	NM_001177364:c.1703-125T>A		MODIFIER				rs49196011						chr1	88239994	88239994	T	A	het	intron_variant(MODIFIER|||c.1703-125T>A|1679|Mroh2a|protein_coding|CODING|NM_001177364|16|1)
synonymous_variant	Mroh2a	SILENT	NM_001177364:p.Leu570Leu/c.1708T>C	Ttg/Ctg	LOW				rs51719921						chr1	88240124	88240124	T	C	het	synonymous_variant(LOW|SILENT|Ttg/Ctg|p.Leu570Leu/c.1708T>C|1679|Mroh2a|protein_coding|CODING|NM_001177364|17|1)
missense_variant	Mroh2a	MISSENSE	NM_001177364:p.Ala578Val/c.1733C>T	gCc/gTc	MODERATE				rs48472294						chr1	88240149	88240149	C	T	het	missense_variant(MODERATE|MISSENSE|gCc/gTc|p.Ala578Val/c.1733C>T|1679|Mroh2a|protein_coding|CODING|NM_001177364|17|1)
intron_variant	Mroh2a	protein_coding	NM_001177364:c.1743+66C>T		MODIFIER				rs30306575						chr1	88240225	88240225	C	T	het	intron_variant(MODIFIER|||c.1743+66C>T|1679|Mroh2a|protein_coding|CODING|NM_001177364|17|1)
intron_variant	Mroh2a	protein_coding	NM_001177364:c.1743+183T>G		MODIFIER				rs49533396						chr1	88240342	88240342	T	G	het	intron_variant(MODIFIER|||c.1743+183T>G|1679|Mroh2a|protein_coding|CODING|NM_001177364|17|1)
intron_variant	Mroh2a	protein_coding	NM_001177364:c.1743+228T>C		MODIFIER				rs30306574						chr1	88240387	88240387	T	C	het	intron_variant(MODIFIER|||c.1743+228T>C|1679|Mroh2a|protein_coding|CODING|NM_001177364|17|1)
intron_variant	Mroh2a	protein_coding	NM_001177364:c.1743+251G>A		MODIFIER				rs46041707						chr1	88240410	88240410	G	A	het	intron_variant(MODIFIER|||c.1743+251G>A|1679|Mroh2a|protein_coding|CODING|NM_001177364|17|1)
intron_variant	Mroh2a	protein_coding	NM_001177364:c.1744-172G>A		MODIFIER				rs51030761						chr1	88240507	88240507	G	A	het	intron_variant(MODIFIER|||c.1744-172G>A|1679|Mroh2a|protein_coding|CODING|NM_001177364|17|1)
intron_variant	Mroh2a	protein_coding	NM_001177364:c.1744-61G>A		MODIFIER				rs48768830						chr1	88240618	88240618	G	A	het	intron_variant(MODIFIER|||c.1744-61G>A|1679|Mroh2a|protein_coding|CODING|NM_001177364|17|1)
missense_variant	Mroh2a	MISSENSE	NM_001177364:p.Gly590Arg/c.1768G>A	Gga/Aga	MODERATE				rs46352364						chr1	88240703	88240703	G	A	het	missense_variant(MODERATE|MISSENSE|Gga/Aga|p.Gly590Arg/c.1768G>A|1679|Mroh2a|protein_coding|CODING|NM_001177364|18|1)
missense_variant	Mroh2a	MISSENSE	NM_001177364:p.Gly592Cys/c.1774G>T	Ggc/Tgc	MODERATE										chr1	88240709	88240709	G	T	het	missense_variant(MODERATE|MISSENSE|Ggc/Tgc|p.Gly592Cys/c.1774G>T|1679|Mroh2a|protein_coding|CODING|NM_001177364|18|1)
synonymous_variant	Mroh2a	SILENT	NM_001177364:p.Leu623Leu/c.1867C>T	Cta/Tta	LOW				rs47373236						chr1	88240802	88240802	C	T	het	synonymous_variant(LOW|SILENT|Cta/Tta|p.Leu623Leu/c.1867C>T|1679|Mroh2a|protein_coding|CODING|NM_001177364|18|1)
intron_variant	Mroh2a	protein_coding	NM_001177364:c.1885+19G>A		MODIFIER				rs51509347						chr1	88240839	88240839	G	A	het	intron_variant(MODIFIER|||c.1885+19G>A|1679|Mroh2a|protein_coding|CODING|NM_001177364|18|1)
intron_variant	Mroh2a	protein_coding	NM_001177364:c.1886-102G>A		MODIFIER				rs49834198						chr1	88240969	88240969	G	A	het	intron_variant(MODIFIER|||c.1886-102G>A|1679|Mroh2a|protein_coding|CODING|NM_001177364|18|1)
intron_variant	Mroh2a	protein_coding	NM_001177364:c.1886-78G>C		MODIFIER										chr1	88240993	88240993	G	C	het	intron_variant(MODIFIER|||c.1886-78G>C|1679|Mroh2a|protein_coding|CODING|NM_001177364|18|1)
synonymous_variant	Mroh2a	SILENT	NM_001177364:p.Asn636Asn/c.1908C>T	aaC/aaT	LOW				rs30305673						chr1	88241093	88241093	C	T	het	synonymous_variant(LOW|SILENT|aaC/aaT|p.Asn636Asn/c.1908C>T|1679|Mroh2a|protein_coding|CODING|NM_001177364|19|1)
intron_variant	Mroh2a	protein_coding	NM_001177364:c.1938+37G>A		MODIFIER				rs47087507						chr1	88241160	88241160	G	A	het	intron_variant(MODIFIER|||c.1938+37G>A|1679|Mroh2a|protein_coding|CODING|NM_001177364|19|1)
intron_variant	Mroh2a	protein_coding	NM_001177364:c.1938+74C>T		MODIFIER				rs47127906						chr1	88241197	88241197	C	T	het	intron_variant(MODIFIER|||c.1938+74C>T|1679|Mroh2a|protein_coding|CODING|NM_001177364|19|1)
intron_variant	Mroh2a	protein_coding	NM_001177364:c.1938+110G>A		MODIFIER										chr1	88241233	88241233	G	A	het	intron_variant(MODIFIER|||c.1938+110G>A|1679|Mroh2a|protein_coding|CODING|NM_001177364|19|1)
intron_variant	Mroh2a	protein_coding	NM_001177364:c.1938+122T>C		MODIFIER				rs51712461						chr1	88241245	88241245	T	C	het	intron_variant(MODIFIER|||c.1938+122T>C|1679|Mroh2a|protein_coding|CODING|NM_001177364|19|1)
intron_variant	Mroh2a	protein_coding	NM_001177364:c.1938+167C>A		MODIFIER				rs45656739						chr1	88241290	88241290	C	A	het	intron_variant(MODIFIER|||c.1938+167C>A|1679|Mroh2a|protein_coding|CODING|NM_001177364|19|1)
intron_variant	Mroh2a	protein_coding	NM_001177364:c.1938+202C>A		MODIFIER				rs51368881						chr1	88241325	88241325	C	A	het	intron_variant(MODIFIER|||c.1938+202C>A|1679|Mroh2a|protein_coding|CODING|NM_001177364|19|1)
intron_variant	Mroh2a	protein_coding	NM_001177364:c.1939-208C>T		MODIFIER				rs48661799						chr1	88241335	88241335	C	T	het	intron_variant(MODIFIER|||c.1939-208C>T|1679|Mroh2a|protein_coding|CODING|NM_001177364|19|1)
intron_variant	Mroh2a	protein_coding	NM_001177364:c.1939-183T>C		MODIFIER				rs45995677						chr1	88241360	88241360	T	C	het	intron_variant(MODIFIER|||c.1939-183T>C|1679|Mroh2a|protein_coding|CODING|NM_001177364|19|1)
intron_variant	Mroh2a	protein_coding	NM_001177364:c.1939-170A>G		MODIFIER				rs46136900						chr1	88241373	88241373	A	G	het	intron_variant(MODIFIER|||c.1939-170A>G|1679|Mroh2a|protein_coding|CODING|NM_001177364|19|1)
intron_variant	Mroh2a	protein_coding	NM_001177364:c.1939-158A>T		MODIFIER				rs47083175						chr1	88241385	88241385	A	T	het	intron_variant(MODIFIER|||c.1939-158A>T|1679|Mroh2a|protein_coding|CODING|NM_001177364|19|1)
intron_variant	Mroh2a	protein_coding	NM_001177364:c.1939-152C>G		MODIFIER				rs46448095						chr1	88241391	88241391	C	G	het	intron_variant(MODIFIER|||c.1939-152C>G|1679|Mroh2a|protein_coding|CODING|NM_001177364|19|1)
intron_variant	Mroh2a	protein_coding	NM_001177364:c.1939-57T>G		MODIFIER				rs51133357						chr1	88241486	88241486	T	G	het	intron_variant(MODIFIER|||c.1939-57T>G|1679|Mroh2a|protein_coding|CODING|NM_001177364|19|1)
intron_variant	Mroh2a	protein_coding	NM_001177364:c.1939-33C>T		MODIFIER				rs30305672						chr1	88241510	88241510	C	T	het	intron_variant(MODIFIER|||c.1939-33C>T|1679|Mroh2a|protein_coding|CODING|NM_001177364|19|1)
intron_variant	Mroh2a	protein_coding	NM_001177364:c.1939-18C>T		MODIFIER				rs49301010						chr1	88241525	88241525	C	T	het	intron_variant(MODIFIER|||c.1939-18C>T|1679|Mroh2a|protein_coding|CODING|NM_001177364|19|1)
stop_gained	Mroh2a	NONSENSE	NM_001177364:p.Trp660*/c.1980G>A	tgG/tgA	HIGH				rs46209645					Mroh2a:1.00(1);Mroh2a:1.00(1);	chr1	88241584	88241584	G	A	het	stop_gained(HIGH|NONSENSE|tgG/tgA|p.Trp660*/c.1980G>A|1679|Mroh2a|protein_coding|CODING|NM_001177364|20|1)
synonymous_variant	Mroh2a	SILENT	NM_001177364:p.Leu662Leu/c.1986A>G	ctA/ctG	LOW				rs47901697						chr1	88241590	88241590	A	G	het	synonymous_variant(LOW|SILENT|ctA/ctG|p.Leu662Leu/c.1986A>G|1679|Mroh2a|protein_coding|CODING|NM_001177364|20|1)
missense_variant	Mroh2a	MISSENSE	NM_001177364:p.Ile672Leu/c.2014A>C	Atc/Ctc	MODERATE										chr1	88241618	88241618	A	C	het	missense_variant(MODERATE|MISSENSE|Atc/Ctc|p.Ile672Leu/c.2014A>C|1679|Mroh2a|protein_coding|CODING|NM_001177364|20|1)
intron_variant	Mroh2a	protein_coding	NM_001177364:c.2046+11G>A		MODIFIER				rs49704559						chr1	88241661	88241661	G	A	het	intron_variant(MODIFIER|||c.2046+11G>A|1679|Mroh2a|protein_coding|CODING|NM_001177364|20|1)
intron_variant	Mroh2a	protein_coding	NM_001177364:c.2046+63G>A		MODIFIER										chr1	88241713	88241713	G	A	het	intron_variant(MODIFIER|||c.2046+63G>A|1679|Mroh2a|protein_coding|CODING|NM_001177364|20|1)
intron_variant	Mroh2a	protein_coding	NM_001177364:c.2046+82G>A		MODIFIER				rs50059810						chr1	88241732	88241732	G	A	het	intron_variant(MODIFIER|||c.2046+82G>A|1679|Mroh2a|protein_coding|CODING|NM_001177364|20|1)
intron_variant	Mroh2a	protein_coding	NM_001177364:c.2046+147G>A		MODIFIER				rs51706734						chr1	88241797	88241797	G	A	het	intron_variant(MODIFIER|||c.2046+147G>A|1679|Mroh2a|protein_coding|CODING|NM_001177364|20|1)
intron_variant	Mroh2a	protein_coding	NM_001177364:c.2047-238A>G		MODIFIER				rs50449886						chr1	88242166	88242166	A	G	het	intron_variant(MODIFIER|||c.2047-238A>G|1679|Mroh2a|protein_coding|CODING|NM_001177364|20|1)
intron_variant	Mroh2a	protein_coding	NM_001177364:c.2047-221G>T		MODIFIER				rs30305670						chr1	88242183	88242183	G	T	het	intron_variant(MODIFIER|||c.2047-221G>T|1679|Mroh2a|protein_coding|CODING|NM_001177364|20|1)
intron_variant	Mroh2a	protein_coding	NM_001177364:c.2047-162C>T		MODIFIER				rs49984831						chr1	88242242	88242242	C	T	het	intron_variant(MODIFIER|||c.2047-162C>T|1679|Mroh2a|protein_coding|CODING|NM_001177364|20|1)
intron_variant	Mroh2a	protein_coding	NM_001177364:c.2166+14C>T		MODIFIER				rs48485339						chr1	88242537	88242537	C	T	het	intron_variant(MODIFIER|||c.2166+14C>T|1679|Mroh2a|protein_coding|CODING|NM_001177364|21|1)
intron_variant	Mroh2a	protein_coding	NM_001177364:c.2166+35C>T		MODIFIER				rs51683890						chr1	88242558	88242558	C	T	het	intron_variant(MODIFIER|||c.2166+35C>T|1679|Mroh2a|protein_coding|CODING|NM_001177364|21|1)
intron_variant	Mroh2a	protein_coding	NM_001177364:c.2166+53G>T		MODIFIER				rs51002005						chr1	88242576	88242576	G	T	het	intron_variant(MODIFIER|||c.2166+53G>T|1679|Mroh2a|protein_coding|CODING|NM_001177364|21|1)
intron_variant	Mroh2a	protein_coding	NM_001177364:c.2166+70T>C		MODIFIER				rs49270920						chr1	88242593	88242593	T	C	het	intron_variant(MODIFIER|||c.2166+70T>C|1679|Mroh2a|protein_coding|CODING|NM_001177364|21|1)
intron_variant	Mroh2a	protein_coding	NM_001177364:c.2167-63A>G		MODIFIER				rs30928763						chr1	88242606	88242606	A	G	het	intron_variant(MODIFIER|||c.2167-63A>G|1679|Mroh2a|protein_coding|CODING|NM_001177364|21|1)
synonymous_variant	Mroh2a	SILENT	NM_001177364:p.Leu730Leu/c.2190G>A	ctG/ctA	LOW										chr1	88242692	88242692	G	A	het	synonymous_variant(LOW|SILENT|ctG/ctA|p.Leu730Leu/c.2190G>A|1679|Mroh2a|protein_coding|CODING|NM_001177364|22|1)
synonymous_variant	Mroh2a	SILENT	NM_001177364:p.Ile759Ile/c.2277C>T	atC/atT	LOW				rs50099360						chr1	88242779	88242779	C	T	het	synonymous_variant(LOW|SILENT|atC/atT|p.Ile759Ile/c.2277C>T|1679|Mroh2a|protein_coding|CODING|NM_001177364|22|1)
intron_variant	Mroh2a	protein_coding	NM_001177364:c.2289+16T>G		MODIFIER				rs51073242						chr1	88242807	88242807	T	G	het	intron_variant(MODIFIER|||c.2289+16T>G|1679|Mroh2a|protein_coding|CODING|NM_001177364|22|1)
intron_variant	Mroh2a	protein_coding	NM_001177364:c.2289+85T>G		MODIFIER				rs49368593						chr1	88242876	88242876	T	G	het	intron_variant(MODIFIER|||c.2289+85T>G|1679|Mroh2a|protein_coding|CODING|NM_001177364|22|1)
intron_variant	Mroh2a	protein_coding	NM_001177364:c.2289+163G>A		MODIFIER				rs45961507						chr1	88242954	88242954	G	A	het	intron_variant(MODIFIER|||c.2289+163G>A|1679|Mroh2a|protein_coding|CODING|NM_001177364|22|1)
intron_variant	Mroh2a	protein_coding	NM_001177364:c.2290-218C>A		MODIFIER										chr1	88243713	88243713	C	A	het	intron_variant(MODIFIER|||c.2290-218C>A|1679|Mroh2a|protein_coding|CODING|NM_001177364|22|1)
missense_variant	Mroh2a	MISSENSE	NM_001177364:p.Arg770Gln/c.2309G>A	cGa/cAa	MODERATE										chr1	88243950	88243950	G	A	het	missense_variant(MODERATE|MISSENSE|cGa/cAa|p.Arg770Gln/c.2309G>A|1679|Mroh2a|protein_coding|CODING|NM_001177364|23|1)
synonymous_variant	Mroh2a	SILENT	NM_001177364:p.Tyr787Tyr/c.2361C>T	taC/taT	LOW										chr1	88244002	88244002	C	T	het	synonymous_variant(LOW|SILENT|taC/taT|p.Tyr787Tyr/c.2361C>T|1679|Mroh2a|protein_coding|CODING|NM_001177364|23|1)
synonymous_variant	Mroh2a	SILENT	NM_001177364:p.Gln791Gln/c.2373G>A	caG/caA	LOW				rs45714767						chr1	88244014	88244014	G	A	het	synonymous_variant(LOW|SILENT|caG/caA|p.Gln791Gln/c.2373G>A|1679|Mroh2a|protein_coding|CODING|NM_001177364|23|1)
splice_region_variant	Mroh2a	protein_coding	NM_001177364:c.2442G>A		LOW										chr1	88244083	88244083	G	A	het	splice_region_variant(LOW|||c.2442G>A|1679|Mroh2a|protein_coding|CODING|NM_001177364|23|1),synonymous_variant(LOW|SILENT|caG/caA|p.Gln814Gln/c.2442G>A|1679|Mroh2a|protein_coding|CODING|NM_001177364|23|1)
intron_variant	Mroh2a	protein_coding	NM_001177364:c.2442+35T>C		MODIFIER				rs50772163						chr1	88244118	88244118	T	C	het	intron_variant(MODIFIER|||c.2442+35T>C|1679|Mroh2a|protein_coding|CODING|NM_001177364|23|1)
intron_variant	Mroh2a	protein_coding	NM_001177364:c.2442+63A>G		MODIFIER				rs49969874						chr1	88244146	88244146	A	G	het	intron_variant(MODIFIER|||c.2442+63A>G|1679|Mroh2a|protein_coding|CODING|NM_001177364|23|1)
intron_variant	Mroh2a	protein_coding	NM_001177364:c.2442+74G>A		MODIFIER				rs51906777						chr1	88244157	88244157	G	A	het	intron_variant(MODIFIER|||c.2442+74G>A|1679|Mroh2a|protein_coding|CODING|NM_001177364|23|1)
intron_variant	Mroh2a	protein_coding	NM_001177364:c.2442+81T>C		MODIFIER				rs47082164						chr1	88244164	88244164	T	C	het	intron_variant(MODIFIER|||c.2442+81T>C|1679|Mroh2a|protein_coding|CODING|NM_001177364|23|1)
intron_variant	Mroh2a	protein_coding	NM_001177364:c.2442+119G>T		MODIFIER										chr1	88244202	88244202	G	T	het	intron_variant(MODIFIER|||c.2442+119G>T|1679|Mroh2a|protein_coding|CODING|NM_001177364|23|1)
intron_variant	Mroh2a	protein_coding	NM_001177364:c.2442+172C>A		MODIFIER										chr1	88244255	88244255	C	A	het	intron_variant(MODIFIER|||c.2442+172C>A|1679|Mroh2a|protein_coding|CODING|NM_001177364|23|1)
intron_variant	Mroh2a	protein_coding	NM_001177364:c.2443-136G>A		MODIFIER				rs108127323						chr1	88244808	88244808	G	A	het	intron_variant(MODIFIER|||c.2443-136G>A|1679|Mroh2a|protein_coding|CODING|NM_001177364|23|1)
intron_variant	Mroh2a	protein_coding	NM_001177364:c.2443-100C>T		MODIFIER				rs46985486						chr1	88244844	88244844	C	T	het	intron_variant(MODIFIER|||c.2443-100C>T|1679|Mroh2a|protein_coding|CODING|NM_001177364|23|1)
missense_variant	Mroh2a	MISSENSE	NM_001177364:p.Met823Ile/c.2469G>T	atG/atT	MODERATE										chr1	88244970	88244970	G	T	het	missense_variant(MODERATE|MISSENSE|atG/atT|p.Met823Ile/c.2469G>T|1679|Mroh2a|protein_coding|CODING|NM_001177364|24|1)
missense_variant	Mroh2a	MISSENSE	NM_001177364:p.Ala832Ser/c.2494G>T	Gcc/Tcc	MODERATE				rs49694003						chr1	88244995	88244995	G	T	het	missense_variant(MODERATE|MISSENSE|Gcc/Tcc|p.Ala832Ser/c.2494G>T|1679|Mroh2a|protein_coding|CODING|NM_001177364|24|1)
intron_variant	Mroh2a	protein_coding	NM_001177364:c.2565+60C>T		MODIFIER				rs47667811						chr1	88245126	88245126	C	T	het	intron_variant(MODIFIER|||c.2565+60C>T|1679|Mroh2a|protein_coding|CODING|NM_001177364|24|1)
intron_variant	Mroh2a	protein_coding	NM_001177364:c.2565+79A>G		MODIFIER				rs51651816						chr1	88245145	88245145	A	G	het	intron_variant(MODIFIER|||c.2565+79A>G|1679|Mroh2a|protein_coding|CODING|NM_001177364|24|1)
intron_variant	Mroh2a	protein_coding	NM_001177364:c.2565+121T>C		MODIFIER				rs46408433						chr1	88245187	88245187	T	C	het	intron_variant(MODIFIER|||c.2565+121T>C|1679|Mroh2a|protein_coding|CODING|NM_001177364|24|1)
intron_variant	Mroh2a	protein_coding	NM_001177364:c.2565+174G>A		MODIFIER				rs30304853						chr1	88245240	88245240	G	A	het	intron_variant(MODIFIER|||c.2565+174G>A|1679|Mroh2a|protein_coding|CODING|NM_001177364|24|1)
intron_variant	Mroh2a	protein_coding	NM_001177364:c.2566-245C>T		MODIFIER				rs51968014						chr1	88245743	88245743	C	T	het	intron_variant(MODIFIER|||c.2566-245C>T|1679|Mroh2a|protein_coding|CODING|NM_001177364|24|1)
intron_variant	Mroh2a	protein_coding	NM_001177364:c.2566-214T>A		MODIFIER				rs49983243						chr1	88245774	88245774	T	A	het	intron_variant(MODIFIER|||c.2566-214T>A|1679|Mroh2a|protein_coding|CODING|NM_001177364|24|1)
intron_variant	Mroh2a	protein_coding	NM_001177364:c.2566-117A>G		MODIFIER				rs46194879						chr1	88245871	88245871	A	G	het	intron_variant(MODIFIER|||c.2566-117A>G|1679|Mroh2a|protein_coding|CODING|NM_001177364|24|1)
intron_variant	Mroh2a	protein_coding	NM_001177364:c.2566-110C>T		MODIFIER				rs50582628						chr1	88245878	88245878	C	T	het	intron_variant(MODIFIER|||c.2566-110C>T|1679|Mroh2a|protein_coding|CODING|NM_001177364|24|1)
intron_variant	Mroh2a	protein_coding	NM_001177364:c.2566-58T>C		MODIFIER										chr1	88245930	88245930	T	C	het	intron_variant(MODIFIER|||c.2566-58T>C|1679|Mroh2a|protein_coding|CODING|NM_001177364|24|1)
intron_variant	Mroh2a	protein_coding	NM_001177364:c.2566-39G>A		MODIFIER				rs30304852						chr1	88245949	88245949	G	A	het	intron_variant(MODIFIER|||c.2566-39G>A|1679|Mroh2a|protein_coding|CODING|NM_001177364|24|1)
missense_variant	Mroh2a	MISSENSE	NM_001177364:p.Val856Ala/c.2567T>C	gTg/gCg	MODERATE				rs48134977						chr1	88245989	88245989	T	C	het	missense_variant(MODERATE|MISSENSE|gTg/gCg|p.Val856Ala/c.2567T>C|1679|Mroh2a|protein_coding|CODING|NM_001177364|25|1),splice_region_variant(LOW|||c.2567T>C|1679|Mroh2a|protein_coding|CODING|NM_001177364|25|1)
synonymous_variant	Mroh2a	SILENT	NM_001177364:p.His865His/c.2595C>T	caC/caT	LOW										chr1	88246017	88246017	C	T	het	synonymous_variant(LOW|SILENT|caC/caT|p.His865His/c.2595C>T|1679|Mroh2a|protein_coding|CODING|NM_001177364|25|1)
missense_variant	Mroh2a	MISSENSE	NM_001177364:p.Ala874Pro/c.2620G>C	Gca/Cca	MODERATE										chr1	88246042	88246042	G	C	het	missense_variant(MODERATE|MISSENSE|Gca/Cca|p.Ala874Pro/c.2620G>C|1679|Mroh2a|protein_coding|CODING|NM_001177364|25|1)
splice_region_variant	Mroh2a	protein_coding	NM_001177364:c.2643A>G		LOW				rs50479857						chr1	88246065	88246065	A	G	het	splice_region_variant(LOW|||c.2643A>G|1679|Mroh2a|protein_coding|CODING|NM_001177364|25|1),synonymous_variant(LOW|SILENT|ctA/ctG|p.Leu881Leu/c.2643A>G|1679|Mroh2a|protein_coding|CODING|NM_001177364|25|1)
intron_variant	Mroh2a	protein_coding	NM_001177364:c.2645+65T>C		MODIFIER				rs47336759						chr1	88246132	88246132	T	C	het	intron_variant(MODIFIER|||c.2645+65T>C|1679|Mroh2a|protein_coding|CODING|NM_001177364|25|1)
intron_variant	Mroh2a	protein_coding	NM_001177364:c.2645+89C>A		MODIFIER				rs49267994						chr1	88246156	88246156	C	A	het	intron_variant(MODIFIER|||c.2645+89C>A|1679|Mroh2a|protein_coding|CODING|NM_001177364|25|1)
intron_variant	Mroh2a	protein_coding	NM_001177364:c.2645+163T>G		MODIFIER				rs30304851						chr1	88246230	88246230	T	G	het	intron_variant(MODIFIER|||c.2645+163T>G|1679|Mroh2a|protein_coding|CODING|NM_001177364|25|1)
intron_variant	Mroh2a	protein_coding	NM_001177364:c.2646-231C>A		MODIFIER				rs46628706						chr1	88246905	88246905	C	A	het	intron_variant(MODIFIER|||c.2646-231C>A|1679|Mroh2a|protein_coding|CODING|NM_001177364|25|1)
intron_variant	Mroh2a	protein_coding	NM_001177364:c.2646-199A>G		MODIFIER				rs50533904						chr1	88246937	88246937	A	G	het	intron_variant(MODIFIER|||c.2646-199A>G|1679|Mroh2a|protein_coding|CODING|NM_001177364|25|1)
intron_variant	Mroh2a	protein_coding	NM_001177364:c.2646-159A>C		MODIFIER				rs51660884						chr1	88246977	88246977	A	C	het	intron_variant(MODIFIER|||c.2646-159A>C|1679|Mroh2a|protein_coding|CODING|NM_001177364|25|1)
intron_variant	Mroh2a	protein_coding	NM_001177364:c.2646-136G>A		MODIFIER				rs48788585						chr1	88247000	88247000	G	A	het	intron_variant(MODIFIER|||c.2646-136G>A|1679|Mroh2a|protein_coding|CODING|NM_001177364|25|1)
intron_variant	Mroh2a	protein_coding	NM_001177364:c.2646-108T>C		MODIFIER				rs47779264						chr1	88247028	88247028	T	C	het	intron_variant(MODIFIER|||c.2646-108T>C|1679|Mroh2a|protein_coding|CODING|NM_001177364|25|1)
intron_variant	Mroh2a	protein_coding	NM_001177364:c.2646-70C>T		MODIFIER				rs108497371						chr1	88247066	88247066	C	T	het	intron_variant(MODIFIER|||c.2646-70C>T|1679|Mroh2a|protein_coding|CODING|NM_001177364|25|1)
intron_variant	Mroh2a	protein_coding	NM_001177364:c.2646-13T>C		MODIFIER				rs45887350						chr1	88247123	88247123	T	C	het	intron_variant(MODIFIER|||c.2646-13T>C|1679|Mroh2a|protein_coding|CODING|NM_001177364|25|1)
missense_variant	Mroh2a	MISSENSE	NM_001177364:p.Met884Leu/c.2650A>C	Atg/Ctg	MODERATE				rs30304848						chr1	88247140	88247140	A	C	het	missense_variant(MODERATE|MISSENSE|Atg/Ctg|p.Met884Leu/c.2650A>C|1679|Mroh2a|protein_coding|CODING|NM_001177364|26|1)
synonymous_variant	Mroh2a	SILENT	NM_001177364:p.Thr894Thr/c.2682A>G	acA/acG	LOW				rs108928087						chr1	88247172	88247172	A	G	het	synonymous_variant(LOW|SILENT|acA/acG|p.Thr894Thr/c.2682A>G|1679|Mroh2a|protein_coding|CODING|NM_001177364|26|1)
intron_variant	Mroh2a	protein_coding	NM_001177364:c.2754+118A>G		MODIFIER				rs49275112						chr1	88247362	88247362	A	G	het	intron_variant(MODIFIER|||c.2754+118A>G|1679|Mroh2a|protein_coding|CODING|NM_001177364|26|1)
intron_variant	Mroh2a	protein_coding	NM_001177364:c.2754+202A>G		MODIFIER				rs46362046						chr1	88247446	88247446	A	G	het	intron_variant(MODIFIER|||c.2754+202A>G|1679|Mroh2a|protein_coding|CODING|NM_001177364|26|1)
intron_variant	Mroh2a	protein_coding	NM_001177364:c.2755-209A>G		MODIFIER				rs49015057						chr1	88247539	88247539	A	G	het	intron_variant(MODIFIER|||c.2755-209A>G|1679|Mroh2a|protein_coding|CODING|NM_001177364|26|1)
intron_variant	Mroh2a	protein_coding	NM_001177364:c.2755-65A>G		MODIFIER				rs46917902						chr1	88247683	88247683	A	G	het	intron_variant(MODIFIER|||c.2755-65A>G|1679|Mroh2a|protein_coding|CODING|NM_001177364|26|1)
missense_variant	Mroh2a	MISSENSE	NM_001177364:p.Thr924Ala/c.2770A>G	Acc/Gcc	MODERATE				rs51677514						chr1	88247763	88247763	A	G	het	missense_variant(MODERATE|MISSENSE|Acc/Gcc|p.Thr924Ala/c.2770A>G|1679|Mroh2a|protein_coding|CODING|NM_001177364|27|1)
intron_variant	Mroh2a	protein_coding	NM_001177364:c.2850+9T>C		MODIFIER				rs30304847						chr1	88247852	88247852	T	C	het	intron_variant(MODIFIER|||c.2850+9T>C|1679|Mroh2a|protein_coding|CODING|NM_001177364|27|1)
intron_variant	Mroh2a	protein_coding	NM_001177364:c.2850+57G>A		MODIFIER				rs48395532						chr1	88247900	88247900	G	A	het	intron_variant(MODIFIER|||c.2850+57G>A|1679|Mroh2a|protein_coding|CODING|NM_001177364|27|1)
intron_variant	Mroh2a	protein_coding	NM_001177364:c.2850+112A>T		MODIFIER				rs47890389						chr1	88247955	88247955	A	T	het	intron_variant(MODIFIER|||c.2850+112A>T|1679|Mroh2a|protein_coding|CODING|NM_001177364|27|1)
intron_variant	Mroh2a	protein_coding	NM_001177364:c.2850+186A>G		MODIFIER				rs47122436						chr1	88248029	88248029	A	G	het	intron_variant(MODIFIER|||c.2850+186A>G|1679|Mroh2a|protein_coding|CODING|NM_001177364|27|1)
intron_variant	Mroh2a	protein_coding	NM_001177364:c.2850+238G>A		MODIFIER				rs51558536						chr1	88248081	88248081	G	A	het	intron_variant(MODIFIER|||c.2850+238G>A|1679|Mroh2a|protein_coding|CODING|NM_001177364|27|1)
intron_variant	Mroh2a	protein_coding	NM_001177364:c.2851-112G>A		MODIFIER				rs50191844						chr1	88248440	88248440	G	A	het	intron_variant(MODIFIER|||c.2851-112G>A|1679|Mroh2a|protein_coding|CODING|NM_001177364|27|1)
intron_variant	Mroh2a	protein_coding	NM_001177364:c.2851-58G>A		MODIFIER				rs51486861						chr1	88248494	88248494	G	A	het	intron_variant(MODIFIER|||c.2851-58G>A|1679|Mroh2a|protein_coding|CODING|NM_001177364|27|1)
missense_variant	Mroh2a	MISSENSE	NM_001177364:p.Leu952Met/c.2854C>A	Ctg/Atg	MODERATE										chr1	88248555	88248555	C	A	het	missense_variant(MODERATE|MISSENSE|Ctg/Atg|p.Leu952Met/c.2854C>A|1679|Mroh2a|protein_coding|CODING|NM_001177364|28|1)
synonymous_variant	Mroh2a	SILENT	NM_001177364:p.His971His/c.2913T>C	caT/caC	LOW				rs50202562						chr1	88248614	88248614	T	C	het	synonymous_variant(LOW|SILENT|caT/caC|p.His971His/c.2913T>C|1679|Mroh2a|protein_coding|CODING|NM_001177364|28|1)
missense_variant	Mroh2a	MISSENSE	NM_001177364:p.Leu974Phe/c.2920C>T	Ctc/Ttc	MODERATE				rs50937237						chr1	88248621	88248621	C	T	het	missense_variant(MODERATE|MISSENSE|Ctc/Ttc|p.Leu974Phe/c.2920C>T|1679|Mroh2a|protein_coding|CODING|NM_001177364|28|1)
intron_variant	Mroh2a	protein_coding	NM_001177364:c.2955+128G>A		MODIFIER										chr1	88248784	88248784	G	A	het	intron_variant(MODIFIER|||c.2955+128G>A|1679|Mroh2a|protein_coding|CODING|NM_001177364|28|1)
intron_variant	Mroh2a	protein_coding	NM_001177364:c.2955+160T>A		MODIFIER				rs49835252						chr1	88248816	88248816	T	A	het	intron_variant(MODIFIER|||c.2955+160T>A|1679|Mroh2a|protein_coding|CODING|NM_001177364|28|1)
intron_variant	Mroh2a	protein_coding	NM_001177364:c.2955+174G>T		MODIFIER				rs46721425						chr1	88248830	88248830	G	T	het	intron_variant(MODIFIER|||c.2955+174G>T|1679|Mroh2a|protein_coding|CODING|NM_001177364|28|1)
intron_variant	Mroh2a	protein_coding	NM_001177364:c.2955+188G>A		MODIFIER				rs49491131						chr1	88248844	88248844	G	A	het	intron_variant(MODIFIER|||c.2955+188G>A|1679|Mroh2a|protein_coding|CODING|NM_001177364|28|1)
intron_variant	Mroh2a	protein_coding	NM_001177364:c.2956-246T>C		MODIFIER				rs49268205						chr1	88249457	88249457	T	C	het	intron_variant(MODIFIER|||c.2956-246T>C|1679|Mroh2a|protein_coding|CODING|NM_001177364|28|1)
intron_variant	Mroh2a	protein_coding	NM_001177364:c.2956-146T>A		MODIFIER				rs48851291						chr1	88249557	88249557	T	A	het	intron_variant(MODIFIER|||c.2956-146T>A|1679|Mroh2a|protein_coding|CODING|NM_001177364|28|1)
intron_variant	Mroh2a	protein_coding	NM_001177364:c.2956-135A>G		MODIFIER				rs49928501						chr1	88249568	88249568	A	G	het	intron_variant(MODIFIER|||c.2956-135A>G|1679|Mroh2a|protein_coding|CODING|NM_001177364|28|1)
intron_variant	Mroh2a	protein_coding	NM_001177364:c.2956-17C>T		MODIFIER				rs244113765						chr1	88249686	88249686	C	T	het	intron_variant(MODIFIER|||c.2956-17C>T|1679|Mroh2a|protein_coding|CODING|NM_001177364|28|1)
splice_region_variant	Mroh2a	protein_coding	NM_001177364:c.2956T>C		LOW				rs49354716						chr1	88249700	88249700	T	C	het	splice_region_variant(LOW|||c.2956T>C|1679|Mroh2a|protein_coding|CODING|NM_001177364|28|1),intron_variant(MODIFIER|||c.2956-3T>C|1679|Mroh2a|protein_coding|CODING|NM_001177364|28|1)
synonymous_variant	Mroh2a	SILENT	NM_001177364:p.Leu999Leu/c.2997C>T	ctC/ctT	LOW				rs46845106						chr1	88249744	88249744	C	T	het	synonymous_variant(LOW|SILENT|ctC/ctT|p.Leu999Leu/c.2997C>T|1679|Mroh2a|protein_coding|CODING|NM_001177364|29|1)
splice_region_variant	Mroh2a	protein_coding	NM_001177364:c.3080G>A		LOW				rs47269647						chr1	88249832	88249832	G	A	het	splice_region_variant(LOW|||c.3080G>A|1679|Mroh2a|protein_coding|CODING|NM_001177364|29|1),intron_variant(MODIFIER|||c.3079+6G>A|1679|Mroh2a|protein_coding|CODING|NM_001177364|29|1)
intron_variant	Mroh2a	protein_coding	NM_001177364:c.3079+35A>G		MODIFIER				rs50960505						chr1	88249861	88249861	A	G	het	intron_variant(MODIFIER|||c.3079+35A>G|1679|Mroh2a|protein_coding|CODING|NM_001177364|29|1)
intron_variant	Mroh2a	protein_coding	NM_001177364:c.3079+43A>C		MODIFIER				rs48854013						chr1	88249869	88249869	A	C	het	intron_variant(MODIFIER|||c.3079+43A>C|1679|Mroh2a|protein_coding|CODING|NM_001177364|29|1)
intron_variant	Mroh2a	protein_coding	NM_001177364:c.3079+144C>T		MODIFIER				rs48055553						chr1	88249970	88249970	C	T	het	intron_variant(MODIFIER|||c.3079+144C>T|1679|Mroh2a|protein_coding|CODING|NM_001177364|29|1)
intron_variant	Mroh2a	protein_coding	NM_001177364:c.3079+219T>C		MODIFIER										chr1	88250045	88250045	T	C	het	intron_variant(MODIFIER|||c.3079+219T>C|1679|Mroh2a|protein_coding|CODING|NM_001177364|29|1)
intron_variant	Mroh2a	protein_coding	NM_001177364:c.3080-164T>C		MODIFIER				rs30303912						chr1	88250101	88250101	T	C	het	intron_variant(MODIFIER|||c.3080-164T>C|1679|Mroh2a|protein_coding|CODING|NM_001177364|29|1)
intron_variant	Mroh2a	protein_coding	NM_001177364:c.3080-146A>G		MODIFIER				rs47889459						chr1	88250119	88250119	A	G	het	intron_variant(MODIFIER|||c.3080-146A>G|1679|Mroh2a|protein_coding|CODING|NM_001177364|29|1)
splice_region_variant	Mroh2a	protein_coding	NM_001177364:c.3081A>G		LOW				rs46922901						chr1	88250266	88250266	A	G	het	splice_region_variant(LOW|||c.3081A>G|1679|Mroh2a|protein_coding|CODING|NM_001177364|30|1),synonymous_variant(LOW|SILENT|gtA/gtG|p.Val1027Val/c.3081A>G|1679|Mroh2a|protein_coding|CODING|NM_001177364|30|1)
missense_variant	Mroh2a	MISSENSE	NM_001177364:p.Asp1053Asn/c.3157G>A	Gac/Aac	MODERATE				rs46670044						chr1	88250342	88250342	G	A	het	missense_variant(MODERATE|MISSENSE|Gac/Aac|p.Asp1053Asn/c.3157G>A|1679|Mroh2a|protein_coding|CODING|NM_001177364|30|1)
intron_variant	Mroh2a	protein_coding	NM_001177364:c.3198+10G>A		MODIFIER				rs49466835						chr1	88250393	88250393	G	A	het	intron_variant(MODIFIER|||c.3198+10G>A|1679|Mroh2a|protein_coding|CODING|NM_001177364|30|1)
intron_variant	Mroh2a	protein_coding	NM_001177364:c.3198+42C>T		MODIFIER				rs49769505						chr1	88250425	88250425	C	T	het	intron_variant(MODIFIER|||c.3198+42C>T|1679|Mroh2a|protein_coding|CODING|NM_001177364|30|1)
intron_variant	Mroh2a	protein_coding	NM_001177364:c.3198+53T>C		MODIFIER				rs47847431						chr1	88250436	88250436	T	C	het	intron_variant(MODIFIER|||c.3198+53T>C|1679|Mroh2a|protein_coding|CODING|NM_001177364|30|1)
intron_variant	Mroh2a	protein_coding	NM_001177364:c.3198+109C>T		MODIFIER				rs46623910						chr1	88250492	88250492	C	T	het	intron_variant(MODIFIER|||c.3198+109C>T|1679|Mroh2a|protein_coding|CODING|NM_001177364|30|1)
intron_variant	Mroh2a	protein_coding	NM_001177364:c.3198+174G>C		MODIFIER				rs48249960						chr1	88250557	88250557	G	C	het	intron_variant(MODIFIER|||c.3198+174G>C|1679|Mroh2a|protein_coding|CODING|NM_001177364|30|1)
intron_variant	Mroh2a	protein_coding	NM_001177364:c.3198+224C>A		MODIFIER				rs48866068						chr1	88250607	88250607	C	A	het	intron_variant(MODIFIER|||c.3198+224C>A|1679|Mroh2a|protein_coding|CODING|NM_001177364|30|1)
intron_variant	Mroh2a	protein_coding	NM_001177364:c.3198+233T>C		MODIFIER				rs30303911						chr1	88250616	88250616	T	C	het	intron_variant(MODIFIER|||c.3198+233T>C|1679|Mroh2a|protein_coding|CODING|NM_001177364|30|1)
intron_variant	Mroh2a	protein_coding	NM_001177364:c.3199-177C>T		MODIFIER				rs51643475						chr1	88251068	88251068	C	T	het	intron_variant(MODIFIER|||c.3199-177C>T|1679|Mroh2a|protein_coding|CODING|NM_001177364|30|1)
intron_variant	Mroh2a	protein_coding	NM_001177364:c.3199-72G>A		MODIFIER				rs230403595						chr1	88251173	88251173	G	A	het	intron_variant(MODIFIER|||c.3199-72G>A|1679|Mroh2a|protein_coding|CODING|NM_001177364|30|1)
intron_variant	Mroh2a	protein_coding	NM_001177364:c.3199-58C>G		MODIFIER				rs51127165						chr1	88251187	88251187	C	G	het	intron_variant(MODIFIER|||c.3199-58C>G|1679|Mroh2a|protein_coding|CODING|NM_001177364|30|1)
intron_variant	Mroh2a	protein_coding	NM_001177364:c.3199-50A>G		MODIFIER				rs47026838						chr1	88251195	88251195	A	G	het	intron_variant(MODIFIER|||c.3199-50A>G|1679|Mroh2a|protein_coding|CODING|NM_001177364|30|1)
intron_variant	Mroh2a	protein_coding	NM_001177364:c.3199-16T>C		MODIFIER				rs48741853						chr1	88251229	88251229	T	C	het	intron_variant(MODIFIER|||c.3199-16T>C|1679|Mroh2a|protein_coding|CODING|NM_001177364|30|1)
missense_variant	Mroh2a	MISSENSE	NM_001177364:p.Cys1074Phe/c.3221G>T	tGc/tTc	MODERATE				rs50826619						chr1	88251267	88251267	G	T	het	missense_variant(MODERATE|MISSENSE|tGc/tTc|p.Cys1074Phe/c.3221G>T|1679|Mroh2a|protein_coding|CODING|NM_001177364|31|1)
synonymous_variant	Mroh2a	SILENT	NM_001177364:p.Ile1081Ile/c.3243C>T	atC/atT	LOW										chr1	88251289	88251289	C	T	het	synonymous_variant(LOW|SILENT|atC/atT|p.Ile1081Ile/c.3243C>T|1679|Mroh2a|protein_coding|CODING|NM_001177364|31|1)
synonymous_variant	Mroh2a	SILENT	NM_001177364:p.Val1100Val/c.3300C>T	gtC/gtT	LOW				rs50151850						chr1	88251346	88251346	C	T	het	synonymous_variant(LOW|SILENT|gtC/gtT|p.Val1100Val/c.3300C>T|1679|Mroh2a|protein_coding|CODING|NM_001177364|31|1)
missense_variant	Mroh2a	MISSENSE	NM_001177364:p.Leu1107Phe/c.3319C>T	Ctc/Ttc	MODERATE										chr1	88251365	88251365	C	T	het	missense_variant(MODERATE|MISSENSE|Ctc/Ttc|p.Leu1107Phe/c.3319C>T|1679|Mroh2a|protein_coding|CODING|NM_001177364|31|1)
missense_variant	Mroh2a	MISSENSE	NM_001177364:p.Arg1110Trp/c.3328C>T	Cgg/Tgg	MODERATE										chr1	88251374	88251374	C	T	het	missense_variant(MODERATE|MISSENSE|Cgg/Tgg|p.Arg1110Trp/c.3328C>T|1679|Mroh2a|protein_coding|CODING|NM_001177364|31|1)
missense_variant	Mroh2a	MISSENSE	NM_001177364:p.Glu1113Asp/c.3339G>T	gaG/gaT	MODERATE				rs48746447						chr1	88251385	88251385	G	T	het	missense_variant(MODERATE|MISSENSE|gaG/gaT|p.Glu1113Asp/c.3339G>T|1679|Mroh2a|protein_coding|CODING|NM_001177364|31|1)
intron_variant	Mroh2a	protein_coding	NM_001177364:c.3351+62C>A		MODIFIER				rs49402694						chr1	88251459	88251459	C	A	het	intron_variant(MODIFIER|||c.3351+62C>A|1679|Mroh2a|protein_coding|CODING|NM_001177364|31|1)
intron_variant	Mroh2a	protein_coding	NM_001177364:c.3351+75T>C		MODIFIER				rs30303909						chr1	88251472	88251472	T	C	het	intron_variant(MODIFIER|||c.3351+75T>C|1679|Mroh2a|protein_coding|CODING|NM_001177364|31|1)
intron_variant	Mroh2a	protein_coding	NM_001177364:c.3351+82C>T		MODIFIER				rs48272521						chr1	88251479	88251479	C	T	het	intron_variant(MODIFIER|||c.3351+82C>T|1679|Mroh2a|protein_coding|CODING|NM_001177364|31|1)
intron_variant	Mroh2a	protein_coding	NM_001177364:c.3351+93A>G		MODIFIER										chr1	88251490	88251490	A	G	het	intron_variant(MODIFIER|||c.3351+93A>G|1679|Mroh2a|protein_coding|CODING|NM_001177364|31|1)
intron_variant	Mroh2a	protein_coding	NM_001177364:c.3351+115G>C		MODIFIER										chr1	88251512	88251512	G	C	het	intron_variant(MODIFIER|||c.3351+115G>C|1679|Mroh2a|protein_coding|CODING|NM_001177364|31|1)
intron_variant	Mroh2a	protein_coding	NM_001177364:c.3351+164C>T		MODIFIER				rs30303908						chr1	88251561	88251561	C	T	het	intron_variant(MODIFIER|||c.3351+164C>T|1679|Mroh2a|protein_coding|CODING|NM_001177364|31|1)
intron_variant	Mroh2a	protein_coding	NM_001177364:c.3351+187T>C		MODIFIER				rs51732114						chr1	88251584	88251584	T	C	het	intron_variant(MODIFIER|||c.3351+187T>C|1679|Mroh2a|protein_coding|CODING|NM_001177364|31|1)
intron_variant	Mroh2a	protein_coding	NM_001177364:c.3351+242T>C		MODIFIER				rs46016372						chr1	88251639	88251639	T	C	het	intron_variant(MODIFIER|||c.3351+242T>C|1679|Mroh2a|protein_coding|CODING|NM_001177364|31|1)
intron_variant	Mroh2a	protein_coding	NM_001177364:c.3352-237G>A		MODIFIER				rs48045859						chr1	88252099	88252099	G	A	het	intron_variant(MODIFIER|||c.3352-237G>A|1679|Mroh2a|protein_coding|CODING|NM_001177364|31|1)
intron_variant	Mroh2a	protein_coding	NM_001177364:c.3352-190C>T		MODIFIER				rs47629892						chr1	88252146	88252146	C	T	het	intron_variant(MODIFIER|||c.3352-190C>T|1679|Mroh2a|protein_coding|CODING|NM_001177364|31|1)
intron_variant	Mroh2a	protein_coding	NM_001177364:c.3352-165C>T		MODIFIER				rs46670503						chr1	88252171	88252171	C	T	het	intron_variant(MODIFIER|||c.3352-165C>T|1679|Mroh2a|protein_coding|CODING|NM_001177364|31|1)
intron_variant	Mroh2a	protein_coding	NM_001177364:c.3352-77A>G		MODIFIER				rs51172860						chr1	88252259	88252259	A	G	het	intron_variant(MODIFIER|||c.3352-77A>G|1679|Mroh2a|protein_coding|CODING|NM_001177364|31|1)
intron_variant	Mroh2a	protein_coding	NM_001177364:c.3352-23A>G		MODIFIER				rs49686764						chr1	88252313	88252313	A	G	het	intron_variant(MODIFIER|||c.3352-23A>G|1679|Mroh2a|protein_coding|CODING|NM_001177364|31|1)
synonymous_variant	Mroh2a	SILENT	NM_001177364:p.Asp1133Asp/c.3399T>C	gaT/gaC	LOW				rs48997232						chr1	88252383	88252383	T	C	het	synonymous_variant(LOW|SILENT|gaT/gaC|p.Asp1133Asp/c.3399T>C|1679|Mroh2a|protein_coding|CODING|NM_001177364|32|1)
synonymous_variant	Mroh2a	SILENT	NM_001177364:p.Arg1139Arg/c.3417A>G	cgA/cgG	LOW										chr1	88252401	88252401	A	G	het	synonymous_variant(LOW|SILENT|cgA/cgG|p.Arg1139Arg/c.3417A>G|1679|Mroh2a|protein_coding|CODING|NM_001177364|32|1)
synonymous_variant	Mroh2a	SILENT	NM_001177364:p.Thr1158Thr/c.3474A>G	acA/acG	LOW				rs50204196						chr1	88252458	88252458	A	G	het	synonymous_variant(LOW|SILENT|acA/acG|p.Thr1158Thr/c.3474A>G|1679|Mroh2a|protein_coding|CODING|NM_001177364|32|1)
synonymous_variant	Mroh2a	SILENT	NM_001177364:p.Leu1165Leu/c.3493C>T	Ctg/Ttg	LOW				rs51522420						chr1	88252477	88252477	C	T	het	synonymous_variant(LOW|SILENT|Ctg/Ttg|p.Leu1165Leu/c.3493C>T|1679|Mroh2a|protein_coding|CODING|NM_001177364|32|1)
intron_variant	Mroh2a	protein_coding	NM_001177364:c.3506+179C>T		MODIFIER				rs46710367						chr1	88252669	88252669	C	T	het	intron_variant(MODIFIER|||c.3506+179C>T|1679|Mroh2a|protein_coding|CODING|NM_001177364|32|1)
intron_variant	Mroh2a	protein_coding	NM_001177364:c.3507-182C>T		MODIFIER										chr1	88254676	88254676	C	T	het	intron_variant(MODIFIER|||c.3507-182C>T|1679|Mroh2a|protein_coding|CODING|NM_001177364|32|1)
intron_variant	Mroh2a	protein_coding	NM_001177364:c.3507-119C>T		MODIFIER				rs108215745						chr1	88254739	88254739	C	T	het	intron_variant(MODIFIER|||c.3507-119C>T|1679|Mroh2a|protein_coding|CODING|NM_001177364|32|1)
intron_variant	Mroh2a	protein_coding	NM_001177364:c.3507-72G>A		MODIFIER										chr1	88254786	88254786	G	A	het	intron_variant(MODIFIER|||c.3507-72G>A|1679|Mroh2a|protein_coding|CODING|NM_001177364|32|1)
intron_variant	Mroh2a	protein_coding	NM_001177364:c.3507-46A>G		MODIFIER				rs51642105						chr1	88254812	88254812	A	G	het	intron_variant(MODIFIER|||c.3507-46A>G|1679|Mroh2a|protein_coding|CODING|NM_001177364|32|1)
intron_variant	Mroh2a	protein_coding	NM_001177364:c.3507-24C>T		MODIFIER				rs48395395						chr1	88254834	88254834	C	T	het	intron_variant(MODIFIER|||c.3507-24C>T|1679|Mroh2a|protein_coding|CODING|NM_001177364|32|1)
intron_variant	Mroh2a	protein_coding	NM_001177364:c.3507-13T>C		MODIFIER										chr1	88254845	88254845	T	C	het	intron_variant(MODIFIER|||c.3507-13T>C|1679|Mroh2a|protein_coding|CODING|NM_001177364|32|1)
synonymous_variant	Mroh2a	SILENT	NM_001177364:p.Ala1185Ala/c.3555A>C	gcA/gcC	LOW				rs48050069						chr1	88254906	88254906	A	C	het	synonymous_variant(LOW|SILENT|gcA/gcC|p.Ala1185Ala/c.3555A>C|1679|Mroh2a|protein_coding|CODING|NM_001177364|33|1)
missense_variant	Mroh2a	MISSENSE	NM_001177364:p.Arg1195Leu/c.3584G>T	cGg/cTg	MODERATE				rs51526303						chr1	88254935	88254935	G	T	het	missense_variant(MODERATE|MISSENSE|cGg/cTg|p.Arg1195Leu/c.3584G>T|1679|Mroh2a|protein_coding|CODING|NM_001177364|33|1)
synonymous_variant	Mroh2a	SILENT	NM_001177364:p.Arg1199Arg/c.3597G>A	agG/agA	LOW										chr1	88254948	88254948	G	A	het	synonymous_variant(LOW|SILENT|agG/agA|p.Arg1199Arg/c.3597G>A|1679|Mroh2a|protein_coding|CODING|NM_001177364|33|1)
missense_variant	Mroh2a	MISSENSE	NM_001177364:p.Asn1205Ile/c.3614A>T	aAt/aTt	MODERATE										chr1	88254965	88254965	A	T	het	missense_variant(MODERATE|MISSENSE|aAt/aTt|p.Asn1205Ile/c.3614A>T|1679|Mroh2a|protein_coding|CODING|NM_001177364|33|1)
synonymous_variant	Mroh2a	SILENT	NM_001177364:p.Gly1260Gly/c.3780G>A	ggG/ggA	LOW				rs50969768						chr1	88255203	88255203	G	A	het	synonymous_variant(LOW|SILENT|ggG/ggA|p.Gly1260Gly/c.3780G>A|1679|Mroh2a|protein_coding|CODING|NM_001177364|34|1)
synonymous_variant	Mroh2a	SILENT	NM_001177364:p.Val1274Val/c.3822T>C	gtT/gtC	LOW				rs30303027						chr1	88255245	88255245	T	C	het	synonymous_variant(LOW|SILENT|gtT/gtC|p.Val1274Val/c.3822T>C|1679|Mroh2a|protein_coding|CODING|NM_001177364|34|1)
synonymous_variant	Mroh2a	SILENT	NM_001177364:p.Thr1284Thr/c.3852C>T	acC/acT	LOW				rs45677261						chr1	88255275	88255275	C	T	het	synonymous_variant(LOW|SILENT|acC/acT|p.Thr1284Thr/c.3852C>T|1679|Mroh2a|protein_coding|CODING|NM_001177364|34|1)
intron_variant	Mroh2a	protein_coding	NM_001177364:c.3870+22G>A		MODIFIER				rs48530924						chr1	88255315	88255315	G	A	het	intron_variant(MODIFIER|||c.3870+22G>A|1679|Mroh2a|protein_coding|CODING|NM_001177364|34|1)
intron_variant	Mroh2a	protein_coding	NM_001177364:c.3870+82A>T		MODIFIER				rs51874740						chr1	88255375	88255375	A	T	het	intron_variant(MODIFIER|||c.3870+82A>T|1679|Mroh2a|protein_coding|CODING|NM_001177364|34|1)
intron_variant	Mroh2a	protein_coding	NM_001177364:c.3870+116A>C		MODIFIER										chr1	88255409	88255409	A	C	het	intron_variant(MODIFIER|||c.3870+116A>C|1679|Mroh2a|protein_coding|CODING|NM_001177364|34|1)
intron_variant	Mroh2a	protein_coding	NM_001177364:c.3871-111C>A		MODIFIER										chr1	88255427	88255427	C	A	het	intron_variant(MODIFIER|||c.3871-111C>A|1679|Mroh2a|protein_coding|CODING|NM_001177364|34|1)
missense_variant	Mroh2a	MISSENSE	NM_001177364:p.Ser1291Tyr/c.3872C>A	tCc/tAc	MODERATE				rs49874282						chr1	88255539	88255539	C	A	het	missense_variant(MODERATE|MISSENSE|tCc/tAc|p.Ser1291Tyr/c.3872C>A|1679|Mroh2a|protein_coding|CODING|NM_001177364|35|1),splice_region_variant(LOW|||c.3872C>A|1679|Mroh2a|protein_coding|CODING|NM_001177364|35|1)
missense_variant	Mroh2a	MISSENSE	NM_001177364:p.Leu1300Ile/c.3898C>A	Ctt/Att	MODERATE				rs47896724						chr1	88255565	88255565	C	A	het	missense_variant(MODERATE|MISSENSE|Ctt/Att|p.Leu1300Ile/c.3898C>A|1679|Mroh2a|protein_coding|CODING|NM_001177364|35|1)
synonymous_variant	Mroh2a	SILENT	NM_001177364:p.Leu1314Leu/c.3940T>C	Ttg/Ctg	LOW				rs50882367						chr1	88255607	88255607	T	C	het	synonymous_variant(LOW|SILENT|Ttg/Ctg|p.Leu1314Leu/c.3940T>C|1679|Mroh2a|protein_coding|CODING|NM_001177364|35|1)
synonymous_variant	Mroh2a	SILENT	NM_001177364:p.Leu1322Leu/c.3966G>A	ctG/ctA	LOW				rs46647402						chr1	88255633	88255633	G	A	het	synonymous_variant(LOW|SILENT|ctG/ctA|p.Leu1322Leu/c.3966G>A|1679|Mroh2a|protein_coding|CODING|NM_001177364|35|1)
missense_variant	Mroh2a	MISSENSE	NM_001177364:p.Leu1330Val/c.3988C>G	Ctt/Gtt	MODERATE				rs48435916						chr1	88255655	88255655	C	G	het	missense_variant(MODERATE|MISSENSE|Ctt/Gtt|p.Leu1330Val/c.3988C>G|1679|Mroh2a|protein_coding|CODING|NM_001177364|35|1)
intron_variant	Mroh2a	protein_coding	NM_001177364:c.4013+167C>G		MODIFIER				rs46677296						chr1	88255847	88255847	C	G	het	intron_variant(MODIFIER|||c.4013+167C>G|1679|Mroh2a|protein_coding|CODING|NM_001177364|35|1)
intron_variant	Mroh2a	protein_coding	NM_001177364:c.4014-163A>G		MODIFIER				rs48372537						chr1	88255894	88255894	A	G	het	intron_variant(MODIFIER|||c.4014-163A>G|1679|Mroh2a|protein_coding|CODING|NM_001177364|35|1)
intron_variant	Mroh2a	protein_coding	NM_001177364:c.4014-80T>A		MODIFIER										chr1	88255977	88255977	T	A	het	intron_variant(MODIFIER|||c.4014-80T>A|1679|Mroh2a|protein_coding|CODING|NM_001177364|35|1)
intron_variant	Mroh2a	protein_coding	NM_001177364:c.4014-28T>A		MODIFIER				rs49956734						chr1	88256029	88256029	T	A	het	intron_variant(MODIFIER|||c.4014-28T>A|1679|Mroh2a|protein_coding|CODING|NM_001177364|35|1)
splice_region_variant	Mroh2a	protein_coding	NM_001177364:c.4014C>A		LOW										chr1	88256051	88256051	C	A	het	splice_region_variant(LOW|||c.4014C>A|1679|Mroh2a|protein_coding|CODING|NM_001177364|35|1),intron_variant(MODIFIER|||c.4014-6C>A|1679|Mroh2a|protein_coding|CODING|NM_001177364|35|1)
synonymous_variant	Mroh2a	SILENT	NM_001177364:p.Gln1349Gln/c.4047G>A	caG/caA	LOW				rs50502368						chr1	88256090	88256090	G	A	het	synonymous_variant(LOW|SILENT|caG/caA|p.Gln1349Gln/c.4047G>A|1679|Mroh2a|protein_coding|CODING|NM_001177364|36|1)
synonymous_variant	Mroh2a	SILENT	NM_001177364:p.Leu1351Leu/c.4053G>A	ctG/ctA	LOW										chr1	88256096	88256096	G	A	het	synonymous_variant(LOW|SILENT|ctG/ctA|p.Leu1351Leu/c.4053G>A|1679|Mroh2a|protein_coding|CODING|NM_001177364|36|1)
missense_variant	Mroh2a	MISSENSE	NM_001177364:p.Glu1362Lys/c.4084G>A	Gag/Aag	MODERATE				rs49915201						chr1	88256127	88256127	G	A	het	missense_variant(MODERATE|MISSENSE|Gag/Aag|p.Glu1362Lys/c.4084G>A|1679|Mroh2a|protein_coding|CODING|NM_001177364|36|1)
missense_variant	Mroh2a	MISSENSE	NM_001177364:p.Thr1371Met/c.4112C>T	aCg/aTg	MODERATE				rs108483986						chr1	88256155	88256155	C	T	het	missense_variant(MODERATE|MISSENSE|aCg/aTg|p.Thr1371Met/c.4112C>T|1679|Mroh2a|protein_coding|CODING|NM_001177364|36|1)
intron_variant	Mroh2a	protein_coding	NM_001177364:c.4128+42G>A		MODIFIER				rs51025913						chr1	88256213	88256213	G	A	het	intron_variant(MODIFIER|||c.4128+42G>A|1679|Mroh2a|protein_coding|CODING|NM_001177364|36|1)
splice_region_variant	Mroh2a	protein_coding	NM_001177364:c.4129T>C		LOW				rs51223356						chr1	88256392	88256392	T	C	het	splice_region_variant(LOW|||c.4129T>C|1679|Mroh2a|protein_coding|CODING|NM_001177364|36|1),intron_variant(MODIFIER|||c.4129-8T>C|1679|Mroh2a|protein_coding|CODING|NM_001177364|36|1)
missense_variant	Mroh2a	MISSENSE	NM_001177364:p.Pro1381Leu/c.4142C>T	cCa/cTa	MODERATE				rs47621380						chr1	88256413	88256413	C	T	het	missense_variant(MODERATE|MISSENSE|cCa/cTa|p.Pro1381Leu/c.4142C>T|1679|Mroh2a|protein_coding|CODING|NM_001177364|37|1)
synonymous_variant	Mroh2a	SILENT	NM_001177364:p.Gly1399Gly/c.4197T>C	ggT/ggC	LOW				rs49242808						chr1	88256468	88256468	T	C	het	synonymous_variant(LOW|SILENT|ggT/ggC|p.Gly1399Gly/c.4197T>C|1679|Mroh2a|protein_coding|CODING|NM_001177364|37|1)
missense_variant	Mroh2a	MISSENSE	NM_001177364:p.Arg1425Gln/c.4274G>A	cGg/cAg	MODERATE										chr1	88256545	88256545	G	A	het	missense_variant(MODERATE|MISSENSE|cGg/cAg|p.Arg1425Gln/c.4274G>A|1679|Mroh2a|protein_coding|CODING|NM_001177364|37|1)
intron_variant	Mroh2a	protein_coding	NM_001177364:c.4278+48A>G		MODIFIER				rs51909207						chr1	88256597	88256597	A	G	het	intron_variant(MODIFIER|||c.4278+48A>G|1679|Mroh2a|protein_coding|CODING|NM_001177364|37|1)
stop_gained	Mroh2a	NONSENSE	NM_001177364:p.Gln1445*/c.4333C>T	Cag/Tag	HIGH				rs48861546					Mroh2a:1.00(1);Mroh2a:1.00(1);	chr1	88256705	88256705	C	T	het	stop_gained(HIGH|NONSENSE|Cag/Tag|p.Gln1445*/c.4333C>T|1679|Mroh2a|protein_coding|CODING|NM_001177364|38|1)
missense_variant	Mroh2a	MISSENSE	NM_001177364:p.Ala1452Val/c.4355C>T	gCg/gTg	MODERATE				rs51219523						chr1	88256727	88256727	C	T	het	missense_variant(MODERATE|MISSENSE|gCg/gTg|p.Ala1452Val/c.4355C>T|1679|Mroh2a|protein_coding|CODING|NM_001177364|38|1)
missense_variant	Mroh2a	MISSENSE	NM_001177364:p.Val1461Ala/c.4382T>C	gTc/gCc	MODERATE										chr1	88256754	88256754	T	C	het	missense_variant(MODERATE|MISSENSE|gTc/gCc|p.Val1461Ala/c.4382T>C|1679|Mroh2a|protein_coding|CODING|NM_001177364|38|1)
missense_variant	Mroh2a	MISSENSE	NM_001177364:p.Ala1476Thr/c.4426G>A	Gcc/Acc	MODERATE				rs30303026						chr1	88256798	88256798	G	A	het	missense_variant(MODERATE|MISSENSE|Gcc/Acc|p.Ala1476Thr/c.4426G>A|1679|Mroh2a|protein_coding|CODING|NM_001177364|38|1)
intron_variant	Mroh2a	protein_coding	NM_001177364:c.4461+38G>C		MODIFIER				rs52517967						chr1	88256871	88256871	G	C	het	downstream_gene_variant(MODIFIER||1985||667|Hjurp|protein_coding|CODING|NM_198652||1),intron_variant(MODIFIER|||c.4461+38G>C|1679|Mroh2a|protein_coding|CODING|NM_001177364|38|1)
intron_variant	Mroh2a	protein_coding	NM_001177364:c.4461+63C>T		MODIFIER										chr1	88256896	88256896	C	T	het	downstream_gene_variant(MODIFIER||1960||667|Hjurp|protein_coding|CODING|NM_198652||1),intron_variant(MODIFIER|||c.4461+63C>T|1679|Mroh2a|protein_coding|CODING|NM_001177364|38|1)
intron_variant	Mroh2a	protein_coding	NM_001177364:c.4461+158G>C		MODIFIER										chr1	88256991	88256991	G	C	het	downstream_gene_variant(MODIFIER||1865||667|Hjurp|protein_coding|CODING|NM_198652||1),intron_variant(MODIFIER|||c.4461+158G>C|1679|Mroh2a|protein_coding|CODING|NM_001177364|38|1)
intron_variant	Mroh2a	protein_coding	NM_001177364:c.4462-63G>T		MODIFIER										chr1	88257647	88257647	G	T	het	downstream_gene_variant(MODIFIER||1209||667|Hjurp|protein_coding|CODING|NM_198652||1),intron_variant(MODIFIER|||c.4462-63G>T|1679|Mroh2a|protein_coding|CODING|NM_001177364|38|1)
intron_variant	Mroh2a	protein_coding	NM_001177364:c.4462-27C>T		MODIFIER										chr1	88257683	88257683	C	T	het	downstream_gene_variant(MODIFIER||1173||667|Hjurp|protein_coding|CODING|NM_198652||1),intron_variant(MODIFIER|||c.4462-27C>T|1679|Mroh2a|protein_coding|CODING|NM_001177364|38|1)
synonymous_variant	Mroh2a	SILENT	NM_001177364:p.Phe1497Phe/c.4491T>C	ttT/ttC	LOW				rs45916248						chr1	88257739	88257739	T	C	het	synonymous_variant(LOW|SILENT|ttT/ttC|p.Phe1497Phe/c.4491T>C|1679|Mroh2a|protein_coding|CODING|NM_001177364|39|1),downstream_gene_variant(MODIFIER||1117||667|Hjurp|protein_coding|CODING|NM_198652||1)
missense_variant	Mroh2a	MISSENSE	NM_001177364:p.Glu1518Asp/c.4554G>C	gaG/gaC	MODERATE				rs46766240						chr1	88257802	88257802	G	C	het	missense_variant(MODERATE|MISSENSE|gaG/gaC|p.Glu1518Asp/c.4554G>C|1679|Mroh2a|protein_coding|CODING|NM_001177364|39|1),downstream_gene_variant(MODIFIER||1054||667|Hjurp|protein_coding|CODING|NM_198652||1)
intron_variant	Mroh2a	protein_coding	NM_001177364:c.4617+63A>G		MODIFIER				rs48983878						chr1	88257928	88257928	A	G	het	downstream_gene_variant(MODIFIER||928||667|Hjurp|protein_coding|CODING|NM_198652||1),intron_variant(MODIFIER|||c.4617+63A>G|1679|Mroh2a|protein_coding|CODING|NM_001177364|39|1)
intron_variant	Mroh2a	protein_coding	NM_001177364:c.4618-207G>A		MODIFIER										chr1	88258376	88258376	G	A	het	downstream_gene_variant(MODIFIER||480||667|Hjurp|protein_coding|CODING|NM_198652||1),intron_variant(MODIFIER|||c.4618-207G>A|1679|Mroh2a|protein_coding|CODING|NM_001177364|39|1)
intron_variant	Mroh2a	protein_coding	NM_001177364:c.4618-162C>A		MODIFIER				rs47939991						chr1	88258421	88258421	C	A	het	downstream_gene_variant(MODIFIER||435||667|Hjurp|protein_coding|CODING|NM_198652||1),intron_variant(MODIFIER|||c.4618-162C>A|1679|Mroh2a|protein_coding|CODING|NM_001177364|39|1)
intron_variant	Mroh2a	protein_coding	NM_001177364:c.4618-83G>C		MODIFIER										chr1	88258500	88258500	G	C	het	downstream_gene_variant(MODIFIER||356||667|Hjurp|protein_coding|CODING|NM_198652||1),intron_variant(MODIFIER|||c.4618-83G>C|1679|Mroh2a|protein_coding|CODING|NM_001177364|39|1)
intron_variant	Mroh2a	protein_coding	NM_001177364:c.4618-75C>A		MODIFIER				rs46628378						chr1	88258508	88258508	C	A	het	downstream_gene_variant(MODIFIER||348||667|Hjurp|protein_coding|CODING|NM_198652||1),intron_variant(MODIFIER|||c.4618-75C>A|1679|Mroh2a|protein_coding|CODING|NM_001177364|39|1)
synonymous_variant	Mroh2a	SILENT	NM_001177364:p.Ser1556Ser/c.4668C>T	tcC/tcT	LOW										chr1	88258633	88258633	C	T	het	synonymous_variant(LOW|SILENT|tcC/tcT|p.Ser1556Ser/c.4668C>T|1679|Mroh2a|protein_coding|CODING|NM_001177364|40|1),downstream_gene_variant(MODIFIER||223||667|Hjurp|protein_coding|CODING|NM_198652||1)
missense_variant	Mroh2a	MISSENSE	NM_001177364:p.Ser1567Gly/c.4699A>G	Agc/Ggc	MODERATE										chr1	88258664	88258664	A	G	het	missense_variant(MODERATE|MISSENSE|Agc/Ggc|p.Ser1567Gly/c.4699A>G|1679|Mroh2a|protein_coding|CODING|NM_001177364|40|1),downstream_gene_variant(MODIFIER||192||667|Hjurp|protein_coding|CODING|NM_198652||1)
synonymous_variant	Mroh2a	SILENT	NM_001177364:p.Ser1581Ser/c.4743C>T	tcC/tcT	LOW				rs48876495						chr1	88258708	88258708	C	T	het	synonymous_variant(LOW|SILENT|tcC/tcT|p.Ser1581Ser/c.4743C>T|1679|Mroh2a|protein_coding|CODING|NM_001177364|40|1),downstream_gene_variant(MODIFIER||148||667|Hjurp|protein_coding|CODING|NM_198652||1)
intron_variant	Mroh2a	protein_coding	NM_001177364:c.4749+9A>G		MODIFIER				rs45783408						chr1	88258723	88258723	A	G	het	downstream_gene_variant(MODIFIER||133||667|Hjurp|protein_coding|CODING|NM_198652||1),intron_variant(MODIFIER|||c.4749+9A>G|1679|Mroh2a|protein_coding|CODING|NM_001177364|40|1)
intron_variant	Mroh2a	protein_coding	NM_001177364:c.4749+17A>G		MODIFIER				rs47839015						chr1	88258731	88258731	A	G	het	downstream_gene_variant(MODIFIER||125||667|Hjurp|protein_coding|CODING|NM_198652||1),intron_variant(MODIFIER|||c.4749+17A>G|1679|Mroh2a|protein_coding|CODING|NM_001177364|40|1)
intron_variant	Mroh2a	protein_coding	NM_001177364:c.4749+29T>A		MODIFIER										chr1	88258743	88258743	T	A	het	downstream_gene_variant(MODIFIER||113||667|Hjurp|protein_coding|CODING|NM_198652||1),intron_variant(MODIFIER|||c.4749+29T>A|1679|Mroh2a|protein_coding|CODING|NM_001177364|40|1)
intron_variant	Mroh2a	protein_coding	NM_001177364:c.4749+107T>C		MODIFIER				rs49848966						chr1	88258821	88258821	T	C	het	downstream_gene_variant(MODIFIER||35||667|Hjurp|protein_coding|CODING|NM_198652||1),intron_variant(MODIFIER|||c.4749+107T>C|1679|Mroh2a|protein_coding|CODING|NM_001177364|40|1)
intron_variant	Mroh2a	protein_coding	NM_001177364:c.4749+134A>G		MODIFIER				rs52006394						chr1	88258848	88258848	A	G	het	downstream_gene_variant(MODIFIER||8||667|Hjurp|protein_coding|CODING|NM_198652||1),intron_variant(MODIFIER|||c.4749+134A>G|1679|Mroh2a|protein_coding|CODING|NM_001177364|40|1)
intron_variant	Mroh2a	protein_coding	NM_001177364:c.4749+178A>G		MODIFIER				rs48977382						chr1	88258892	88258892	A	G	het	3_prime_UTR_variant(MODIFIER||6289|c.*6289T>C|667|Hjurp|protein_coding|CODING|NM_198652|8|1),intron_variant(MODIFIER|||c.4749+178A>G|1679|Mroh2a|protein_coding|CODING|NM_001177364|40|1)
intron_variant	Mroh2a	protein_coding	NM_001177364:c.4750-114A>G		MODIFIER				rs108781526						chr1	88259005	88259005	A	G	het	3_prime_UTR_variant(MODIFIER||6176|c.*6176T>C|667|Hjurp|protein_coding|CODING|NM_198652|8|1),intron_variant(MODIFIER|||c.4750-114A>G|1679|Mroh2a|protein_coding|CODING|NM_001177364|40|1)
intron_variant	Mroh2a	protein_coding	NM_001177364:c.4852+56G>T		MODIFIER				rs50130173						chr1	88259277	88259277	G	T	het	3_prime_UTR_variant(MODIFIER||5904|c.*5904C>A|667|Hjurp|protein_coding|CODING|NM_198652|8|1),intron_variant(MODIFIER|||c.4852+56G>T|1679|Mroh2a|protein_coding|CODING|NM_001177364|41|1)
intron_variant	Mroh2a	protein_coding	NM_001177364:c.4852+97C>T		MODIFIER				rs46397313						chr1	88259318	88259318	C	T	het	3_prime_UTR_variant(MODIFIER||5863|c.*5863G>A|667|Hjurp|protein_coding|CODING|NM_198652|8|1),intron_variant(MODIFIER|||c.4852+97C>T|1679|Mroh2a|protein_coding|CODING|NM_001177364|41|1)
intron_variant	Mroh2a	protein_coding	NM_001177364:c.4853-103C>T		MODIFIER				rs46339511						chr1	88259427	88259427	C	T	het	3_prime_UTR_variant(MODIFIER||5754|c.*5754G>A|667|Hjurp|protein_coding|CODING|NM_198652|8|1),intron_variant(MODIFIER|||c.4853-103C>T|1679|Mroh2a|protein_coding|CODING|NM_001177364|41|1)
intron_variant	Mroh2a	protein_coding	NM_001177364:c.4853-94G>C		MODIFIER										chr1	88259436	88259436	G	C	het	3_prime_UTR_variant(MODIFIER||5745|c.*5745C>G|667|Hjurp|protein_coding|CODING|NM_198652|8|1),intron_variant(MODIFIER|||c.4853-94G>C|1679|Mroh2a|protein_coding|CODING|NM_001177364|41|1)
intron_variant	Mroh2a	protein_coding	NM_001177364:c.4853-47C>T		MODIFIER				rs47321762						chr1	88259483	88259483	C	T	het	3_prime_UTR_variant(MODIFIER||5698|c.*5698G>A|667|Hjurp|protein_coding|CODING|NM_198652|8|1),intron_variant(MODIFIER|||c.4853-47C>T|1679|Mroh2a|protein_coding|CODING|NM_001177364|41|1)
intron_variant	Mroh2a	protein_coding	NM_001177364:c.4853-31T>A		MODIFIER										chr1	88259499	88259499	T	A	het	3_prime_UTR_variant(MODIFIER||5682|c.*5682A>T|667|Hjurp|protein_coding|CODING|NM_198652|8|1),intron_variant(MODIFIER|||c.4853-31T>A|1679|Mroh2a|protein_coding|CODING|NM_001177364|41|1)
synonymous_variant	Mroh2a	SILENT	NM_001177364:p.Ile1620Ile/c.4860T>C	atT/atC	LOW				rs51479680						chr1	88259537	88259537	T	C	het	synonymous_variant(LOW|SILENT|atT/atC|p.Ile1620Ile/c.4860T>C|1679|Mroh2a|protein_coding|CODING|NM_001177364|42|1),3_prime_UTR_variant(MODIFIER||5644|c.*5644A>G|667|Hjurp|protein_coding|CODING|NM_198652|8|1)
synonymous_variant	Mroh2a	SILENT	NM_001177364:p.Lys1630Lys/c.4890A>G	aaA/aaG	LOW				rs30301550						chr1	88259567	88259567	A	G	het	synonymous_variant(LOW|SILENT|aaA/aaG|p.Lys1630Lys/c.4890A>G|1679|Mroh2a|protein_coding|CODING|NM_001177364|42|1),3_prime_UTR_variant(MODIFIER||5614|c.*5614T>C|667|Hjurp|protein_coding|CODING|NM_198652|8|1)
missense_variant	Mroh2a	MISSENSE	NM_001177364:p.Arg1638Cys/c.4912C>T	Cgc/Tgc	MODERATE										chr1	88259589	88259589	C	T	het	missense_variant(MODERATE|MISSENSE|Cgc/Tgc|p.Arg1638Cys/c.4912C>T|1679|Mroh2a|protein_coding|CODING|NM_001177364|42|1),3_prime_UTR_variant(MODIFIER||5592|c.*5592G>A|667|Hjurp|protein_coding|CODING|NM_198652|8|1)
intron_variant	Mroh2a	protein_coding	NM_001177364:c.4918+12T>C		MODIFIER				rs47903157						chr1	88259607	88259607	T	C	het	3_prime_UTR_variant(MODIFIER||5574|c.*5574A>G|667|Hjurp|protein_coding|CODING|NM_198652|8|1),intron_variant(MODIFIER|||c.4918+12T>C|1679|Mroh2a|protein_coding|CODING|NM_001177364|42|1)
intron_variant	Mroh2a	protein_coding	NM_001177364:c.4918+83A>G		MODIFIER				rs49400006						chr1	88259678	88259678	A	G	het	3_prime_UTR_variant(MODIFIER||5503|c.*5503T>C|667|Hjurp|protein_coding|CODING|NM_198652|8|1),intron_variant(MODIFIER|||c.4918+83A>G|1679|Mroh2a|protein_coding|CODING|NM_001177364|42|1)
intron_variant	Mroh2a	protein_coding	NM_001177364:c.4918+146G>C		MODIFIER				rs48839757						chr1	88259741	88259741	G	C	het	3_prime_UTR_variant(MODIFIER||5440|c.*5440C>G|667|Hjurp|protein_coding|CODING|NM_198652|8|1),intron_variant(MODIFIER|||c.4918+146G>C|1679|Mroh2a|protein_coding|CODING|NM_001177364|42|1)
intron_variant	Mroh2a	protein_coding	NM_001177364:c.4919-112A>G		MODIFIER				rs47144880						chr1	88259793	88259793	A	G	het	3_prime_UTR_variant(MODIFIER||5388|c.*5388T>C|667|Hjurp|protein_coding|CODING|NM_198652|8|1),intron_variant(MODIFIER|||c.4919-112A>G|1679|Mroh2a|protein_coding|CODING|NM_001177364|42|1)
synonymous_variant	Mroh2a	SILENT	NM_001177364:p.Leu1663Leu/c.4987C>T	Ctg/Ttg	LOW										chr1	88259973	88259973	C	T	het	synonymous_variant(LOW|SILENT|Ctg/Ttg|p.Leu1663Leu/c.4987C>T|1679|Mroh2a|protein_coding|CODING|NM_001177364|43|1),3_prime_UTR_variant(MODIFIER||5208|c.*5208G>A|667|Hjurp|protein_coding|CODING|NM_198652|8|1)
synonymous_variant	Mroh2a	SILENT	NM_001177364:p.Leu1672Leu/c.5016A>G	ttA/ttG	LOW				rs50377244						chr1	88260002	88260002	A	G	het	synonymous_variant(LOW|SILENT|ttA/ttG|p.Leu1672Leu/c.5016A>G|1679|Mroh2a|protein_coding|CODING|NM_001177364|43|1),3_prime_UTR_variant(MODIFIER||5179|c.*5179T>C|667|Hjurp|protein_coding|CODING|NM_198652|8|1)
3_prime_UTR_variant	Mroh2a	protein_coding	NM_001177364:c.*22T>A		MODIFIER				rs48549229						chr1	88260048	88260048	T	A	het	3_prime_UTR_variant(MODIFIER||5133|c.*5133A>T|667|Hjurp|protein_coding|CODING|NM_198652|8|1),3_prime_UTR_variant(MODIFIER||22|c.*22T>A|1679|Mroh2a|protein_coding|CODING|NM_001177364|43|1)
3_prime_UTR_variant	Mroh2a	protein_coding	NM_001177364:c.*30C>T		MODIFIER				rs49933713						chr1	88260056	88260056	C	T	het	3_prime_UTR_variant(MODIFIER||5125|c.*5125G>A|667|Hjurp|protein_coding|CODING|NM_198652|8|1),3_prime_UTR_variant(MODIFIER||30|c.*30C>T|1679|Mroh2a|protein_coding|CODING|NM_001177364|43|1)
3_prime_UTR_variant	Mroh2a	protein_coding	NM_001177364:c.*86G>A		MODIFIER										chr1	88260112	88260112	G	A	het	3_prime_UTR_variant(MODIFIER||5069|c.*5069C>T|667|Hjurp|protein_coding|CODING|NM_198652|8|1),3_prime_UTR_variant(MODIFIER||86|c.*86G>A|1679|Mroh2a|protein_coding|CODING|NM_001177364|43|1)
3_prime_UTR_variant	Mroh2a	protein_coding	NM_001177364:c.*230T>G		MODIFIER										chr1	88260256	88260256	T	G	het	3_prime_UTR_variant(MODIFIER||4925|c.*4925A>C|667|Hjurp|protein_coding|CODING|NM_198652|8|1),3_prime_UTR_variant(MODIFIER||230|c.*230T>G|1679|Mroh2a|protein_coding|CODING|NM_001177364|43|1)
3_prime_UTR_variant	Hjurp	protein_coding	NM_198652:c.*203C>T		MODIFIER				rs49629258						chr1	88264978	88264978	G	A	het	3_prime_UTR_variant(MODIFIER||203|c.*203C>T|667|Hjurp|protein_coding|CODING|NM_198652|8|1),3_prime_UTR_variant(MODIFIER||203|c.*203C>T|591|A730008H23Rik|protein_coding|CODING|NM_172505|5|1),non_coding_exon_variant(MODIFIER|||n.1773C>T||6430706D22Rik||NON_CODING|NR_040291|5|1)
3_prime_UTR_variant	Hjurp	protein_coding	NM_198652:c.*147C>T		MODIFIER				rs51185680						chr1	88265034	88265034	G	A	het	3_prime_UTR_variant(MODIFIER||147|c.*147C>T|667|Hjurp|protein_coding|CODING|NM_198652|8|1),3_prime_UTR_variant(MODIFIER||147|c.*147C>T|591|A730008H23Rik|protein_coding|CODING|NM_172505|5|1),non_coding_exon_variant(MODIFIER|||n.1717C>T||6430706D22Rik||NON_CODING|NR_040291|5|1)
3_prime_UTR_variant	Hjurp	protein_coding	NM_198652:c.*59C>T		MODIFIER				rs30301545						chr1	88265122	88265122	G	A	het	3_prime_UTR_variant(MODIFIER||59|c.*59C>T|667|Hjurp|protein_coding|CODING|NM_198652|8|1),3_prime_UTR_variant(MODIFIER||59|c.*59C>T|591|A730008H23Rik|protein_coding|CODING|NM_172505|5|1),non_coding_exon_variant(MODIFIER|||n.1629C>T||6430706D22Rik||NON_CODING|NR_040291|5|1)
missense_variant	Hjurp	MISSENSE	NM_198652:p.Pro667Leu/c.2000C>T	cCc/cTc	MODERATE										chr1	88265185	88265185	G	A	het	missense_variant(MODERATE|MISSENSE|cCc/cTc|p.Pro667Leu/c.2000C>T|667|Hjurp|protein_coding|CODING|NM_198652|8|1),missense_variant(MODERATE|MISSENSE|cCc/cTc|p.Pro591Leu/c.1772C>T|591|A730008H23Rik|protein_coding|CODING|NM_172505|5|1),non_coding_exon_variant(MODIFIER|||n.1566C>T||6430706D22Rik||NON_CODING|NR_040291|5|1)
missense_variant	Hjurp	MISSENSE	NM_198652:p.Cys643Arg/c.1927T>C	Tgc/Cgc	MODERATE				rs13472325						chr1	88265258	88265258	A	G	het	missense_variant(MODERATE|MISSENSE|Tgc/Cgc|p.Cys643Arg/c.1927T>C|667|Hjurp|protein_coding|CODING|NM_198652|8|1),missense_variant(MODERATE|MISSENSE|Tgc/Cgc|p.Cys567Arg/c.1699T>C|591|A730008H23Rik|protein_coding|CODING|NM_172505|5|1),non_coding_exon_variant(MODIFIER|||n.1493T>C||6430706D22Rik||NON_CODING|NR_040291|5|1)
missense_variant	Hjurp	MISSENSE	NM_198652:p.Ala626Pro/c.1876G>C	Gca/Cca	MODERATE				rs50378893						chr1	88265309	88265309	C	G	het	missense_variant(MODERATE|MISSENSE|Gca/Cca|p.Ala626Pro/c.1876G>C|667|Hjurp|protein_coding|CODING|NM_198652|8|1),missense_variant(MODERATE|MISSENSE|Gca/Cca|p.Ala550Pro/c.1648G>C|591|A730008H23Rik|protein_coding|CODING|NM_172505|5|1),non_coding_exon_variant(MODIFIER|||n.1442G>C||6430706D22Rik||NON_CODING|NR_040291|5|1)
synonymous_variant	Hjurp	SILENT	NM_198652:p.Ala571Ala/c.1713G>A	gcG/gcA	LOW				rs45762281						chr1	88265472	88265472	C	T	het	synonymous_variant(LOW|SILENT|gcG/gcA|p.Ala571Ala/c.1713G>A|667|Hjurp|protein_coding|CODING|NM_198652|8|1),synonymous_variant(LOW|SILENT|gcG/gcA|p.Ala495Ala/c.1485G>A|591|A730008H23Rik|protein_coding|CODING|NM_172505|5|1),non_coding_exon_variant(MODIFIER|||n.1279G>A||6430706D22Rik||NON_CODING|NR_040291|5|1)
missense_variant	Hjurp	MISSENSE	NM_198652:p.Ser539Cys/c.1615A>T	Agc/Tgc	MODERATE				rs30301544						chr1	88265570	88265570	T	A	het	missense_variant(MODERATE|MISSENSE|Agc/Tgc|p.Ser539Cys/c.1615A>T|667|Hjurp|protein_coding|CODING|NM_198652|8|1),missense_variant(MODERATE|MISSENSE|Agc/Tgc|p.Ser463Cys/c.1387A>T|591|A730008H23Rik|protein_coding|CODING|NM_172505|5|1),non_coding_exon_variant(MODIFIER|||n.1181A>T||6430706D22Rik||NON_CODING|NR_040291|5|1)
synonymous_variant	Hjurp	SILENT	NM_198652:p.Pro504Pro/c.1512G>T	ccG/ccT	LOW										chr1	88265673	88265673	C	A	het	synonymous_variant(LOW|SILENT|ccG/ccT|p.Pro504Pro/c.1512G>T|667|Hjurp|protein_coding|CODING|NM_198652|8|1),synonymous_variant(LOW|SILENT|ccG/ccT|p.Pro428Pro/c.1284G>T|591|A730008H23Rik|protein_coding|CODING|NM_172505|5|1),non_coding_exon_variant(MODIFIER|||n.1078G>T||6430706D22Rik||NON_CODING|NR_040291|5|1)
missense_variant	Hjurp	MISSENSE	NM_198652:p.Ser447Ala/c.1339T>G	Tct/Gct	MODERATE				rs49199385						chr1	88265846	88265846	A	C	het	missense_variant(MODERATE|MISSENSE|Tct/Gct|p.Ser447Ala/c.1339T>G|667|Hjurp|protein_coding|CODING|NM_198652|8|1),missense_variant(MODERATE|MISSENSE|Tct/Gct|p.Ser371Ala/c.1111T>G|591|A730008H23Rik|protein_coding|CODING|NM_172505|5|1),non_coding_exon_variant(MODIFIER|||n.905T>G||6430706D22Rik||NON_CODING|NR_040291|5|1)
synonymous_variant	Hjurp	SILENT	NM_198652:p.Leu431Leu/c.1293G>C	ctG/ctC	LOW										chr1	88265892	88265892	C	G	het	synonymous_variant(LOW|SILENT|ctG/ctC|p.Leu431Leu/c.1293G>C|667|Hjurp|protein_coding|CODING|NM_198652|8|1),synonymous_variant(LOW|SILENT|ctG/ctC|p.Leu355Leu/c.1065G>C|591|A730008H23Rik|protein_coding|CODING|NM_172505|5|1),non_coding_exon_variant(MODIFIER|||n.859G>C||6430706D22Rik||NON_CODING|NR_040291|5|1)
missense_variant	Hjurp	MISSENSE	NM_198652:p.Gln402Pro/c.1205A>C	cAa/cCa	MODERATE				rs30300753						chr1	88265980	88265980	T	G	het	missense_variant(MODERATE|MISSENSE|cAa/cCa|p.Gln402Pro/c.1205A>C|667|Hjurp|protein_coding|CODING|NM_198652|8|1),missense_variant(MODERATE|MISSENSE|cAa/cCa|p.Gln326Pro/c.977A>C|591|A730008H23Rik|protein_coding|CODING|NM_172505|5|1),non_coding_exon_variant(MODIFIER|||n.771A>C||6430706D22Rik||NON_CODING|NR_040291|5|1)
missense_variant	Hjurp	MISSENSE	NM_198652:p.Val380Gly/c.1139T>G	gTg/gGg	MODERATE				rs52036859						chr1	88266046	88266046	A	C	het	missense_variant(MODERATE|MISSENSE|gTg/gGg|p.Val380Gly/c.1139T>G|667|Hjurp|protein_coding|CODING|NM_198652|8|1),missense_variant(MODERATE|MISSENSE|gTg/gGg|p.Val304Gly/c.911T>G|591|A730008H23Rik|protein_coding|CODING|NM_172505|5|1),non_coding_exon_variant(MODIFIER|||n.705T>G||6430706D22Rik||NON_CODING|NR_040291|5|1)
missense_variant	Hjurp	MISSENSE	NM_198652:p.Ser355Phe/c.1064C>T	tCc/tTc	MODERATE				rs50172767						chr1	88266121	88266121	G	A	het	missense_variant(MODERATE|MISSENSE|tCc/tTc|p.Ser355Phe/c.1064C>T|667|Hjurp|protein_coding|CODING|NM_198652|8|1),missense_variant(MODERATE|MISSENSE|tCc/tTc|p.Ser279Phe/c.836C>T|591|A730008H23Rik|protein_coding|CODING|NM_172505|5|1),non_coding_exon_variant(MODIFIER|||n.630C>T||6430706D22Rik||NON_CODING|NR_040291|5|1)
synonymous_variant	Hjurp	SILENT	NM_198652:p.His330His/c.990C>T	caC/caT	LOW				rs46656348						chr1	88266195	88266195	G	A	het	synonymous_variant(LOW|SILENT|caC/caT|p.His330His/c.990C>T|667|Hjurp|protein_coding|CODING|NM_198652|8|1),synonymous_variant(LOW|SILENT|caC/caT|p.His254His/c.762C>T|591|A730008H23Rik|protein_coding|CODING|NM_172505|5|1),non_coding_exon_variant(MODIFIER|||n.556C>T||6430706D22Rik||NON_CODING|NR_040291|5|1)
missense_variant	Hjurp	MISSENSE	NM_198652:p.Pro315His/c.944C>A	cCc/cAc	MODERATE				rs46434295						chr1	88266241	88266241	G	T	het	missense_variant(MODERATE|MISSENSE|cCc/cAc|p.Pro315His/c.944C>A|667|Hjurp|protein_coding|CODING|NM_198652|8|1),missense_variant(MODERATE|MISSENSE|cCc/cAc|p.Pro239His/c.716C>A|591|A730008H23Rik|protein_coding|CODING|NM_172505|5|1),non_coding_exon_variant(MODIFIER|||n.510C>A||6430706D22Rik||NON_CODING|NR_040291|5|1)
synonymous_variant	Hjurp	SILENT	NM_198652:p.Ala310Ala/c.930G>A	gcG/gcA	LOW				rs50898343						chr1	88266255	88266255	C	T	het	synonymous_variant(LOW|SILENT|gcG/gcA|p.Ala310Ala/c.930G>A|667|Hjurp|protein_coding|CODING|NM_198652|8|1),synonymous_variant(LOW|SILENT|gcG/gcA|p.Ala234Ala/c.702G>A|591|A730008H23Rik|protein_coding|CODING|NM_172505|5|1),non_coding_exon_variant(MODIFIER|||n.496G>A||6430706D22Rik||NON_CODING|NR_040291|5|1)
missense_variant	Hjurp	MISSENSE	NM_198652:p.Pro262Leu/c.785C>T	cCa/cTa	MODERATE				rs51262126						chr1	88266400	88266400	G	A	het	missense_variant(MODERATE|MISSENSE|cCa/cTa|p.Pro262Leu/c.785C>T|667|Hjurp|protein_coding|CODING|NM_198652|8|1),missense_variant(MODERATE|MISSENSE|cCa/cTa|p.Pro186Leu/c.557C>T|591|A730008H23Rik|protein_coding|CODING|NM_172505|5|1),non_coding_exon_variant(MODIFIER|||n.402C>T||6430706D22Rik||NON_CODING|NR_040291|4|1)
missense_variant	Hjurp	MISSENSE	NM_198652:p.Asp245Asn/c.733G>A	Gat/Aat	MODERATE				rs50358895						chr1	88266452	88266452	C	T	het	missense_variant(MODERATE|MISSENSE|Gat/Aat|p.Asp245Asn/c.733G>A|667|Hjurp|protein_coding|CODING|NM_198652|8|1),missense_variant(MODERATE|MISSENSE|Gat/Aat|p.Asp169Asn/c.505G>A|591|A730008H23Rik|protein_coding|CODING|NM_172505|5|1),non_coding_exon_variant(MODIFIER|||n.350G>A||6430706D22Rik||NON_CODING|NR_040291|4|1)
synonymous_variant	Hjurp	SILENT	NM_198652:p.Asp208Asp/c.624T>C	gaT/gaC	LOW				rs49401992						chr1	88266561	88266561	A	G	het	synonymous_variant(LOW|SILENT|gaT/gaC|p.Asp208Asp/c.624T>C|667|Hjurp|protein_coding|CODING|NM_198652|8|1),synonymous_variant(LOW|SILENT|gaT/gaC|p.Asp132Asp/c.396T>C|591|A730008H23Rik|protein_coding|CODING|NM_172505|5|1),non_coding_exon_variant(MODIFIER|||n.241T>C||6430706D22Rik||NON_CODING|NR_040291|4|1)
missense_variant	Hjurp	MISSENSE	NM_198652:p.Gly198Val/c.593G>T	gGc/gTc	MODERATE				rs51503559						chr1	88266592	88266592	C	A	het	missense_variant(MODERATE|MISSENSE|gGc/gTc|p.Gly198Val/c.593G>T|667|Hjurp|protein_coding|CODING|NM_198652|8|1),missense_variant(MODERATE|MISSENSE|gGc/gTc|p.Gly122Val/c.365G>T|591|A730008H23Rik|protein_coding|CODING|NM_172505|5|1),splice_region_variant(LOW|||n.234G>T||6430706D22Rik||NON_CODING|NR_040291|3|1),non_coding_exon_variant(MODIFIER|||n.234G>T||6430706D22Rik||NON_CODING|NR_040291|3|1)
missense_variant	Hjurp	MISSENSE	NM_198652:p.Glu190Gly/c.569A>G	gAa/gGa	MODERATE				rs45826452						chr1	88266616	88266616	T	C	het	missense_variant(MODERATE|MISSENSE|gAa/gGa|p.Glu190Gly/c.569A>G|667|Hjurp|protein_coding|CODING|NM_198652|8|1),missense_variant(MODERATE|MISSENSE|gAa/gGa|p.Glu114Gly/c.341A>G|591|A730008H23Rik|protein_coding|CODING|NM_172505|5|1),non_coding_exon_variant(MODIFIER|||n.210A>G||6430706D22Rik||NON_CODING|NR_040291|3|1)
intron_variant	Hjurp	protein_coding	NM_198652:c.527-38A>G		MODIFIER				rs52012259						chr1	88266696	88266696	T	C	het	intron_variant(MODIFIER|||c.299-38A>G|591|A730008H23Rik|protein_coding|CODING|NM_172505|4|1),intron_variant(MODIFIER|||c.527-38A>G|667|Hjurp|protein_coding|CODING|NM_198652|7|1),intron_variant(MODIFIER|||n.168-38A>G||6430706D22Rik||NON_CODING|NR_040291|2|1)
intron_variant	Hjurp	protein_coding	NM_198652:c.527-50T>C		MODIFIER				rs48858207						chr1	88266708	88266708	A	G	het	intron_variant(MODIFIER|||c.299-50T>C|591|A730008H23Rik|protein_coding|CODING|NM_172505|4|1),intron_variant(MODIFIER|||c.527-50T>C|667|Hjurp|protein_coding|CODING|NM_198652|7|1),intron_variant(MODIFIER|||n.168-50T>C||6430706D22Rik||NON_CODING|NR_040291|2|1)
intron_variant	Hjurp	protein_coding	NM_198652:c.526+117G>T		MODIFIER				rs46861852						chr1	88267831	88267831	C	A	het	intron_variant(MODIFIER|||c.298+117G>T|591|A730008H23Rik|protein_coding|CODING|NM_172505|4|1),intron_variant(MODIFIER|||c.526+117G>T|667|Hjurp|protein_coding|CODING|NM_198652|7|1),intron_variant(MODIFIER|||n.167+117G>T||6430706D22Rik||NON_CODING|NR_040291|2|1)
intron_variant	Hjurp	protein_coding	NM_198652:c.526+69A>G		MODIFIER				rs45950719						chr1	88267879	88267879	T	C	het	intron_variant(MODIFIER|||c.298+69A>G|591|A730008H23Rik|protein_coding|CODING|NM_172505|4|1),intron_variant(MODIFIER|||c.526+69A>G|667|Hjurp|protein_coding|CODING|NM_198652|7|1),intron_variant(MODIFIER|||n.167+69A>G||6430706D22Rik||NON_CODING|NR_040291|2|1)
intron_variant	Hjurp	protein_coding	NM_198652:c.526+33T>G		MODIFIER				rs51930727						chr1	88267915	88267915	A	C	het	intron_variant(MODIFIER|||c.298+33T>G|591|A730008H23Rik|protein_coding|CODING|NM_172505|4|1),intron_variant(MODIFIER|||c.526+33T>G|667|Hjurp|protein_coding|CODING|NM_198652|7|1),intron_variant(MODIFIER|||n.167+33T>G||6430706D22Rik||NON_CODING|NR_040291|2|1)
intron_variant	Hjurp	protein_coding	NM_198652:c.448-11T>C		MODIFIER				rs49918681						chr1	88268037	88268037	A	G	het	intron_variant(MODIFIER|||c.448-11T>C|667|Hjurp|protein_coding|CODING|NM_198652|6|1),intron_variant(MODIFIER|||n.89-11T>C||6430706D22Rik||NON_CODING|NR_040291|1|1),intron_variant(MODIFIER|||c.220-11T>C|591|A730008H23Rik|protein_coding|CODING|NM_172505|3|1)
intron_variant	Hjurp	protein_coding	NM_198652:c.448-76T>C		MODIFIER				rs50982323						chr1	88268102	88268102	A	G	het	intron_variant(MODIFIER|||c.448-76T>C|667|Hjurp|protein_coding|CODING|NM_198652|6|1),intron_variant(MODIFIER|||n.89-76T>C||6430706D22Rik||NON_CODING|NR_040291|1|1),intron_variant(MODIFIER|||c.220-76T>C|591|A730008H23Rik|protein_coding|CODING|NM_172505|3|1)
intron_variant	Hjurp	protein_coding	NM_198652:c.448-124G>A		MODIFIER				rs45802478						chr1	88268150	88268150	C	T	het	intron_variant(MODIFIER|||c.448-124G>A|667|Hjurp|protein_coding|CODING|NM_198652|6|1),intron_variant(MODIFIER|||n.89-124G>A||6430706D22Rik||NON_CODING|NR_040291|1|1),intron_variant(MODIFIER|||c.220-124G>A|591|A730008H23Rik|protein_coding|CODING|NM_172505|3|1)
intron_variant	Hjurp	protein_coding	NM_198652:c.448-147T>C		MODIFIER				rs49812911						chr1	88268173	88268173	A	G	het	intron_variant(MODIFIER|||c.448-147T>C|667|Hjurp|protein_coding|CODING|NM_198652|6|1),intron_variant(MODIFIER|||n.89-147T>C||6430706D22Rik||NON_CODING|NR_040291|1|1),intron_variant(MODIFIER|||c.220-147T>C|591|A730008H23Rik|protein_coding|CODING|NM_172505|3|1)
intron_variant	Hjurp	protein_coding	NM_198652:c.447+196A>G		MODIFIER				rs30300748						chr1	88269125	88269125	T	C	het	intron_variant(MODIFIER|||c.447+196A>G|667|Hjurp|protein_coding|CODING|NM_198652|6|1),intron_variant(MODIFIER|||n.88+196A>G||6430706D22Rik||NON_CODING|NR_040291|1|1),intron_variant(MODIFIER|||c.220-1099A>G|591|A730008H23Rik|protein_coding|CODING|NM_172505|3|1)
intron_variant	Hjurp	protein_coding	NM_198652:c.447+151T>C		MODIFIER				rs30300747						chr1	88269170	88269170	A	G	het	intron_variant(MODIFIER|||c.447+151T>C|667|Hjurp|protein_coding|CODING|NM_198652|6|1),intron_variant(MODIFIER|||n.88+151T>C||6430706D22Rik||NON_CODING|NR_040291|1|1),intron_variant(MODIFIER|||c.220-1144T>C|591|A730008H23Rik|protein_coding|CODING|NM_172505|3|1)
intron_variant	Hjurp	protein_coding	NM_198652:c.447+79A>G		MODIFIER				rs46527910						chr1	88269242	88269242	T	C	het	intron_variant(MODIFIER|||c.447+79A>G|667|Hjurp|protein_coding|CODING|NM_198652|6|1),intron_variant(MODIFIER|||n.88+79A>G||6430706D22Rik||NON_CODING|NR_040291|1|1),intron_variant(MODIFIER|||c.220-1216A>G|591|A730008H23Rik|protein_coding|CODING|NM_172505|3|1)
missense_variant	Hjurp	MISSENSE	NM_198652:p.Glu146Gly/c.437A>G	gAg/gGg	MODERATE				rs48809660						chr1	88269331	88269331	T	C	het	missense_variant(MODERATE|MISSENSE|gAg/gGg|p.Glu146Gly/c.437A>G|667|Hjurp|protein_coding|CODING|NM_198652|6|1),intron_variant(MODIFIER|||c.220-1305A>G|591|A730008H23Rik|protein_coding|CODING|NM_172505|3|1),non_coding_exon_variant(MODIFIER|||n.78A>G||6430706D22Rik||NON_CODING|NR_040291|1|1)
intron_variant	Hjurp	protein_coding	NM_198652:c.355-182T>A		MODIFIER				rs30300745						chr1	88269595	88269595	A	T	het	upstream_gene_variant(MODIFIER||187|||6430706D22Rik||NON_CODING|NR_040291||1),intron_variant(MODIFIER|||c.220-1569T>A|591|A730008H23Rik|protein_coding|CODING|NM_172505|3|1),intron_variant(MODIFIER|||c.355-182T>A|667|Hjurp|protein_coding|CODING|NM_198652|5|1)
intron_variant	Hjurp	protein_coding	NM_198652:c.354+147T>C		MODIFIER				rs46341349						chr1	88270055	88270055	A	G	het	upstream_gene_variant(MODIFIER||647|||6430706D22Rik||NON_CODING|NR_040291||1),intron_variant(MODIFIER|||c.220-2029T>C|591|A730008H23Rik|protein_coding|CODING|NM_172505|3|1),intron_variant(MODIFIER|||c.354+147T>C|667|Hjurp|protein_coding|CODING|NM_198652|5|1)
intron_variant	Hjurp	protein_coding	NM_198652:c.354+124A>G		MODIFIER				rs30300744						chr1	88270078	88270078	T	C	het	upstream_gene_variant(MODIFIER||670|||6430706D22Rik||NON_CODING|NR_040291||1),intron_variant(MODIFIER|||c.220-2052A>G|591|A730008H23Rik|protein_coding|CODING|NM_172505|3|1),intron_variant(MODIFIER|||c.354+124A>G|667|Hjurp|protein_coding|CODING|NM_198652|5|1)
intron_variant	Hjurp	protein_coding	NM_198652:c.256+206T>A		MODIFIER										chr1	88272523	88272523	A	T	het	intron_variant(MODIFIER|||c.219+2519T>A|591|A730008H23Rik|protein_coding|CODING|NM_172505|3|1),intron_variant(MODIFIER|||c.256+206T>A|667|Hjurp|protein_coding|CODING|NM_198652|4|1)
intron_variant	Hjurp	protein_coding	NM_198652:c.256+192T>G		MODIFIER				rs260611483						chr1	88272537	88272537	A	C	het	intron_variant(MODIFIER|||c.219+2505T>G|591|A730008H23Rik|protein_coding|CODING|NM_172505|3|1),intron_variant(MODIFIER|||c.256+192T>G|667|Hjurp|protein_coding|CODING|NM_198652|4|1)
intron_variant	Hjurp	protein_coding	NM_198652:c.256+177C>T		MODIFIER				rs48915421						chr1	88272552	88272552	G	A	het	intron_variant(MODIFIER|||c.219+2490C>T|591|A730008H23Rik|protein_coding|CODING|NM_172505|3|1),intron_variant(MODIFIER|||c.256+177C>T|667|Hjurp|protein_coding|CODING|NM_198652|4|1)
intron_variant	Hjurp	protein_coding	NM_198652:c.256+151G>A		MODIFIER				rs46449613						chr1	88272578	88272578	C	T	het	intron_variant(MODIFIER|||c.219+2464G>A|591|A730008H23Rik|protein_coding|CODING|NM_172505|3|1),intron_variant(MODIFIER|||c.256+151G>A|667|Hjurp|protein_coding|CODING|NM_198652|4|1)
intron_variant	Hjurp	protein_coding	NM_198652:c.256+135T>G		MODIFIER				rs51336054						chr1	88272594	88272594	A	C	het	intron_variant(MODIFIER|||c.219+2448T>G|591|A730008H23Rik|protein_coding|CODING|NM_172505|3|1),intron_variant(MODIFIER|||c.256+135T>G|667|Hjurp|protein_coding|CODING|NM_198652|4|1)
intron_variant	Hjurp	protein_coding	NM_198652:c.256+99G>A		MODIFIER										chr1	88272630	88272630	C	T	het	intron_variant(MODIFIER|||c.219+2412G>A|591|A730008H23Rik|protein_coding|CODING|NM_172505|3|1),intron_variant(MODIFIER|||c.256+99G>A|667|Hjurp|protein_coding|CODING|NM_198652|4|1)
intron_variant	Hjurp	protein_coding	NM_198652:c.256+80C>G		MODIFIER				rs50347710						chr1	88272649	88272649	G	C	het	intron_variant(MODIFIER|||c.219+2393C>G|591|A730008H23Rik|protein_coding|CODING|NM_172505|3|1),intron_variant(MODIFIER|||c.256+80C>G|667|Hjurp|protein_coding|CODING|NM_198652|4|1)
intron_variant	Hjurp	protein_coding	NM_198652:c.256+62G>A		MODIFIER										chr1	88272667	88272667	C	T	het	intron_variant(MODIFIER|||c.219+2375G>A|591|A730008H23Rik|protein_coding|CODING|NM_172505|3|1),intron_variant(MODIFIER|||c.256+62G>A|667|Hjurp|protein_coding|CODING|NM_198652|4|1)
intron_variant	Hjurp	protein_coding	NM_198652:c.256+54A>G		MODIFIER				rs46962040						chr1	88272675	88272675	T	C	het	intron_variant(MODIFIER|||c.219+2367A>G|591|A730008H23Rik|protein_coding|CODING|NM_172505|3|1),intron_variant(MODIFIER|||c.256+54A>G|667|Hjurp|protein_coding|CODING|NM_198652|4|1)
intron_variant	Hjurp	protein_coding	NM_198652:c.256+40A>G		MODIFIER				rs51310927						chr1	88272689	88272689	T	C	het	intron_variant(MODIFIER|||c.219+2353A>G|591|A730008H23Rik|protein_coding|CODING|NM_172505|3|1),intron_variant(MODIFIER|||c.256+40A>G|667|Hjurp|protein_coding|CODING|NM_198652|4|1)
splice_region_variant	Hjurp	protein_coding	NM_198652:c.255T>C		LOW				rs30299923						chr1	88272730	88272730	A	G	het	splice_region_variant(LOW|||c.255T>C|667|Hjurp|protein_coding|CODING|NM_198652|4|1),synonymous_variant(LOW|SILENT|ggT/ggC|p.Gly85Gly/c.255T>C|667|Hjurp|protein_coding|CODING|NM_198652|4|1),intron_variant(MODIFIER|||c.219+2312T>C|591|A730008H23Rik|protein_coding|CODING|NM_172505|3|1)
intron_variant	Hjurp	protein_coding	NM_198652:c.220-58A>T		MODIFIER				rs47768070						chr1	88272823	88272823	T	A	het	intron_variant(MODIFIER|||c.219+2219A>T|591|A730008H23Rik|protein_coding|CODING|NM_172505|3|1),intron_variant(MODIFIER|||c.220-58A>T|667|Hjurp|protein_coding|CODING|NM_198652|3|1)
intron_variant	Hjurp	protein_coding	NM_198652:c.220-118G>T		MODIFIER				rs51662314						chr1	88272883	88272883	C	A	het	intron_variant(MODIFIER|||c.219+2159G>T|591|A730008H23Rik|protein_coding|CODING|NM_172505|3|1),intron_variant(MODIFIER|||c.220-118G>T|667|Hjurp|protein_coding|CODING|NM_198652|3|1)
intron_variant	Hjurp	protein_coding	NM_198652:c.220-166T>G		MODIFIER				rs30299921						chr1	88272931	88272931	A	C	het	intron_variant(MODIFIER|||c.219+2111T>G|591|A730008H23Rik|protein_coding|CODING|NM_172505|3|1),intron_variant(MODIFIER|||c.220-166T>G|667|Hjurp|protein_coding|CODING|NM_198652|3|1)
intron_variant	Hjurp	protein_coding	NM_198652:c.220-183C>T		MODIFIER				rs48581229						chr1	88272948	88272948	G	A	het	intron_variant(MODIFIER|||c.219+2094C>T|591|A730008H23Rik|protein_coding|CODING|NM_172505|3|1),intron_variant(MODIFIER|||c.220-183C>T|667|Hjurp|protein_coding|CODING|NM_198652|3|1)
intron_variant	Hjurp	protein_coding	NM_198652:c.220-231G>T		MODIFIER				rs47615153						chr1	88272996	88272996	C	A	het	intron_variant(MODIFIER|||c.219+2046G>T|591|A730008H23Rik|protein_coding|CODING|NM_172505|3|1),intron_variant(MODIFIER|||c.220-231G>T|667|Hjurp|protein_coding|CODING|NM_198652|3|1)
intron_variant	Hjurp	protein_coding	NM_198652:c.219+223G>C		MODIFIER				rs30299916						chr1	88274819	88274819	C	G	het	intron_variant(MODIFIER|||c.219+223G>C|591|A730008H23Rik|protein_coding|CODING|NM_172505|3|1),intron_variant(MODIFIER|||c.219+223G>C|667|Hjurp|protein_coding|CODING|NM_198652|3|1)
intron_variant	Hjurp	protein_coding	NM_198652:c.219+184C>A		MODIFIER				rs51073193						chr1	88274858	88274858	G	T	het	intron_variant(MODIFIER|||c.219+184C>A|591|A730008H23Rik|protein_coding|CODING|NM_172505|3|1),intron_variant(MODIFIER|||c.219+184C>A|667|Hjurp|protein_coding|CODING|NM_198652|3|1)
intron_variant	Hjurp	protein_coding	NM_198652:c.219+114C>T		MODIFIER				rs49167476						chr1	88274928	88274928	G	A	het	intron_variant(MODIFIER|||c.219+114C>T|591|A730008H23Rik|protein_coding|CODING|NM_172505|3|1),intron_variant(MODIFIER|||c.219+114C>T|667|Hjurp|protein_coding|CODING|NM_198652|3|1)
intron_variant	Hjurp	protein_coding	NM_198652:c.219+100T>C		MODIFIER				rs50699336						chr1	88274942	88274942	A	G	het	intron_variant(MODIFIER|||c.219+100T>C|591|A730008H23Rik|protein_coding|CODING|NM_172505|3|1),intron_variant(MODIFIER|||c.219+100T>C|667|Hjurp|protein_coding|CODING|NM_198652|3|1)
intron_variant	Hjurp	protein_coding	NM_198652:c.219+77C>A		MODIFIER				rs30299915						chr1	88274965	88274965	G	T	het	intron_variant(MODIFIER|||c.219+77C>A|591|A730008H23Rik|protein_coding|CODING|NM_172505|3|1),intron_variant(MODIFIER|||c.219+77C>A|667|Hjurp|protein_coding|CODING|NM_198652|3|1)
intron_variant	Hjurp	protein_coding	NM_198652:c.219+30G>A		MODIFIER				rs30299914						chr1	88275012	88275012	C	T	het	intron_variant(MODIFIER|||c.219+30G>A|591|A730008H23Rik|protein_coding|CODING|NM_172505|3|1),intron_variant(MODIFIER|||c.219+30G>A|667|Hjurp|protein_coding|CODING|NM_198652|3|1)
missense_variant	Hjurp	MISSENSE	NM_198652:p.Tyr71Asn/c.211T>A	Tac/Aac	MODERATE										chr1	88275050	88275050	A	T	het	missense_variant(MODERATE|MISSENSE|Tac/Aac|p.Tyr71Asn/c.211T>A|667|Hjurp|protein_coding|CODING|NM_198652|3|1),missense_variant(MODERATE|MISSENSE|Tac/Aac|p.Tyr71Asn/c.211T>A|591|A730008H23Rik|protein_coding|CODING|NM_172505|3|1)
intron_variant	Hjurp	protein_coding	NM_198652:c.164-37C>A		MODIFIER				rs46566500						chr1	88275134	88275134	G	T	het	intron_variant(MODIFIER|||c.164-37C>A|667|Hjurp|protein_coding|CODING|NM_198652|2|1),intron_variant(MODIFIER|||c.162-35C>A|591|A730008H23Rik|protein_coding|CODING|NM_172505|2|1)
intron_variant	Hjurp	protein_coding	NM_198652:c.164-93C>T		MODIFIER				rs45711127						chr1	88275190	88275190	G	A	het	intron_variant(MODIFIER|||c.164-93C>T|667|Hjurp|protein_coding|CODING|NM_198652|2|1),intron_variant(MODIFIER|||c.162-91C>T|591|A730008H23Rik|protein_coding|CODING|NM_172505|2|1)
intron_variant	Hjurp	protein_coding	NM_198652:c.164-107G>A		MODIFIER				rs47854959						chr1	88275204	88275204	C	T	het	intron_variant(MODIFIER|||c.164-107G>A|667|Hjurp|protein_coding|CODING|NM_198652|2|1),intron_variant(MODIFIER|||c.162-105G>A|591|A730008H23Rik|protein_coding|CODING|NM_172505|2|1)
intron_variant	Hjurp	protein_coding	NM_198652:c.164-134G>A		MODIFIER				rs30299033						chr1	88275231	88275231	C	T	het	intron_variant(MODIFIER|||c.164-134G>A|667|Hjurp|protein_coding|CODING|NM_198652|2|1),intron_variant(MODIFIER|||c.162-132G>A|591|A730008H23Rik|protein_coding|CODING|NM_172505|2|1)
intron_variant	Hjurp	protein_coding	NM_198652:c.163+67T>C		MODIFIER				rs51442739						chr1	88277152	88277152	A	G	het	intron_variant(MODIFIER|||c.163+67T>C|667|Hjurp|protein_coding|CODING|NM_198652|2|1),intron_variant(MODIFIER|||c.161+69T>C|591|A730008H23Rik|protein_coding|CODING|NM_172505|2|1)
intron_variant	Hjurp	protein_coding	NM_198652:c.163+52A>G		MODIFIER				rs46211197						chr1	88277167	88277167	T	C	het	intron_variant(MODIFIER|||c.163+52A>G|667|Hjurp|protein_coding|CODING|NM_198652|2|1),intron_variant(MODIFIER|||c.161+54A>G|591|A730008H23Rik|protein_coding|CODING|NM_172505|2|1)
intron_variant	Hjurp	protein_coding	NM_198652:c.163+40A>G		MODIFIER				rs51766312						chr1	88277179	88277179	T	C	het	intron_variant(MODIFIER|||c.163+40A>G|667|Hjurp|protein_coding|CODING|NM_198652|2|1),intron_variant(MODIFIER|||c.161+42A>G|591|A730008H23Rik|protein_coding|CODING|NM_172505|2|1)
intron_variant	Hjurp	protein_coding	NM_198652:c.163+31G>C		MODIFIER				rs48200041						chr1	88277188	88277188	C	G	het	intron_variant(MODIFIER|||c.163+31G>C|667|Hjurp|protein_coding|CODING|NM_198652|2|1),intron_variant(MODIFIER|||c.161+33G>C|591|A730008H23Rik|protein_coding|CODING|NM_172505|2|1)
synonymous_variant	Hjurp	SILENT	NM_198652:p.Leu48Leu/c.144A>G	ttA/ttG	LOW				rs30298182						chr1	88277238	88277238	T	C	het	synonymous_variant(LOW|SILENT|ttA/ttG|p.Leu48Leu/c.144A>G|667|Hjurp|protein_coding|CODING|NM_198652|2|1),synonymous_variant(LOW|SILENT|ttA/ttG|p.Leu48Leu/c.144A>G|591|A730008H23Rik|protein_coding|CODING|NM_172505|2|1)
missense_variant	Hjurp	MISSENSE	NM_198652:p.Arg46Thr/c.137G>C	aGg/aCg	MODERATE				rs48189621						chr1	88277245	88277245	C	G	het	missense_variant(MODERATE|MISSENSE|aGg/aCg|p.Arg46Thr/c.137G>C|667|Hjurp|protein_coding|CODING|NM_198652|2|1),missense_variant(MODERATE|MISSENSE|aGg/aCg|p.Arg46Thr/c.137G>C|591|A730008H23Rik|protein_coding|CODING|NM_172505|2|1)
intron_variant	Hjurp	protein_coding	NM_198652:c.97-19A>C		MODIFIER				rs49198881						chr1	88277304	88277304	T	G	het	intron_variant(MODIFIER|||c.97-19A>C|591|A730008H23Rik|protein_coding|CODING|NM_172505|1|1),intron_variant(MODIFIER|||c.97-19A>C|667|Hjurp|protein_coding|CODING|NM_198652|1|1)
intron_variant	Hjurp	protein_coding	NM_198652:c.96+6C>T		MODIFIER				rs48134891						chr1	88277368	88277368	G	A	het	intron_variant(MODIFIER|||c.96+6C>T|591|A730008H23Rik|protein_coding|CODING|NM_172505|1|1),intron_variant(MODIFIER|||c.96+6C>T|667|Hjurp|protein_coding|CODING|NM_198652|1|1)
missense_variant	Hjurp	MISSENSE	NM_198652:p.Lys16Asn/c.48G>T	aaG/aaT	MODERATE				rs30298179						chr1	88277422	88277422	C	A	het	missense_variant(MODERATE|MISSENSE|aaG/aaT|p.Lys16Asn/c.48G>T|591|A730008H23Rik|protein_coding|CODING|NM_172505|1|1),missense_variant(MODERATE|MISSENSE|aaG/aaT|p.Lys16Asn/c.48G>T|667|Hjurp|protein_coding|CODING|NM_198652|1|1)
missense_variant	Hjurp	MISSENSE	NM_198652:p.His12Gln/c.36T>G	caT/caG	MODERATE				rs49556247						chr1	88277434	88277434	A	C	het	missense_variant(MODERATE|MISSENSE|caT/caG|p.His12Gln/c.36T>G|591|A730008H23Rik|protein_coding|CODING|NM_172505|1|1),missense_variant(MODERATE|MISSENSE|caT/caG|p.His12Gln/c.36T>G|667|Hjurp|protein_coding|CODING|NM_198652|1|1)
missense_variant	Hjurp	MISSENSE	NM_198652:p.Arg10Trp/c.28A>T	Agg/Tgg	MODERATE				rs47146764						chr1	88277442	88277442	T	A	het	missense_variant(MODERATE|MISSENSE|Agg/Tgg|p.Arg10Trp/c.28A>T|591|A730008H23Rik|protein_coding|CODING|NM_172505|1|1),missense_variant(MODERATE|MISSENSE|Agg/Tgg|p.Arg10Trp/c.28A>T|667|Hjurp|protein_coding|CODING|NM_198652|1|1)
5_prime_UTR_variant	Hjurp	protein_coding	NM_198652:c.-6T>C		MODIFIER				rs31472766						chr1	88277475	88277475	A	G	het	5_prime_UTR_variant(MODIFIER||6|c.-6T>C|591|A730008H23Rik|protein_coding|CODING|NM_172505|1|1),5_prime_UTR_variant(MODIFIER||6|c.-6T>C|667|Hjurp|protein_coding|CODING|NM_198652|1|1)
5_prime_UTR_variant	Hjurp	protein_coding	NM_198652:c.-38T>C		MODIFIER				rs49303998						chr1	88277507	88277507	A	G	het	5_prime_UTR_variant(MODIFIER||38|c.-38T>C|591|A730008H23Rik|protein_coding|CODING|NM_172505|1|1),5_prime_UTR_variant(MODIFIER||38|c.-38T>C|667|Hjurp|protein_coding|CODING|NM_198652|1|1)
5_prime_UTR_premature_start_codon_gain_variant	Hjurp	protein_coding	NM_198652		LOW				rs30298178						chr1	88277525	88277525	A	G	het	5_prime_UTR_premature_start_codon_gain_variant(LOW||||591|A730008H23Rik|protein_coding|CODING|NM_172505|1|1),5_prime_UTR_premature_start_codon_gain_variant(LOW||||667|Hjurp|protein_coding|CODING|NM_198652|1|1),5_prime_UTR_variant(MODIFIER||56|c.-56T>C|591|A730008H23Rik|protein_coding|CODING|NM_172505|1|1),5_prime_UTR_variant(MODIFIER||56|c.-56T>C|667|Hjurp|protein_coding|CODING|NM_198652|1|1)
5_prime_UTR_premature_start_codon_gain_variant	Hjurp	protein_coding	NM_198652		LOW				rs47216866						chr1	88277537	88277537	C	A	het	5_prime_UTR_premature_start_codon_gain_variant(LOW||||591|A730008H23Rik|protein_coding|CODING|NM_172505|1|1),5_prime_UTR_premature_start_codon_gain_variant(LOW||||667|Hjurp|protein_coding|CODING|NM_198652|1|1),5_prime_UTR_variant(MODIFIER||68|c.-68G>T|591|A730008H23Rik|protein_coding|CODING|NM_172505|1|1),5_prime_UTR_variant(MODIFIER||68|c.-68G>T|667|Hjurp|protein_coding|CODING|NM_198652|1|1)
5_prime_UTR_variant	Hjurp	protein_coding	NM_198652:c.-95T>A		MODIFIER				rs45740254						chr1	88277564	88277564	A	T	het	5_prime_UTR_variant(MODIFIER||95|c.-95T>A|667|Hjurp|protein_coding|CODING|NM_198652|1|1),upstream_gene_variant(MODIFIER||7||591|A730008H23Rik|protein_coding|CODING|NM_172505||1)
upstream_gene_variant	Hjurp	protein_coding	NM_198652		MODIFIER										chr1	88277618	88277618	C	G	het	upstream_gene_variant(MODIFIER||61||591|A730008H23Rik|protein_coding|CODING|NM_172505||1),upstream_gene_variant(MODIFIER||39||667|Hjurp|protein_coding|CODING|NM_198652||1),intergenic_region(MODIFIER||||||||||1)
upstream_gene_variant	Hjurp	protein_coding	NM_198652		MODIFIER										chr1	88277661	88277661	G	T	het	upstream_gene_variant(MODIFIER||104||591|A730008H23Rik|protein_coding|CODING|NM_172505||1),upstream_gene_variant(MODIFIER||82||667|Hjurp|protein_coding|CODING|NM_198652||1),intergenic_region(MODIFIER||||||||||1)
synonymous_variant	Glrp1	SILENT	NM_008132:p.Gln86Gln/c.258G>A	caG/caA	LOW										chr1	88503389	88503389	C	T	het	synonymous_variant(LOW|SILENT|caG/caA|p.Gln86Gln/c.258G>A|174|Glrp1|protein_coding|CODING|NM_008132|2|1)
synonymous_variant	Glrp1	SILENT	NM_008132:p.Gln83Gln/c.249A>G	caA/caG	LOW										chr1	88503398	88503398	T	C	het	synonymous_variant(LOW|SILENT|caA/caG|p.Gln83Gln/c.249A>G|174|Glrp1|protein_coding|CODING|NM_008132|2|1)
intron_variant	Espnl	protein_coding	NM_001033292:c.1395+99T>G		MODIFIER										chr1	91342834	91342834	T	G	het	intron_variant(MODIFIER|||c.1395+99T>G|1005|Espnl|protein_coding|CODING|NM_001033292|8|1)
intron_variant	Sned1	protein_coding	NM_172463:c.2600-87T>C		MODIFIER										chr1	93282182	93282182	T	C	het	intron_variant(MODIFIER|||c.2600-87T>C|1403|Sned1|protein_coding|CODING|NM_172463|19|1)
intron_variant	Ikbke	protein_coding	NM_019777:c.229-184A>G		MODIFIER				rs249457280						chr1	131275463	131275463	T	C	hom	intron_variant(MODIFIER|||c.229-184A>G|717|Ikbke|protein_coding|CODING|NM_019777|4|1)
intron_variant	Ppp1r12b	protein_coding	NM_001081307:c.2793+160G>T		MODIFIER				rs47824414						chr1	134773266	134773266	C	A	hom	intron_variant(MODIFIER|||c.2793+160G>T|992|Ppp1r12b|protein_coding|CODING|NM_001081307|22|1)
intron_variant	Camsap2	protein_coding	NM_001081360:c.1201+169A>G		MODIFIER				rs31375526						chr1	136283698	136283698	T	C	hom	intron_variant(MODIFIER|||c.1201+169A>G|1478|Camsap2|protein_coding|CODING|NM_001081360|11|1)
upstream_gene_variant	Kcnt2	protein_coding	NM_001081027		MODIFIER										chr1	140246178	140246178	T	C	het	upstream_gene_variant(MODIFIER||79||1135|Kcnt2|protein_coding|CODING|NM_001081027||1),intergenic_region(MODIFIER||||||||||1)
intergenic_region					MODIFIER				rs51106674						chr1	142125135	142125135	A	G	hom	intergenic_region(MODIFIER||||||||||1)
intergenic_region					MODIFIER				rs46274115						chr1	142125179	142125179	C	G	hom	intergenic_region(MODIFIER||||||||||1)
synonymous_variant	Prg4	SILENT	NM_021400:p.Pro758Pro/c.2274T>C	ccT/ccC	LOW										chr1	150454647	150454647	A	G	het	synonymous_variant(LOW|SILENT|ccT/ccC|p.Pro758Pro/c.2274T>C|1221|Prg4|protein_coding|CODING|NM_021400|7|1),intron_variant(MODIFIER|||c.407-527T>C|423|Prg4|protein_coding|CODING|NM_001110146|5|1)
missense_variant	Prg4	MISSENSE	NM_021400:p.Arg753Pro/c.2258G>C	cGc/cCc	MODERATE										chr1	150454663	150454663	C	G	het	missense_variant(MODERATE|MISSENSE|cGc/cCc|p.Arg753Pro/c.2258G>C|1221|Prg4|protein_coding|CODING|NM_021400|7|1),intron_variant(MODIFIER|||c.407-543G>C|423|Prg4|protein_coding|CODING|NM_001110146|5|1)
synonymous_variant	Prg4	SILENT	NM_021400:p.Pro726Pro/c.2178T>C	ccT/ccC	LOW										chr1	150454743	150454743	A	G	het	synonymous_variant(LOW|SILENT|ccT/ccC|p.Pro726Pro/c.2178T>C|1221|Prg4|protein_coding|CODING|NM_021400|7|1),intron_variant(MODIFIER|||c.407-623T>C|423|Prg4|protein_coding|CODING|NM_001110146|5|1)
synonymous_variant	Prg4	SILENT	NM_021400:p.Lys715Lys/c.2145A>G	aaA/aaG	LOW										chr1	150454776	150454776	T	C	het	synonymous_variant(LOW|SILENT|aaA/aaG|p.Lys715Lys/c.2145A>G|1221|Prg4|protein_coding|CODING|NM_021400|7|1),intron_variant(MODIFIER|||c.407-656A>G|423|Prg4|protein_coding|CODING|NM_001110146|5|1)
synonymous_variant	Prg4	SILENT	NM_021400:p.Thr672Thr/c.2016T>C	acT/acC	LOW				rs50645718						chr1	150454905	150454905	A	G	het	synonymous_variant(LOW|SILENT|acT/acC|p.Thr672Thr/c.2016T>C|1221|Prg4|protein_coding|CODING|NM_021400|7|1),intron_variant(MODIFIER|||c.407-785T>C|423|Prg4|protein_coding|CODING|NM_001110146|5|1)
missense_variant	Prg4	MISSENSE	NM_021400:p.Ser646Pro/c.1936T>C	Tcc/Ccc	MODERATE										chr1	150454985	150454985	A	G	het	missense_variant(MODERATE|MISSENSE|Tcc/Ccc|p.Ser646Pro/c.1936T>C|1221|Prg4|protein_coding|CODING|NM_021400|7|1),intron_variant(MODIFIER|||c.407-865T>C|423|Prg4|protein_coding|CODING|NM_001110146|5|1)
missense_variant	Prg4	MISSENSE	NM_021400:p.Thr641Pro/c.1921A>C	Acc/Ccc	MODERATE										chr1	150455000	150455000	T	G	het	missense_variant(MODERATE|MISSENSE|Acc/Ccc|p.Thr641Pro/c.1921A>C|1221|Prg4|protein_coding|CODING|NM_021400|7|1),intron_variant(MODIFIER|||c.407-880A>C|423|Prg4|protein_coding|CODING|NM_001110146|5|1)
missense_variant	Prg4	MISSENSE	NM_021400:p.Leu625Pro/c.1874T>C	cTc/cCc	MODERATE										chr1	150455047	150455047	A	G	het	missense_variant(MODERATE|MISSENSE|cTc/cCc|p.Leu625Pro/c.1874T>C|1221|Prg4|protein_coding|CODING|NM_021400|7|1),intron_variant(MODIFIER|||c.407-927T>C|423|Prg4|protein_coding|CODING|NM_001110146|5|1)
missense_variant	Prg4	MISSENSE	NM_021400:p.Leu609Pro/c.1826T>C	cTc/cCc	MODERATE				rs50586055						chr1	150455095	150455095	A	G	het	missense_variant(MODERATE|MISSENSE|cTc/cCc|p.Leu609Pro/c.1826T>C|1221|Prg4|protein_coding|CODING|NM_021400|7|1),intron_variant(MODIFIER|||c.407-975T>C|423|Prg4|protein_coding|CODING|NM_001110146|5|1)
synonymous_variant	Prg4	SILENT	NM_021400:p.Pro590Pro/c.1770T>C	ccT/ccC	LOW										chr1	150455151	150455151	A	G	het	synonymous_variant(LOW|SILENT|ccT/ccC|p.Pro590Pro/c.1770T>C|1221|Prg4|protein_coding|CODING|NM_021400|7|1),intron_variant(MODIFIER|||c.407-1031T>C|423|Prg4|protein_coding|CODING|NM_001110146|5|1)
synonymous_variant	Prg4	SILENT	NM_021400:p.Pro566Pro/c.1698T>C	ccT/ccC	LOW				rs49675103						chr1	150455223	150455223	A	G	het	synonymous_variant(LOW|SILENT|ccT/ccC|p.Pro566Pro/c.1698T>C|1221|Prg4|protein_coding|CODING|NM_021400|7|1),intron_variant(MODIFIER|||c.406+1028T>C|423|Prg4|protein_coding|CODING|NM_001110146|5|1)
synonymous_variant	Prg4	SILENT	NM_021400:p.Thr543Thr/c.1629A>C	acA/acC	LOW										chr1	150455292	150455292	T	G	het	synonymous_variant(LOW|SILENT|acA/acC|p.Thr543Thr/c.1629A>C|1221|Prg4|protein_coding|CODING|NM_021400|7|1),intron_variant(MODIFIER|||c.406+959A>C|423|Prg4|protein_coding|CODING|NM_001110146|5|1)
missense_variant	Prg4	MISSENSE	NM_021400:p.Arg449Pro/c.1346G>C	cGc/cCc	MODERATE										chr1	150455575	150455575	C	G	het	missense_variant(MODERATE|MISSENSE|cGc/cCc|p.Arg449Pro/c.1346G>C|1221|Prg4|protein_coding|CODING|NM_021400|7|1),intron_variant(MODIFIER|||c.406+676G>C|423|Prg4|protein_coding|CODING|NM_001110146|5|1)
missense_variant	Prg4	MISSENSE	NM_021400:p.Ser446Pro/c.1336T>C	Tcc/Ccc	MODERATE										chr1	150455585	150455585	A	G	het	missense_variant(MODERATE|MISSENSE|Tcc/Ccc|p.Ser446Pro/c.1336T>C|1221|Prg4|protein_coding|CODING|NM_021400|7|1),intron_variant(MODIFIER|||c.406+666T>C|423|Prg4|protein_coding|CODING|NM_001110146|5|1)
intron_variant	Hmcn1	protein_coding	NM_001024720:c.11273+188G>A		MODIFIER										chr1	150630979	150630979	C	T	hom	intron_variant(MODIFIER|||c.11273+188G>A|5634|Hmcn1|protein_coding|CODING|NM_001024720|73|1)
intron_variant	Suco	protein_coding	NM_172645:c.286-140G>A		MODIFIER				rs214254072						chr1	161859644	161859644	C	T	hom	intron_variant(MODIFIER|||c.286-140G>A|1254|Suco|protein_coding|CODING|NM_172645|3|1)
missense_variant	Myoc	MISSENSE	NM_010865:p.His264Pro/c.791A>C	cAc/cCc	MODERATE										chr1	162648519	162648519	A	C	het	missense_variant(MODERATE|MISSENSE|cAc/cCc|p.His264Pro/c.791A>C|490|Myoc|protein_coding|CODING|NM_010865|3|1),intron_variant(MODIFIER|||c.344-983T>G|143|7420461P10Rik|protein_coding|CODING|NM_001177581|3|1)
intron_variant	Fmo3	protein_coding	NM_008030:c.132+74C>G		MODIFIER										chr1	162982914	162982914	G	C	het	intron_variant(MODIFIER|||c.132+74C>G|534|Fmo3|protein_coding|CODING|NM_008030|2|1)
intron_variant	Gorab	protein_coding	NM_178883:c.61+96T>G		MODIFIER										chr1	163403427	163403427	A	C	het	intron_variant(MODIFIER|||c.61+96T>G|368|Gorab|protein_coding|CODING|NM_178883|1|1)
intron_variant	Gorab	protein_coding	NM_178883:c.61+68A>G		MODIFIER										chr1	163403455	163403455	T	C	het	intron_variant(MODIFIER|||c.61+68A>G|368|Gorab|protein_coding|CODING|NM_178883|1|1)
missense_variant	F5	MISSENSE	NM_007976:p.Ser1238Pro/c.3712T>C	Tcc/Ccc	MODERATE				rs47900170						chr1	164193669	164193669	T	C	het	missense_variant(MODERATE|MISSENSE|Tcc/Ccc|p.Ser1238Pro/c.3712T>C|2183|F5|protein_coding|CODING|NM_007976|13|1)
3_prime_UTR_variant	Dcaf6	protein_coding	NM_028759:c.*93C>T		MODIFIER										chr1	165329846	165329846	G	A	het	3_prime_UTR_variant(MODIFIER||93|c.*93C>T|876|Dcaf6|protein_coding|CODING|NM_028759|19|1)
intron_variant	Mpz	protein_coding	NM_008623:c.-29-188A>C		MODIFIER										chr1	171155365	171155365	A	C	het	intron_variant(MODIFIER|||c.-29-188A>C|248|Mpz|protein_coding|CODING|NM_008623|2|1)
intron_variant	Apoa2	protein_coding	NM_013474:c.53-136C>A		MODIFIER				rs47018403						chr1	171225530	171225530	C	A	hom	intron_variant(MODIFIER|||c.53-136C>A|102|Apoa2|protein_coding|CODING|NM_013474|2|1)
intron_variant	Apoa2	protein_coding	NM_013474:c.53-114C>A		MODIFIER				rs48381192						chr1	171225552	171225552	C	A	hom	intron_variant(MODIFIER|||c.53-114C>A|102|Apoa2|protein_coding|CODING|NM_013474|2|1)
intron_variant	Ndufs2	protein_coding	NM_153064:c.867-77T>G		MODIFIER										chr1	171238141	171238141	A	C	het	intron_variant(MODIFIER|||c.867-77T>G|463|Ndufs2|protein_coding|CODING|NM_153064|7|1)
synonymous_variant	Nit1	SILENT	NM_012049:p.Leu66Leu/c.196T>C	Ttg/Ctg	LOW				rs31552465						chr1	171344433	171344433	A	G	het	synonymous_variant(LOW|SILENT|Ttg/Ctg|p.Leu33Leu/c.97T>C|290|Nit1|protein_coding|CODING|NM_001242580|3|1),synonymous_variant(LOW|SILENT|Ttg/Ctg|p.Leu66Leu/c.196T>C|323|Nit1|protein_coding|CODING|NM_012049|3|1),upstream_gene_variant(MODIFIER||1266||154|Pfdn2|protein_coding|CODING|NM_011070||1),downstream_gene_variant(MODIFIER||1932||318|Dedd|protein_coding|CODING|NM_001128609||1),downstream_gene_v…
intron_variant	Nit1	protein_coding	NM_012049:c.90-40T>G		MODIFIER				rs231787201						chr1	171344579	171344579	A	C	het	upstream_gene_variant(MODIFIER||1120||154|Pfdn2|protein_coding|CODING|NM_011070||1),intron_variant(MODIFIER|||c.-10-40T>G|290|Nit1|protein_coding|CODING|NM_001242580|2|1),intron_variant(MODIFIER|||c.90-40T>G|323|Nit1|protein_coding|CODING|NM_012049|2|1)
intron_variant	Nit1	protein_coding	NM_012049:c.89+184A>G		MODIFIER				rs48983719						chr1	171344730	171344730	T	C	het	upstream_gene_variant(MODIFIER||969||154|Pfdn2|protein_coding|CODING|NM_011070||1),intron_variant(MODIFIER|||c.-11+184A>G|290|Nit1|protein_coding|CODING|NM_001242580|2|1),intron_variant(MODIFIER|||c.89+184A>G|323|Nit1|protein_coding|CODING|NM_012049|2|1)
synonymous_variant	Pfdn2	SILENT	NM_011070:p.Ala134Ala/c.402A>G	gcA/gcG	LOW				rs31549998						chr1	171357963	171357963	A	G	het	synonymous_variant(LOW|SILENT|gcA/gcG|p.Ala134Ala/c.402A>G|154|Pfdn2|protein_coding|CODING|NM_011070|4|1),downstream_gene_variant(MODIFIER||486||350|Klhdc9|protein_coding|CODING|NM_001033039||1)
missense_variant	Adss	MISSENSE	NM_007422:p.Pro229Leu/c.686C>T	cCg/cTg	MODERATE										chr1	177773679	177773679	G	A	hom	missense_variant(MODERATE|MISSENSE|cCg/cTg|p.Pro229Leu/c.686C>T|456|Adss|protein_coding|CODING|NM_007422|8|1)
intron_variant	Cr2	protein_coding	NM_007758:c.59-2622T>G		MODIFIER				rs107929253						chr1	195166209	195166209	A	C	hom	intron_variant(MODIFIER|||c.59-2622T>G|1032|Cr2|protein_coding|CODING|NM_007758|1|1)
splice_acceptor_variant	Phyh	protein_coding	NM_010726:c.135A>T		HIGH									Phyh:1.00(1);	chr2	4925596	4925596	A	T	het	splice_acceptor_variant(HIGH|||c.135A>T|338|Phyh|protein_coding|CODING|NM_010726|3|1),intron_variant(MODIFIER|||c.135-2A>T|338|Phyh|protein_coding|CODING|NM_010726|2|1)
synonymous_variant	Mllt10	SILENT	NM_001252560:p.Ala174Ala/c.522C>T	gcC/gcT	LOW				rs217619760						chr2	18123731	18123731	C	T	hom	synonymous_variant(LOW|SILENT|gcC/gcT|p.Ala174Ala/c.522C>T|1068|Mllt10|protein_coding|CODING|NM_001252560|7|1),synonymous_variant(LOW|SILENT|gcC/gcT|p.Ala96Ala/c.288C>T|990|Mllt10|protein_coding|CODING|NM_001252561|8|1),synonymous_variant(LOW|SILENT|gcC/gcT|p.Ala174Ala/c.522C>T|1068|Mllt10|protein_coding|CODING|NM_010804|7|1),non_coding_exon_variant(MODIFIER|||n.776C>T||Mllt10||CODING|NR_045538|7…
intergenic_region					MODIFIER				rs254109034						chr2	22544697	22544697	G	A	hom	intergenic_region(MODIFIER||||||||||1)
intron_variant	Nelfb	protein_coding	NM_021393:c.367-45C>T		MODIFIER										chr2	25210129	25210129	G	A	hom	intron_variant(MODIFIER|||c.367-45C>T|580|Nelfb|protein_coding|CODING|NM_021393|3|1)
intergenic_region					MODIFIER										chr2	25630681	25630681	G	C	het	intergenic_region(MODIFIER||||||||||1)
intron_variant	Card9	protein_coding	NM_001037747:c.1077+241T>G		MODIFIER										chr2	26356517	26356517	A	C	het	intron_variant(MODIFIER|||c.1077+241T>G|536|Card9|protein_coding|CODING|NM_001037747|6|1)
intron_variant	Card9	protein_coding	NM_001037747:c.1077+235T>G		MODIFIER										chr2	26356523	26356523	A	C	het	intron_variant(MODIFIER|||c.1077+235T>G|536|Card9|protein_coding|CODING|NM_001037747|6|1)
intron_variant	Ccbl1	protein_coding	NM_172404:c.1209+19C>G		MODIFIER										chr2	30185648	30185648	G	C	het	intron_variant(MODIFIER|||c.1209+19C>G|424|Ccbl1|protein_coding|CODING|NM_172404|13|1)
intron_variant	Ccbl1	protein_coding	NM_172404:c.202-125T>G		MODIFIER				rs242780245						chr2	30188489	30188489	A	C	hom	intron_variant(MODIFIER|||c.202-125T>G|424|Ccbl1|protein_coding|CODING|NM_172404|4|1)
intron_variant	Gpr107	protein_coding	NM_178760:c.297+46T>C		MODIFIER				rs51619205						chr2	31168260	31168260	T	C	hom	intron_variant(MODIFIER|||c.297+46T>C|551|Gpr107|protein_coding|CODING|NM_178760|3|1)
intron_variant	Prdm12	protein_coding	NM_001123362:c.415-135A>G		MODIFIER										chr2	31643652	31643652	A	G	het	intron_variant(MODIFIER|||c.415-135A>G|365|Prdm12|protein_coding|CODING|NM_001123362|2|1)
intron_variant	Rab14	protein_coding	NM_026697:c.352-163T>G		MODIFIER				rs33002315						chr2	35183994	35183994	A	C	hom	intron_variant(MODIFIER|||c.352-163T>G|215|Rab14|protein_coding|CODING|NM_026697|5|1)
intron_variant	Ggta1	protein_coding	NM_010283:c.389+184A>G		MODIFIER										chr2	35413142	35413142	T	C	het	intron_variant(MODIFIER|||c.353+184A>G|394|Ggta1|protein_coding|CODING|NM_001145821|6|1),intron_variant(MODIFIER|||c.389+184A>G|406|Ggta1|protein_coding|CODING|NM_010283|7|1)
intron_variant	Ggta1	protein_coding	NM_010283:c.389+145T>G		MODIFIER										chr2	35413181	35413181	A	C	het	intron_variant(MODIFIER|||c.353+145T>G|394|Ggta1|protein_coding|CODING|NM_001145821|6|1),intron_variant(MODIFIER|||c.389+145T>G|406|Ggta1|protein_coding|CODING|NM_010283|7|1)
intron_variant	Ggta1	protein_coding	NM_010283:c.389+72A>G		MODIFIER										chr2	35413254	35413254	T	C	het	intron_variant(MODIFIER|||c.353+72A>G|394|Ggta1|protein_coding|CODING|NM_001145821|6|1),intron_variant(MODIFIER|||c.389+72A>G|406|Ggta1|protein_coding|CODING|NM_010283|7|1)
upstream_gene_variant	Olfr348	protein_coding	NM_146944		MODIFIER										chr2	36786512	36786512	C	T	het	upstream_gene_variant(MODIFIER||15||313|Olfr348|protein_coding|CODING|NM_146944||1),intergenic_region(MODIFIER||||||||||1)
intron_variant	Crb2	protein_coding	NM_001163566:c.1067-128A>G		MODIFIER				rs46336157						chr2	37790000	37790000	A	G	hom	intron_variant(MODIFIER|||c.1067-128A>G|1282|Crb2|protein_coding|CODING|NM_001163566|6|1)
intron_variant	Crb2	protein_coding	NM_001163566:c.3625-164A>C		MODIFIER										chr2	37796284	37796284	A	C	hom	intron_variant(MODIFIER|||c.3625-164A>C|1282|Crb2|protein_coding|CODING|NM_001163566|12|1)
intron_variant	Lrp1b	protein_coding	NM_053011:c.206-26633C>T		MODIFIER										chr2	41987411	41987411	G	A	het	intron_variant(MODIFIER|||c.206-26633C>T|4599|Lrp1b|protein_coding|CODING|NM_053011|2|1)
intron_variant	Lrp1b	protein_coding	NM_053011:c.206-26644T>C		MODIFIER										chr2	41987422	41987422	A	G	het	intron_variant(MODIFIER|||c.206-26644T>C|4599|Lrp1b|protein_coding|CODING|NM_053011|2|1)
intron_variant	Lrp1b	protein_coding	NM_053011:c.206-26685G>A		MODIFIER										chr2	41987463	41987463	C	T	het	intron_variant(MODIFIER|||c.206-26685G>A|4599|Lrp1b|protein_coding|CODING|NM_053011|2|1)
intron_variant	Lrp1b	protein_coding	NM_053011:c.206-26814G>A		MODIFIER										chr2	41987592	41987592	C	T	het	intron_variant(MODIFIER|||c.206-26814G>A|4599|Lrp1b|protein_coding|CODING|NM_053011|2|1)
intron_variant	Lrp1b	protein_coding	NM_053011:c.206-26821G>T		MODIFIER										chr2	41987599	41987599	C	A	het	intron_variant(MODIFIER|||c.206-26821G>T|4599|Lrp1b|protein_coding|CODING|NM_053011|2|1)
synonymous_variant	Epc2	SILENT	NM_172663:p.Gln588Gln/c.1764A>G	caA/caG	LOW										chr2	49545749	49545749	A	G	hom	synonymous_variant(LOW|SILENT|caA/caG|p.Gln588Gln/c.1764A>G|808|Epc2|protein_coding|CODING|NM_172663|11|1)
intron_variant	Xirp2	protein_coding	NM_001024618:c.9876-90G>A		MODIFIER				rs29720088						chr2	67524682	67524682	G	A	hom	intron_variant(MODIFIER|||c.9876-90G>A|3784|Xirp2|protein_coding|CODING|NM_001024618|8|1),intron_variant(MODIFIER|||c.*40-90G>A|3283|Xirp2|protein_coding|CODING|NM_001083919|8|1)
intron_variant	Slc25a12	protein_coding	NM_172436:c.930+60A>G		MODIFIER										chr2	71307996	71307996	T	C	het	intron_variant(MODIFIER|||c.930+60A>G|677|Slc25a12|protein_coding|CODING|NM_172436|9|1)
downstream_gene_variant	Dfnb59	protein_coding	NM_001080711		MODIFIER				rs259080483						chr2	76658597	76658597	G	A	hom	downstream_gene_variant(MODIFIER||43||352|Dfnb59|protein_coding|CODING|NM_001080711||1),intergenic_region(MODIFIER||||||||||1)
downstream_gene_variant	Gm13718	protein_coding	NM_001145100		MODIFIER										chr2	84670210	84670210	A	C	het	downstream_gene_variant(MODIFIER||1429||723|Gm13718|protein_coding|CODING|NM_001145100||1),downstream_gene_variant(MODIFIER||1107||295|Tmx2|protein_coding|CODING|NM_025868||1),intron_variant(MODIFIER|||c.250+35T>G|116|2700094K13Rik|protein_coding|CODING|NM_001033166|2|1),intron_variant(MODIFIER|||c.250+35T>G|116|2700094K13Rik|protein_coding|CODING|NM_001037279|2|1)
intron_variant	Slc43a1	protein_coding	NM_001081349:c.462-29T>G		MODIFIER										chr2	84849923	84849923	T	G	hom	intron_variant(MODIFIER|||c.462-29T>G|607|Slc43a1|protein_coding|CODING|NM_001081349|3|1),intron_variant(MODIFIER|||c.411-29T>G|590|Slc43a1|protein_coding|CODING|NM_001083809|2|1),intron_variant(MODIFIER|||c.333-29T>G|564|Slc43a1|protein_coding|CODING|NM_024497|3|1)
intergenic_region					MODIFIER										chr2	88102010	88102010	C	A	het	intergenic_region(MODIFIER||||||||||1)
intron_variant	Pex16	protein_coding	NM_145122:c.953-22A>C		MODIFIER										chr2	92381014	92381014	A	C	het	upstream_gene_variant(MODIFIER||1904||99|1700029I15Rik|protein_coding|CODING|NM_183112||1),intron_variant(MODIFIER|||c.953-22A>C|336|Pex16|protein_coding|CODING|NM_145122|10|1),intron_variant(MODIFIER|||n.987-22A>C||Pex16||CODING|NR_028114|10|1)
intron_variant	Accsl	protein_coding	NM_001033452:c.772-105T>G		MODIFIER				rs217558264						chr2	93862962	93862962	A	C	het	intron_variant(MODIFIER|||c.772-105T>G|580|Accsl|protein_coding|CODING|NM_001033452|5|1)
intron_variant	Capn3	protein_coding	NM_007601:c.1537-197T>C		MODIFIER										chr2	120495668	120495668	T	C	het	intron_variant(MODIFIER|||c.1333-197T>C|709|Capn3|protein_coding|CODING|NM_001109761|11|1),intron_variant(MODIFIER|||c.1393-197T>C|729|Capn3|protein_coding|CODING|NM_001177799|11|1),intron_variant(MODIFIER|||c.1537-197T>C|821|Capn3|protein_coding|CODING|NM_007601|12|1)
intron_variant	Ubr1	protein_coding	NM_009461:c.2433-12C>G		MODIFIER				rs265361305						chr2	120916538	120916538	G	C	hom	intron_variant(MODIFIER|||c.2433-12C>G|1757|Ubr1|protein_coding|CODING|NM_009461|22|1)
synonymous_variant	Rrbp1	SILENT	NM_024281:p.Gln506Gln/c.1518A>G	caA/caG	LOW				rs52095047						chr2	143988728	143988728	T	C	het	synonymous_variant(LOW|SILENT|caA/caG|p.Gln506Gln/c.1518A>G|1464|Rrbp1|protein_coding|CODING|NM_024281|2|1),synonymous_variant(LOW|SILENT|caA/caG|p.Gln506Gln/c.1518A>G|701|Rrbp1|protein_coding|CODING|NM_133626|2|1)
synonymous_variant	Rrbp1	SILENT	NM_024281:p.Gly311Gly/c.933T>G	ggT/ggG	LOW										chr2	143989313	143989313	A	C	het	synonymous_variant(LOW|SILENT|ggT/ggG|p.Gly311Gly/c.933T>G|1464|Rrbp1|protein_coding|CODING|NM_024281|2|1),synonymous_variant(LOW|SILENT|ggT/ggG|p.Gly311Gly/c.933T>G|701|Rrbp1|protein_coding|CODING|NM_133626|2|1)
synonymous_variant	Rrbp1	SILENT	NM_024281:p.Ala308Ala/c.924T>C	gcT/gcC	LOW										chr2	143989322	143989322	A	G	het	synonymous_variant(LOW|SILENT|gcT/gcC|p.Ala308Ala/c.924T>C|1464|Rrbp1|protein_coding|CODING|NM_024281|2|1),synonymous_variant(LOW|SILENT|gcT/gcC|p.Ala308Ala/c.924T>C|701|Rrbp1|protein_coding|CODING|NM_133626|2|1)
synonymous_variant	Rrbp1	SILENT	NM_024281:p.Ala298Ala/c.894T>C	gcT/gcC	LOW										chr2	143989352	143989352	A	G	het	synonymous_variant(LOW|SILENT|gcT/gcC|p.Ala298Ala/c.894T>C|1464|Rrbp1|protein_coding|CODING|NM_024281|2|1),synonymous_variant(LOW|SILENT|gcT/gcC|p.Ala298Ala/c.894T>C|701|Rrbp1|protein_coding|CODING|NM_133626|2|1)
upstream_gene_variant	Dzank1	protein_coding	NM_172859		MODIFIER				rs249625821						chr2	144528541	144528541	A	C	het	upstream_gene_variant(MODIFIER||1143||778|Dzank1|protein_coding|CODING|NM_172859||1),intron_variant(MODIFIER|||c.63-162A>C|316|Polr3f|protein_coding|CODING|NM_029763|1|1)
intron_variant	Slc24a3	protein_coding	NM_053195:c.749-23C>A		MODIFIER										chr2	145604399	145604399	C	A	hom	intron_variant(MODIFIER|||c.749-23C>A|595|Slc24a3|protein_coding|CODING|NM_053195|10|1)
intron_variant	Slc24a3	protein_coding	NM_053195:c.1348-94A>C		MODIFIER										chr2	145616505	145616505	A	C	het	intron_variant(MODIFIER|||c.1348-94A>C|595|Slc24a3|protein_coding|CODING|NM_053195|13|1)
intron_variant	Abhd12	protein_coding	NM_024465:c.422+162G>A		MODIFIER				rs227966286						chr2	150848190	150848190	C	T	hom	intron_variant(MODIFIER|||c.422+162G>A|398|Abhd12|protein_coding|CODING|NM_024465|3|1)
intron_variant	H13	protein_coding	NM_001159551:c.184-124A>C		MODIFIER										chr2	152677418	152677418	A	C	het	intron_variant(MODIFIER|||c.184-124A>C|394|H13|protein_coding|CODING|NM_001159551|1|1),intron_variant(MODIFIER|||c.184-124A>C|224|H13|protein_coding|CODING|NM_001159552|1|1),intron_variant(MODIFIER|||c.184-124A>C|173|H13|protein_coding|CODING|NM_001159553|1|1),intron_variant(MODIFIER|||c.184-124A>C|378|H13|protein_coding|CODING|NM_010376|1|1)
upstream_gene_variant	Dynlrb1	protein_coding	NM_025947		MODIFIER										chr2	155236452	155236452	G	T	hom	upstream_gene_variant(MODIFIER||81||96|Dynlrb1|protein_coding|CODING|NM_025947||1),intergenic_region(MODIFIER||||||||||1)
intron_variant	Rpn2	protein_coding	NM_019642:c.1754-165G>A		MODIFIER				rs52212302						chr2	157321578	157321578	G	A	hom	intron_variant(MODIFIER|||c.1754-165G>A|631|Rpn2|protein_coding|CODING|NM_019642|15|1)
intron_variant	Ghrh	protein_coding	NM_010285:c.273+47T>G		MODIFIER										chr2	157331732	157331732	A	C	het	intron_variant(MODIFIER|||c.273+47T>G|103|Ghrh|protein_coding|CODING|NM_010285|4|1)
intron_variant	Ghrh	protein_coding	NM_010285:c.273+32T>G		MODIFIER										chr2	157331747	157331747	A	C	het	intron_variant(MODIFIER|||c.273+32T>G|103|Ghrh|protein_coding|CODING|NM_010285|4|1)
upstream_gene_variant	Zswim3	protein_coding	NM_178375		MODIFIER										chr2	164804509	164804509	A	C	hom	upstream_gene_variant(MODIFIER||605||695|Zswim3|protein_coding|CODING|NM_178375||1),intron_variant(MODIFIER|||c.128+181T>G|320|Acot8|protein_coding|CODING|NM_133240|1|1)
intron_variant	Elmo2	protein_coding	NM_207705:c.-35-48C>T		MODIFIER										chr2	165316399	165316399	G	A	hom	intron_variant(MODIFIER|||c.-35-48C>T|798|Elmo2|protein_coding|CODING|NM_207705|1|1),intron_variant(MODIFIER|||c.-35-48C>T|720|Elmo2|protein_coding|CODING|NM_080287|1|1),intron_variant(MODIFIER|||c.-35-48C>T|732|Elmo2|protein_coding|CODING|NM_207706|1|1)
intron_variant	Slc13a3	protein_coding	NM_054055:c.378-171T>C		MODIFIER				rs27345176						chr2	165445826	165445826	A	G	hom	intron_variant(MODIFIER|||c.378-171T>C|600|Slc13a3|protein_coding|CODING|NM_054055|2|1)
intron_variant	Gnas	protein_coding	NM_010309:c.2530-37A>C		MODIFIER										chr2	174341773	174341773	A	C	het	intron_variant(MODIFIER|||c.2488-37A>C|1119|Gnas|protein_coding|CODING|NM_001077507|3|1),intron_variant(MODIFIER|||c.271-37A>C|380|Gnas|protein_coding|CODING|NM_001077510|3|1),intron_variant(MODIFIER|||c.2530-37A>C|1133|Gnas|protein_coding|CODING|NM_010309|4|1),intron_variant(MODIFIER|||c.*216-37A>C|253|Gnas|protein_coding|CODING|NM_022000|5|1),intron_variant(MODIFIER|||c.313-37A>C|394|Gnas|prote…
intron_variant	Gm14393	protein_coding	NM_001085546:c.3+289T>C		MODIFIER				rs27634405						chr2	175067411	175067411	A	G	het	intron_variant(MODIFIER|||c.3+289T>C|187|Gm14393|protein_coding|CODING|NM_001085546|1|1)
intergenic_region					MODIFIER				rs387630429						chr2	177074078	177074078	C	A	het	intergenic_region(MODIFIER||||||||||1)
intergenic_region					MODIFIER				rs107659002						chr2	177074296	177074296	C	T	het	intergenic_region(MODIFIER||||||||||1)
intergenic_region					MODIFIER				rs108459544						chr2	177074444	177074444	G	A	het	intergenic_region(MODIFIER||||||||||1)
intergenic_region					MODIFIER				rs108777673						chr2	177074486	177074486	G	A	het	intergenic_region(MODIFIER||||||||||1)
intergenic_region					MODIFIER				rs387753278						chr2	177080046	177080046	A	G	het	intergenic_region(MODIFIER||||||||||1)
intergenic_region					MODIFIER				rs386942952						chr2	177080072	177080072	C	G	het	intergenic_region(MODIFIER||||||||||1)
intergenic_region					MODIFIER				rs27650176						chr2	177080170	177080170	G	C	het	intergenic_region(MODIFIER||||||||||1)
intergenic_region					MODIFIER										chr2	177080214	177080214	C	T	het	intergenic_region(MODIFIER||||||||||1)
intergenic_region					MODIFIER										chr2	177080267	177080267	G	C	het	intergenic_region(MODIFIER||||||||||1)
intergenic_region					MODIFIER				rs387332948						chr2	177080296	177080296	A	C	het	intergenic_region(MODIFIER||||||||||1)
intergenic_region					MODIFIER				rs387045782						chr2	177080338	177080338	C	G	het	intergenic_region(MODIFIER||||||||||1)
intergenic_region					MODIFIER				rs238183920						chr2	177315686	177315686	A	C	het	intergenic_region(MODIFIER||||||||||1)
intergenic_region					MODIFIER				rs51776753						chr2	177315741	177315741	T	G	het	intergenic_region(MODIFIER||||||||||1)
intergenic_region					MODIFIER				rs51912362						chr2	177315912	177315912	A	G	het	intergenic_region(MODIFIER||||||||||1)
intergenic_region					MODIFIER				rs227476704						chr2	177317348	177317348	T	C	het	intergenic_region(MODIFIER||||||||||1)
intron_variant	Lama5	protein_coding	NM_001081171:c.8379+21C>G		MODIFIER										chr2	180181072	180181072	G	C	het	intron_variant(MODIFIER|||c.8379+21C>G|3718|Lama5|protein_coding|CODING|NM_001081171|61|1)
intron_variant	Znf512b	protein_coding	NM_001164597:c.1899+45A>T		MODIFIER										chr2	181587684	181587684	T	A	het	intron_variant(MODIFIER|||c.1899+45A>T|869|Znf512b|protein_coding|CODING|NM_001164597|12|1)
intron_variant	Gm9733	protein_coding	NM_001076679:c.73+236A>G		MODIFIER				rs107728425						chr3	15331914	15331914	T	C	het	intron_variant(MODIFIER|||c.73+236A>G|178|Gm9733|protein_coding|CODING|NM_001076679|1|1)
intron_variant	Gm9733	protein_coding	NM_001076679:c.73+212G>A		MODIFIER				rs108136493						chr3	15331938	15331938	C	T	het	intron_variant(MODIFIER|||c.73+212G>A|178|Gm9733|protein_coding|CODING|NM_001076679|1|1)
intron_variant	Gm9733	protein_coding	NM_001076679:c.73+175T>G		MODIFIER				rs49549470						chr3	15331975	15331975	A	C	het	intron_variant(MODIFIER|||c.73+175T>G|178|Gm9733|protein_coding|CODING|NM_001076679|1|1)
intron_variant	Gm9733	protein_coding	NM_001076679:c.73+160T>C		MODIFIER				rs49902314						chr3	15331990	15331990	A	G	het	intron_variant(MODIFIER|||c.73+160T>C|178|Gm9733|protein_coding|CODING|NM_001076679|1|1)
intron_variant	Gm9733	protein_coding	NM_001076679:c.73+112C>T		MODIFIER				rs47036940						chr3	15332038	15332038	G	A	het	intron_variant(MODIFIER|||c.73+112C>T|178|Gm9733|protein_coding|CODING|NM_001076679|1|1)
intron_variant	Gm9733	protein_coding	NM_001076679:c.73+94A>C		MODIFIER				rs48421318						chr3	15332056	15332056	T	G	het	intron_variant(MODIFIER|||c.73+94A>C|178|Gm9733|protein_coding|CODING|NM_001076679|1|1)
intron_variant	Gm9733	protein_coding	NM_001076679:c.73+86G>A		MODIFIER				rs107637603						chr3	15332064	15332064	C	T	het	intron_variant(MODIFIER|||c.73+86G>A|178|Gm9733|protein_coding|CODING|NM_001076679|1|1)
intron_variant	Gm9733	protein_coding	NM_001076679:c.73+11T>C		MODIFIER				rs48399961						chr3	15332139	15332139	A	G	het	intron_variant(MODIFIER|||c.73+11T>C|178|Gm9733|protein_coding|CODING|NM_001076679|1|1)
intron_variant	Gm9733	protein_coding	NM_001076679:c.73+5G>A		MODIFIER				rs108902508						chr3	15332145	15332145	C	T	het	intron_variant(MODIFIER|||c.73+5G>A|178|Gm9733|protein_coding|CODING|NM_001076679|1|1)
upstream_gene_variant	Gm9733	protein_coding	NM_001076679		MODIFIER				rs50041124						chr3	15332332	15332332	A	G	het	upstream_gene_variant(MODIFIER||30||178|Gm9733|protein_coding|CODING|NM_001076679||1),intergenic_region(MODIFIER||||||||||1)
upstream_gene_variant	Gm9733	protein_coding	NM_001076679		MODIFIER				rs48482535						chr3	15332381	15332381	A	G	het	upstream_gene_variant(MODIFIER||79||178|Gm9733|protein_coding|CODING|NM_001076679||1),intergenic_region(MODIFIER||||||||||1)
intron_variant	Sirpb1a	protein_coding	NM_001002898:c.1063+441A>G		MODIFIER				rs107597837						chr3	15409970	15409970	T	C	het	intron_variant(MODIFIER|||c.1063+441A>G|391|Sirpb1a|protein_coding|CODING|NM_001002898|4|1)
intron_variant	Sirpb1a	protein_coding	NM_001002898:c.1063+249T>A		MODIFIER										chr3	15410162	15410162	A	T	het	intron_variant(MODIFIER|||c.1063+249T>A|391|Sirpb1a|protein_coding|CODING|NM_001002898|4|1)
intron_variant	Sirpb1a	protein_coding	NM_001002898:c.748+208C>T		MODIFIER				rs107898295						chr3	15410981	15410981	G	A	het	intron_variant(MODIFIER|||c.748+208C>T|391|Sirpb1a|protein_coding|CODING|NM_001002898|3|1)
intron_variant	Sirpb1a	protein_coding	NM_001002898:c.748+194T>C		MODIFIER				rs46686600						chr3	15410995	15410995	A	G	het	intron_variant(MODIFIER|||c.748+194T>C|391|Sirpb1a|protein_coding|CODING|NM_001002898|3|1)
intron_variant	Sirpb1a	protein_coding	NM_001002898:c.748+146C>T		MODIFIER				rs108686711						chr3	15411043	15411043	G	A	het	intron_variant(MODIFIER|||c.748+146C>T|391|Sirpb1a|protein_coding|CODING|NM_001002898|3|1)
intron_variant	Sirpb1a	protein_coding	NM_001002898:c.748+135A>G		MODIFIER										chr3	15411054	15411054	T	C	het	intron_variant(MODIFIER|||c.748+135A>G|391|Sirpb1a|protein_coding|CODING|NM_001002898|3|1)
intron_variant	Sirpb1a	protein_coding	NM_001002898:c.431-11C>T		MODIFIER				rs243589822						chr3	15411517	15411517	G	A	het	intron_variant(MODIFIER|||c.431-11C>T|391|Sirpb1a|protein_coding|CODING|NM_001002898|2|1)
intron_variant	Sirpb1a	protein_coding	NM_001002898:c.431-44G>A		MODIFIER										chr3	15411550	15411550	C	T	het	intron_variant(MODIFIER|||c.431-44G>A|391|Sirpb1a|protein_coding|CODING|NM_001002898|2|1)
intron_variant	Sirpb1a	protein_coding	NM_001002898:c.431-120C>T		MODIFIER										chr3	15411626	15411626	G	A	het	intron_variant(MODIFIER|||c.431-120C>T|391|Sirpb1a|protein_coding|CODING|NM_001002898|2|1)
intron_variant	Sirpb1a	protein_coding	NM_001002898:c.431-143C>G		MODIFIER										chr3	15411649	15411649	G	C	het	intron_variant(MODIFIER|||c.431-143C>G|391|Sirpb1a|protein_coding|CODING|NM_001002898|2|1)
missense_variant	Sirpb1a	MISSENSE	NM_001002898:p.Thr94Lys/c.281C>A	aCa/aAa	MODERATE				rs108734081						chr3	15416986	15416986	G	T	het	missense_variant(MODERATE|MISSENSE|aCa/aAa|p.Thr94Lys/c.281C>A|391|Sirpb1a|protein_coding|CODING|NM_001002898|2|1)
missense_variant	Sirpb1a	MISSENSE	NM_001002898:p.Ser56Tyr/c.167C>A	tCc/tAc	MODERATE				rs49955541						chr3	15417100	15417100	G	T	het	missense_variant(MODERATE|MISSENSE|tCc/tAc|p.Ser56Tyr/c.167C>A|391|Sirpb1a|protein_coding|CODING|NM_001002898|2|1)
synonymous_variant	Sirpb1a	SILENT	NM_001002898:p.Leu50Leu/c.150A>G	ctA/ctG	LOW				rs30709951						chr3	15417117	15417117	T	C	het	synonymous_variant(LOW|SILENT|ctA/ctG|p.Leu50Leu/c.150A>G|391|Sirpb1a|protein_coding|CODING|NM_001002898|2|1)
synonymous_variant	Sirpb1b	SILENT	NM_001173460:p.Lys32Lys/c.96G>A	aaG/aaA	LOW										chr3	15548925	15548925	C	T	het	synonymous_variant(LOW|SILENT|aaG/aaA|p.Lys32Lys/c.96G>A|391|Sirpb1b|protein_coding|CODING|NM_001173460|2|1)
missense_variant	Sirpb1b	MISSENSE	NM_001173460:p.Met28Val/c.82A>G	Atg/Gtg	MODERATE										chr3	15548939	15548939	T	C	het	missense_variant(MODERATE|MISSENSE|Atg/Gtg|p.Met28Val/c.82A>G|391|Sirpb1b|protein_coding|CODING|NM_001173460|2|1)
splice_region_variant	Sirpb1b	protein_coding	NM_001173460:c.74T>C		LOW				rs249116280						chr3	15548953	15548953	A	G	het	splice_region_variant(LOW|||c.74T>C|391|Sirpb1b|protein_coding|CODING|NM_001173460|1|1),intron_variant(MODIFIER|||c.74-6T>C|391|Sirpb1b|protein_coding|CODING|NM_001173460|1|1)
intron_variant	Sirpb1b	protein_coding	NM_001173460:c.74-152C>G		MODIFIER										chr3	15549099	15549099	G	C	het	intron_variant(MODIFIER|||c.74-152C>G|391|Sirpb1b|protein_coding|CODING|NM_001173460|1|1)
upstream_gene_variant	Sirpb1b	protein_coding	NM_001173460		MODIFIER										chr3	15575106	15575106	A	G	het	upstream_gene_variant(MODIFIER||41||391|Sirpb1b|protein_coding|CODING|NM_001173460||1),intergenic_region(MODIFIER||||||||||1)
3_prime_UTR_variant	LOC100038947	protein_coding	NM_001173459:c.*10G>A		MODIFIER										chr3	15795343	15795343	C	T	het	3_prime_UTR_variant(MODIFIER||7148|c.*10G>A|391|LOC100038947|protein_coding|CODING|NM_001173459|6|1)
intron_variant	LOC100038947	protein_coding	NM_001173459:c.*3-80T>C		MODIFIER										chr3	15795430	15795430	A	G	het	intron_variant(MODIFIER|||c.*3-80T>C|391|LOC100038947|protein_coding|CODING|NM_001173459|5|1)
intron_variant	LOC100038947	protein_coding	NM_001173459:c.*3-149T>A		MODIFIER										chr3	15795499	15795499	A	T	het	intron_variant(MODIFIER|||c.*3-149T>A|391|LOC100038947|protein_coding|CODING|NM_001173459|5|1)
synonymous_variant	LOC100038947	SILENT	NM_001173459:p.Lys357Lys/c.1071G>A	aaG/aaA	LOW										chr3	15802596	15802596	C	T	het	synonymous_variant(LOW|SILENT|aaG/aaA|p.Lys357Lys/c.1071G>A|391|LOC100038947|protein_coding|CODING|NM_001173459|5|1)
intron_variant	LOC100038947	protein_coding	NM_001173459:c.1064-103T>C		MODIFIER										chr3	15802706	15802706	A	G	het	intron_variant(MODIFIER|||c.1064-103T>C|391|LOC100038947|protein_coding|CODING|NM_001173459|4|1)
intron_variant	LOC100038947	protein_coding	NM_001173459:c.430+51G>A		MODIFIER				rs49085300						chr3	15838558	15838558	C	T	het	intron_variant(MODIFIER|||c.430+51G>A|391|LOC100038947|protein_coding|CODING|NM_001173459|2|1)
missense_variant	LOC100038947	MISSENSE	NM_001173459:p.Met130Ile/c.390G>T	atG/atT	MODERATE				rs49362230						chr3	15838649	15838649	C	A	het	missense_variant(MODERATE|MISSENSE|atG/atT|p.Met130Ile/c.390G>T|391|LOC100038947|protein_coding|CODING|NM_001173459|2|1)
missense_variant	LOC100038947	MISSENSE	NM_001173459:p.Pro125Ser/c.373C>T	Cca/Tca	MODERATE				rs51868634						chr3	15838666	15838666	G	A	het	missense_variant(MODERATE|MISSENSE|Cca/Tca|p.Pro125Ser/c.373C>T|391|LOC100038947|protein_coding|CODING|NM_001173459|2|1)
missense_variant	LOC100038947	MISSENSE	NM_001173459:p.Thr94Lys/c.281C>A	aCa/aAa	MODERATE										chr3	15838758	15838758	G	T	het	missense_variant(MODERATE|MISSENSE|aCa/aAa|p.Thr94Lys/c.281C>A|391|LOC100038947|protein_coding|CODING|NM_001173459|2|1)
missense_variant	LOC100038947	MISSENSE	NM_001173459:p.Asn89Ser/c.266A>G	aAt/aGt	MODERATE										chr3	15838773	15838773	T	C	het	missense_variant(MODERATE|MISSENSE|aAt/aGt|p.Asn89Ser/c.266A>G|391|LOC100038947|protein_coding|CODING|NM_001173459|2|1)
missense_variant	LOC100038947	MISSENSE	NM_001173459:p.Ser78Pro/c.232T>C	Tcg/Ccg	MODERATE				rs47308203						chr3	15838807	15838807	A	G	het	missense_variant(MODERATE|MISSENSE|Tcg/Ccg|p.Ser78Pro/c.232T>C|391|LOC100038947|protein_coding|CODING|NM_001173459|2|1)
synonymous_variant	LOC100038947	SILENT	NM_001173459:p.Val69Val/c.207A>T	gtA/gtT	LOW				rs48670908						chr3	15838832	15838832	T	A	het	synonymous_variant(LOW|SILENT|gtA/gtT|p.Val69Val/c.207A>T|391|LOC100038947|protein_coding|CODING|NM_001173459|2|1)
missense_variant	LOC100038947	MISSENSE	NM_001173459:p.Arg64Lys/c.191G>A	aGg/aAg	MODERATE				rs47701265						chr3	15838848	15838848	C	T	het	missense_variant(MODERATE|MISSENSE|aGg/aAg|p.Arg64Lys/c.191G>A|391|LOC100038947|protein_coding|CODING|NM_001173459|2|1)
missense_variant	LOC100038947	MISSENSE	NM_001173459:p.Ser56Tyr/c.167C>A	tCc/tAc	MODERATE				rs46514285						chr3	15838872	15838872	G	T	het	missense_variant(MODERATE|MISSENSE|tCc/tAc|p.Ser56Tyr/c.167C>A|391|LOC100038947|protein_coding|CODING|NM_001173459|2|1)
intron_variant	LOC100038947	protein_coding	NM_001173459:c.73+13C>T		MODIFIER				rs45683669						chr3	15848328	15848328	G	A	het	intron_variant(MODIFIER|||c.73+13C>T|391|LOC100038947|protein_coding|CODING|NM_001173459|1|1)
5_prime_UTR_variant	LOC100038947	protein_coding	NM_001173459:c.-37A>C		MODIFIER										chr3	15848450	15848450	T	G	het	5_prime_UTR_variant(MODIFIER||37|c.-37A>C|391|LOC100038947|protein_coding|CODING|NM_001173459|1|1)
upstream_gene_variant	LOC100038947	protein_coding	NM_001173459		MODIFIER										chr3	15848569	15848569	A	G	het	upstream_gene_variant(MODIFIER||82||391|LOC100038947|protein_coding|CODING|NM_001173459||1),intergenic_region(MODIFIER||||||||||1)
upstream_gene_variant	LOC100038947	protein_coding	NM_001173459		MODIFIER				rs29758595						chr3	15848583	15848583	A	G	het	upstream_gene_variant(MODIFIER||96||391|LOC100038947|protein_coding|CODING|NM_001173459||1),intergenic_region(MODIFIER||||||||||1)
upstream_gene_variant	LOC100038947	protein_coding	NM_001173459		MODIFIER				rs50160033						chr3	15848604	15848604	A	T	het	upstream_gene_variant(MODIFIER||117||391|LOC100038947|protein_coding|CODING|NM_001173459||1),intergenic_region(MODIFIER||||||||||1)
upstream_gene_variant	LOC100038947	protein_coding	NM_001173459		MODIFIER										chr3	15848633	15848633	A	C	het	upstream_gene_variant(MODIFIER||146||391|LOC100038947|protein_coding|CODING|NM_001173459||1),intergenic_region(MODIFIER||||||||||1)
intron_variant	Ccdc39	protein_coding	NM_026222:c.1999-174C>T		MODIFIER				rs30301535						chr3	33816245	33816245	G	A	hom	3_prime_UTR_variant(MODIFIER||9282|c.*9282G>A|438|Ttc14|protein_coding|CODING|NM_025978|10|1),3_prime_UTR_variant(MODIFIER||6656|c.*6656G>A|766|Ttc14|protein_coding|CODING|NM_027619|12|1),intron_variant(MODIFIER|||c.1999-174C>T|937|Ccdc39|protein_coding|CODING|NM_026222|14|1)
intron_variant	Sclt1	protein_coding	NM_001081411:c.35-78A>G		MODIFIER				rs214464402						chr3	41734313	41734313	T	C	hom	intron_variant(MODIFIER|||c.35-78A>G|688|Sclt1|protein_coding|CODING|NM_001081411|1|1)
3_prime_UTR_variant	Rap2b	protein_coding	NM_028712:c.*933G>T		MODIFIER										chr3	61366541	61366541	G	T	het	3_prime_UTR_variant(MODIFIER||933|c.*933G>T|183|Rap2b|protein_coding|CODING|NM_028712|1|1)
intron_variant	Gm21949	protein_coding	NM_001113419:c.976-116C>T		MODIFIER										chr3	68596034	68596034	C	T	het	intron_variant(MODIFIER|||c.67-116C>T|256|Schip1|protein_coding|CODING|NM_001113420|1|1),intron_variant(MODIFIER|||c.976-116C>T|559|Gm21949|protein_coding|CODING|NM_001113419|5|1),intron_variant(MODIFIER|||c.751-116C>T|484|Schip1|protein_coding|CODING|NM_001113421|2|1),intron_variant(MODIFIER|||n.862-116C>T||Schip1||CODING|NR_036665|2|1),intron_variant(MODIFIER|||c.31-116C>T|244|Schip1|protein_co…
intron_variant	Fstl5	protein_coding	NM_001253719:c.1313-75G>A		MODIFIER				rs252590138						chr3	76620405	76620405	G	A	hom	intron_variant(MODIFIER|||c.1313-75G>A|847|Fstl5|protein_coding|CODING|NM_001253719|10|1),intron_variant(MODIFIER|||c.1313-75G>A|847|Fstl5|protein_coding|CODING|NM_178673|10|1)
intron_variant	Rapgef2	protein_coding	NM_001099624:c.2789+80A>T		MODIFIER										chr3	79082544	79082544	T	A	het	intron_variant(MODIFIER|||c.2789+80A>T|1494|Rapgef2|protein_coding|CODING|NM_001099624|17|1)
intron_variant	Crabp2	protein_coding	NM_007759:c.71-102A>C		MODIFIER				rs264245395						chr3	87952013	87952013	A	C	hom	intron_variant(MODIFIER|||c.71-102A>C|138|Crabp2|protein_coding|CODING|NM_007759|1|1)
intron_variant	Iqgap3	protein_coding	NM_001033484:c.4195-114A>C		MODIFIER										chr3	88115790	88115790	A	C	het	intron_variant(MODIFIER|||c.4195-114A>C|1632|Iqgap3|protein_coding|CODING|NM_001033484|33|1)
intron_variant	Iqgap3	protein_coding	NM_001033484:c.4195-107A>C		MODIFIER										chr3	88115797	88115797	A	C	het	intron_variant(MODIFIER|||c.4195-107A>C|1632|Iqgap3|protein_coding|CODING|NM_001033484|33|1)
intron_variant	Smg5	protein_coding	NM_178246:c.713+112G>T		MODIFIER				rs52111375						chr3	88347708	88347708	G	T	hom	intron_variant(MODIFIER|||c.713+112G>T|1017|Smg5|protein_coding|CODING|NM_178246|7|1)
intron_variant	Bglap	protein_coding	NM_007541:c.156-64G>A		MODIFIER										chr3	88383831	88383831	C	T	hom	3_prime_UTR_variant(MODIFIER||139|c.*139G>A|52|Bglap|protein_coding|CODING|NM_001037939|3|1),intron_variant(MODIFIER|||c.156-64G>A|95|Bglap|protein_coding|CODING|NM_007541|3|1)
intron_variant	Adam15	protein_coding	NM_001037722:c.2356-93T>C		MODIFIER										chr3	89340565	89340565	A	G	het	intron_variant(MODIFIER|||c.2281-386T>C|815|Adam15|protein_coding|CODING|NM_009614|19|1),intron_variant(MODIFIER|||c.2356-93T>C|864|Adam15|protein_coding|CODING|NM_001037722|20|1)
intron_variant	Dcst1	protein_coding	NM_029974:c.346+271C>G		MODIFIER										chr3	89363778	89363778	G	C	het	intron_variant(MODIFIER|||c.346+271C>G|732|Dcst1|protein_coding|CODING|NM_029974|3|1)
intron_variant	Pmvk	protein_coding	NM_026784:c.313-82A>C		MODIFIER										chr3	89467465	89467465	A	C	het	intron_variant(MODIFIER|||c.313-82A>C|192|Pmvk|protein_coding|CODING|NM_026784|3|1),intron_variant(MODIFIER|||c.250-82A>C|171|Pmvk|protein_coding|CODING|NM_027348|3|1)
intron_variant	Ints3	protein_coding	NM_145540:c.147+15T>G		MODIFIER										chr3	90432789	90432789	A	C	het	intron_variant(MODIFIER|||c.147+15T>G|1041|Ints3|protein_coding|CODING|NM_145540|1|1),intron_variant(MODIFIER|||c.147+15T>G|1041|Ints3|protein_coding|CODING|NM_178876|1|1)
missense_variant	Sprr2h	MISSENSE	NM_011474:p.Thr42Pro/c.124A>C	Act/Cct	MODERATE										chr3	92386755	92386755	A	C	het	missense_variant(MODERATE|MISSENSE|Act/Cct|p.Thr42Pro/c.124A>C|108|Sprr2h|protein_coding|CODING|NM_011474|2|1)
synonymous_variant	Sprr2h	SILENT	NM_011474:p.Pro48Pro/c.144A>C	ccA/ccC	LOW										chr3	92386775	92386775	A	C	het	synonymous_variant(LOW|SILENT|ccA/ccC|p.Pro48Pro/c.144A>C|108|Sprr2h|protein_coding|CODING|NM_011474|2|1)
synonymous_variant	Sprr1b	SILENT	NM_009265:p.Glu95Glu/c.285A>G	gaA/gaG	LOW										chr3	92437283	92437283	T	C	het	synonymous_variant(LOW|SILENT|gaA/gaG|p.Glu95Glu/c.285A>G|153|Sprr1b|protein_coding|CODING|NM_009265|2|1)
missense_variant	Rptn	MISSENSE	NM_009100:p.Arg355Gln/c.1064G>A	cGg/cAg	MODERATE										chr3	93396425	93396425	G	A	het	missense_variant(MODERATE|MISSENSE|cGg/cAg|p.Arg355Gln/c.1064G>A|1118|Rptn|protein_coding|CODING|NM_009100|3|1)
missense_variant	Rptn	MISSENSE	NM_009100:p.Leu711Gln/c.2132T>A	cTg/cAg	MODERATE										chr3	93397493	93397493	T	A	het	missense_variant(MODERATE|MISSENSE|cTg/cAg|p.Leu711Gln/c.2132T>A|1118|Rptn|protein_coding|CODING|NM_009100|3|1)
missense_variant	Ecm1	MISSENSE	NM_007899:p.Ile466Val/c.1396A>G	Atc/Gtc	MODERATE				rs13474735						chr3	95734876	95734876	T	C	hom	missense_variant(MODERATE|MISSENSE|Atc/Gtc|p.Ile465Val/c.1393A>G|558|Ecm1|protein_coding|CODING|NM_001252653|10|1),missense_variant(MODERATE|MISSENSE|Atc/Gtc|p.Ile466Val/c.1396A>G|559|Ecm1|protein_coding|CODING|NM_007899|10|1)
downstream_gene_variant	Tars2	protein_coding	NM_027931		MODIFIER				rs47116829						chr3	95737980	95737980	C	G	hom	downstream_gene_variant(MODIFIER||1994||697|Tars2|protein_coding|CODING|NM_001163617||1),downstream_gene_variant(MODIFIER||1994||642|Tars2|protein_coding|CODING|NM_001163618||1),downstream_gene_variant(MODIFIER||1994||723|Tars2|protein_coding|CODING|NM_027931||1),intron_variant(MODIFIER|||c.238+32G>C|558|Ecm1|protein_coding|CODING|NM_001252653|3|1),intron_variant(MODIFIER|||c.238+32G>C|559|Ecm1|p…
intron_variant	Tars2	protein_coding	NM_027931:c.1416+57G>A		MODIFIER				rs50337728						chr3	95746478	95746478	C	T	hom	intron_variant(MODIFIER|||c.1416+57G>A|697|Tars2|protein_coding|CODING|NM_001163617|11|1),intron_variant(MODIFIER|||c.1173+57G>A|642|Tars2|protein_coding|CODING|NM_001163618|9|1),intron_variant(MODIFIER|||c.1416+57G>A|723|Tars2|protein_coding|CODING|NM_027931|11|1),intron_variant(MODIFIER|||c.1036-308G>A|423|Tars2|protein_coding|CODING|NM_001163619|9|1)
missense_variant	Pias3	MISSENSE	NM_001165949:p.Ile96Leu/c.286A>C	Atc/Ctc	MODERATE										chr3	96699681	96699681	A	C	het	missense_variant(MODERATE|MISSENSE|Atc/Ctc|p.Ile96Leu/c.286A>C|628|Pias3|protein_coding|CODING|NM_001165949|2|1),missense_variant(MODERATE|MISSENSE|Atc/Ctc|p.Ile87Leu/c.259A>C|619|Pias3|protein_coding|CODING|NM_146135|2|1),intron_variant(MODIFIER|||c.258+28A>C|593|Pias3|protein_coding|CODING|NM_018812|2|1)
missense_variant	Pdzk1	MISSENSE	NM_001146001:p.Asn162Asp/c.484A>G	Aat/Gat	MODERATE				rs13470433						chr3	96854557	96854557	A	G	hom	missense_variant(MODERATE|MISSENSE|Aat/Gat|p.Asn162Asp/c.484A>G|519|Pdzk1|protein_coding|CODING|NM_001146001|4|1),missense_variant(MODERATE|MISSENSE|Aat/Gat|p.Asn162Asp/c.484A>G|519|Pdzk1|protein_coding|CODING|NM_021517|4|1)
3_prime_UTR_variant	Atp1a1	protein_coding	NM_144900:c.*169C>G		MODIFIER										chr3	101576387	101576387	G	C	het	3_prime_UTR_variant(MODIFIER||169|c.*169C>G|1023|Atp1a1|protein_coding|CODING|NM_144900|23|1)
intron_variant	Chi3l4	protein_coding	NM_145126:c.1177+71T>C		MODIFIER				rs264143718						chr3	106202448	106202448	A	G	het	intron_variant(MODIFIER|||c.1177+71T>C|402|Chi3l4|protein_coding|CODING|NM_145126|10|1)
intron_variant	Chi3l4	protein_coding	NM_145126:c.481-207C>T		MODIFIER				rs47514235						chr3	106206326	106206326	G	A	het	intron_variant(MODIFIER|||c.481-207C>T|402|Chi3l4|protein_coding|CODING|NM_145126|5|1)
intergenic_region					MODIFIER				rs216029116						chr3	106280127	106280127	A	G	het	intergenic_region(MODIFIER||||||||||1)
intergenic_region					MODIFIER										chr3	106280195	106280195	C	A	het	intergenic_region(MODIFIER||||||||||1)
intergenic_region					MODIFIER										chr3	106280215	106280215	A	G	het	intergenic_region(MODIFIER||||||||||1)
intron_variant	Extl2	protein_coding	NM_001163514:c.507+34A>T		MODIFIER										chr3	116025429	116025429	A	T	het	intron_variant(MODIFIER|||c.507+34A>T|330|Extl2|protein_coding|CODING|NM_001163514|4|1),intron_variant(MODIFIER|||c.465+34A>T|316|Extl2|protein_coding|CODING|NM_001163515|3|1),intron_variant(MODIFIER|||c.507+34A>T|330|Extl2|protein_coding|CODING|NM_021388|4|1)
upstream_gene_variant	Lrrc39	protein_coding	NM_175413		MODIFIER										chr3	116561258	116561258	G	C	hom	upstream_gene_variant(MODIFIER||1715||175|Lrrc39|protein_coding|CODING|NM_027321||1),upstream_gene_variant(MODIFIER||1715||337|Lrrc39|protein_coding|CODING|NM_175413||1),intergenic_region(MODIFIER||||||||||1)
intron_variant	Alpk1	protein_coding	NM_027808:c.475+3381G>A		MODIFIER				rs212444940						chr3	127692173	127692173	C	T	het	intron_variant(MODIFIER|||c.475+3381G>A|1231|Alpk1|protein_coding|CODING|NM_027808|4|1)
intron_variant	Lef1	protein_coding	NM_010703:c.542-60G>T		MODIFIER										chr3	131189275	131189275	G	T	het	intron_variant(MODIFIER|||c.542-60G>T|384|Lef1|protein_coding|CODING|NM_001276402|4|1),intron_variant(MODIFIER|||c.344-60G>T|331|Lef1|protein_coding|CODING|NM_001276403|4|1),intron_variant(MODIFIER|||c.542-60G>T|397|Lef1|protein_coding|CODING|NM_010703|4|1)
intron_variant	Tspan5	protein_coding	NM_019571:c.82-39702C>T		MODIFIER										chr3	138828644	138828644	C	T	het	intron_variant(MODIFIER|||c.82-39702C>T|268|Tspan5|protein_coding|CODING|NM_019571|1|1)
intron_variant	AI747448	protein_coding	NM_001033199:c.306+30C>T		MODIFIER										chr3	144928495	144928495	G	A	het	intron_variant(MODIFIER|||c.306+30C>T|925|AI747448|protein_coding|CODING|NM_001033199|2|1)
intron_variant	Fubp1	protein_coding	NM_057172:c.459-108A>C		MODIFIER				rs31594267						chr3	152219576	152219576	A	C	hom	intron_variant(MODIFIER|||c.459-108A>C|642|Fubp1|protein_coding|CODING|NM_057172|7|1)
intron_variant	Pigk	protein_coding	NM_178016:c.147+220A>C		MODIFIER				rs213077828						chr3	152717335	152717335	A	C	hom	intron_variant(MODIFIER|||c.147+220A>C|395|Pigk|protein_coding|CODING|NM_025662|2|1),intron_variant(MODIFIER|||c.147+220A>C|442|Pigk|protein_coding|CODING|NM_178016|2|1)
intergenic_region					MODIFIER				rs46039323						chr4	3247451	3247451	C	T	het	intergenic_region(MODIFIER||||||||||1)
intergenic_region					MODIFIER										chr4	3247523	3247523	G	A	het	intergenic_region(MODIFIER||||||||||1)
intergenic_region					MODIFIER				rs46756470						chr4	3247547	3247547	A	G	het	intergenic_region(MODIFIER||||||||||1)
intergenic_region					MODIFIER				rs50987209						chr4	3247554	3247554	C	T	het	intergenic_region(MODIFIER||||||||||1)
intergenic_region					MODIFIER				rs51997930						chr4	3247604	3247604	A	C	het	intergenic_region(MODIFIER||||||||||1)
intergenic_region					MODIFIER				rs49140792						chr4	3247797	3247797	G	A	het	intergenic_region(MODIFIER||||||||||1)
intergenic_region					MODIFIER				rs50538568						chr4	3247804	3247804	C	T	het	intergenic_region(MODIFIER||||||||||1)
intron_variant	Lrrc69	protein_coding	NM_028499:c.383+56A>C		MODIFIER										chr4	14773616	14773616	T	G	het	intron_variant(MODIFIER|||c.383+56A>C|347|Lrrc69|protein_coding|CODING|NM_028499|3|1)
missense_variant	Sfrs18	MISSENSE	NM_025669:p.Arg476Gly/c.1426C>G	Cgt/Ggt	MODERATE				rs13460207						chr4	21873684	21873684	C	G	hom	missense_variant(MODERATE|MISSENSE|Cgt/Ggt|p.Arg476Gly/c.1426C>G|814|Sfrs18|protein_coding|CODING|NM_025669|11|1)
intron_variant	Gabrr1	protein_coding	NM_008075:c.122+126A>C		MODIFIER				rs243140461						chr4	33132901	33132901	A	C	hom	intron_variant(MODIFIER|||c.122+126A>C|480|Gabrr1|protein_coding|CODING|NM_008075|1|1)
intron_variant	Polr1e	protein_coding	NM_022811:c.122-121G>C		MODIFIER										chr4	45019153	45019153	G	C	het	intron_variant(MODIFIER|||c.122-121G>C|434|Polr1e|protein_coding|CODING|NM_022811|1|1)
intron_variant	Coro2a	protein_coding	NM_178893:c.705+125T>G		MODIFIER										chr4	46546524	46546524	A	C	het	intron_variant(MODIFIER|||c.648+125T>G|524|Coro2a|protein_coding|CODING|NM_001164804|5|1),intron_variant(MODIFIER|||c.705+125T>G|543|Coro2a|protein_coding|CODING|NM_178893|6|1)
intron_variant	Rad23b	protein_coding	NM_009011:c.67-80T>C		MODIFIER				rs231946788						chr4	55366697	55366697	T	C	hom	intron_variant(MODIFIER|||c.67-80T>C|416|Rad23b|protein_coding|CODING|NM_009011|1|1)
5_prime_UTR_variant	Mup7	protein_coding	NM_001134675:c.-112G>A		MODIFIER										chr4	60070412	60070412	C	T	het	5_prime_UTR_variant(MODIFIER||112|c.-112G>A|235|Mup7|protein_coding|CODING|NM_001134675|1|1),intron_variant(MODIFIER|||c.305-2137G>A|180|Mup15|protein_coding|CODING|NM_001200004|3|1)
5_prime_UTR_premature_start_codon_gain_variant	Mup7	protein_coding	NM_001134675		LOW										chr4	60070462	60070462	T	C	het	5_prime_UTR_premature_start_codon_gain_variant(LOW||||235|Mup7|protein_coding|CODING|NM_001134675|1|1),5_prime_UTR_variant(MODIFIER||162|c.-162A>G|235|Mup7|protein_coding|CODING|NM_001134675|1|1),intron_variant(MODIFIER|||c.305-2187A>G|180|Mup15|protein_coding|CODING|NM_001200004|3|1)
5_prime_UTR_variant	Mup9	protein_coding	NM_001126319:c.-53A>G		MODIFIER										chr4	60421939	60421939	T	C	het	5_prime_UTR_variant(MODIFIER||53|c.-53A>G|187|Mup9|protein_coding|CODING|NM_001126319|1|1)
5_prime_UTR_variant	Mup9	protein_coding	NM_001126319:c.-61A>G		MODIFIER										chr4	60421947	60421947	T	C	het	5_prime_UTR_variant(MODIFIER||61|c.-61A>G|187|Mup9|protein_coding|CODING|NM_001126319|1|1)
upstream_gene_variant	Mup9	protein_coding	NM_001126319		MODIFIER										chr4	60422002	60422002	G	T	het	upstream_gene_variant(MODIFIER||50||187|Mup9|protein_coding|CODING|NM_001126319||1),intergenic_region(MODIFIER||||||||||1)
intron_variant	Gm2083	protein_coding	NM_001134644.2:c.304+156T>G		MODIFIER				rs216976485						chr4	61594195	61594195	A	C	het	intron_variant(MODIFIER|||c.304+156T>G|180|Gm2083|protein_coding|CODING|NM_001134644.2|3|1),intron_variant(MODIFIER|||c.304+156T>G|180|Mup17|protein_coding|CODING|NM_001200006|3|1)
intron_variant	Gm2083	protein_coding	NM_001134644.2:c.231-131T>A		MODIFIER										chr4	61594555	61594555	A	T	het	intron_variant(MODIFIER|||c.231-131T>A|180|Gm2083|protein_coding|CODING|NM_001134644.2|2|1),intron_variant(MODIFIER|||c.231-131T>A|180|Mup17|protein_coding|CODING|NM_001200006|2|1)
intron_variant	Gm2083	protein_coding	NM_001134644.3:c.234-49A>T		MODIFIER										chr4	61672734	61672734	T	A	het	intron_variant(MODIFIER|||c.234-49A>T|181|Gm2083|protein_coding|CODING|NM_001134644.3|2|1),intron_variant(MODIFIER|||c.234-49A>T|181|LOC100048884|protein_coding|CODING|NM_001199333|2|1)
intergenic_region					MODIFIER										chr4	61699580	61699580	G	C	hom	intergenic_region(MODIFIER||||||||||1)
intergenic_region					MODIFIER				rs235977619						chr4	61699640	61699640	A	T	het	intergenic_region(MODIFIER||||||||||1)
intergenic_region					MODIFIER										chr4	61700030	61700030	T	G	het	intergenic_region(MODIFIER||||||||||1)
intergenic_region					MODIFIER										chr4	61700368	61700368	A	T	het	intergenic_region(MODIFIER||||||||||1)
intergenic_region					MODIFIER										chr4	61701769	61701769	G	T	het	intergenic_region(MODIFIER||||||||||1)
intergenic_region					MODIFIER										chr4	61798180	61798180	A	G	het	intergenic_region(MODIFIER||||||||||1)
intron_variant	Mup5	protein_coding	NM_008649:c.*20+128G>A		MODIFIER										chr4	61832214	61832214	C	T	het	intron_variant(MODIFIER|||c.*20+128G>A|180|Mup5|protein_coding|CODING|NM_008649|6|1)
intron_variant	Mup5	protein_coding	NM_008649:c.415+127A>T		MODIFIER										chr4	61832868	61832868	T	A	het	intron_variant(MODIFIER|||c.415+127A>T|180|Mup5|protein_coding|CODING|NM_008649|4|1)
intron_variant	Mup3	protein_coding	NM_001039544:c.316+99T>C		MODIFIER										chr4	62085860	62085860	A	G	het	intron_variant(MODIFIER|||c.316+99T>C|184|Mup3|protein_coding|CODING|NM_001039544|3|1)
intron_variant	Wdr31	protein_coding	NM_023597:c.943+63A>G		MODIFIER				rs31833269						chr4	62455748	62455748	T	C	hom	intron_variant(MODIFIER|||c.943+63A>G|367|Wdr31|protein_coding|CODING|NM_023597|10|1)
intron_variant	Tnfsf8	protein_coding	NM_009403:c.326-206C>G		MODIFIER				rs32528882						chr4	63834707	63834707	G	C	hom	intron_variant(MODIFIER|||c.326-206C>G|239|Tnfsf8|protein_coding|CODING|NM_009403|3|1)
synonymous_variant	3110001D03Rik	SILENT	NM_025849:p.Ser4Ser/c.12T>C	tcT/tcC	LOW										chr4	75278240	75278240	A	G	hom	synonymous_variant(LOW|SILENT|tcT/tcC|p.Ser4Ser/c.12T>C|111|3110001D03Rik|protein_coding|CODING|NM_025849|1|1)
intron_variant	Frem1	protein_coding	NM_177863:c.2969-119G>A		MODIFIER				rs32468466						chr4	82972391	82972391	C	T	hom	intron_variant(MODIFIER|||c.2912-119G>A|2172|Frem1|protein_coding|CODING|NM_001198811|16|1),intron_variant(MODIFIER|||c.2969-119G>A|2191|Frem1|protein_coding|CODING|NM_177863|15|1)
synonymous_variant	Gm13286	SILENT	NM_001243150:p.Arg54Arg/c.162G>C	cgG/cgC	LOW										chr4	88758005	88758005	G	C	hom	synonymous_variant(LOW|SILENT|cgG/cgC|p.Arg54Arg/c.162G>C|178|Gm13286|protein_coding|CODING|NM_001243150|1|1)
intergenic_region					MODIFIER				rs32898737						chr4	95038996	95038996	G	C	het	intergenic_region(MODIFIER||||||||||1)
splice_region_variant	Cyp2j8	protein_coding	NM_001104927:c.380C>T		LOW										chr4	96501213	96501213	G	A	het	splice_region_variant(LOW|||c.380C>T|503|Cyp2j8|protein_coding|CODING|NM_001104927|2|1),intron_variant(MODIFIER|||c.380-8C>T|503|Cyp2j8|protein_coding|CODING|NM_001104927|2|1)
intron_variant	Mroh7	protein_coding	NM_001126487:c.1170+42A>T		MODIFIER				rs52391406						chr4	106714038	106714038	T	A	hom	intron_variant(MODIFIER|||c.1170+42A>T|1279|Mroh7|protein_coding|CODING|NM_001126487|4|1)
downstream_gene_variant	Zfyve9	protein_coding	NM_183300		MODIFIER										chr4	108639124	108639124	T	C	het	downstream_gene_variant(MODIFIER||135||706|Zfyve9|protein_coding|CODING|NM_183300||1),intergenic_region(MODIFIER||||||||||1)
3_prime_UTR_variant	Gpbp1l1	protein_coding	NM_029868:c.*485G>T		MODIFIER				rs215688827						chr4	116593443	116593443	G	T	het	3_prime_UTR_variant(MODIFIER||485|c.*485G>T|473|Gpbp1l1|protein_coding|CODING|NM_029868|12|1),intron_variant(MODIFIER|||n.1790-495C>A||C530005A16Rik||NON_CODING|NR_029450|1|1)
intergenic_region					MODIFIER										chr4	117145583	117145583	G	A	het	intergenic_region(MODIFIER||||||||||1)
intron_variant	Wdr65	protein_coding	NM_026789:c.1425+10G>A		MODIFIER				rs235166241						chr4	118599816	118599816	C	T	hom	intron_variant(MODIFIER|||c.1425+10G>A|1249|Wdr65|protein_coding|CODING|NM_026789|7|1)
intron_variant	Hivep3	protein_coding	NM_010657:c.5282-201A>C		MODIFIER										chr4	120128075	120128075	A	C	het	intron_variant(MODIFIER|||c.5282-201A>C|2348|Hivep3|protein_coding|CODING|NM_010657|6|1)
intron_variant	Hivep3	protein_coding	NM_010657:c.6277-218A>C		MODIFIER										chr4	120133363	120133363	A	C	het	intron_variant(MODIFIER|||c.6277-218A>C|2348|Hivep3|protein_coding|CODING|NM_010657|8|1)
intron_variant	Heyl	protein_coding	NM_013905:c.232-226T>G		MODIFIER										chr4	123242798	123242798	T	G	het	intron_variant(MODIFIER|||c.232-226T>G|326|Heyl|protein_coding|CODING|NM_013905|3|1)
intron_variant	Grik3	protein_coding	NM_001081097:c.2566-140A>C		MODIFIER										chr4	125707757	125707757	A	C	het	intron_variant(MODIFIER|||c.2566-140A>C|919|Grik3|protein_coding|CODING|NM_001081097|15|1)
intergenic_region					MODIFIER										chr4	128520133	128520133	A	C	het	intergenic_region(MODIFIER||||||||||1)
intergenic_region					MODIFIER										chr4	128755431	128755431	A	C	het	intergenic_region(MODIFIER||||||||||1)
intergenic_region					MODIFIER										chr4	128755437	128755437	A	C	het	intergenic_region(MODIFIER||||||||||1)
intergenic_region					MODIFIER										chr4	128755443	128755443	A	C	het	intergenic_region(MODIFIER||||||||||1)
intron_variant	Lck	protein_coding	NM_001162432:c.1361-178G>C		MODIFIER										chr4	129549178	129549178	C	G	hom	intron_variant(MODIFIER|||c.1361-178G>C|520|Lck|protein_coding|CODING|NM_001162432|12|1),intron_variant(MODIFIER|||c.1328-178G>C|509|Lck|protein_coding|CODING|NM_001162433|12|1),intron_variant(MODIFIER|||c.1328-178G>C|509|Lck|protein_coding|CODING|NM_010693|11|1)
intron_variant	Dcdc2b	protein_coding	NM_001195730:c.428+110T>G		MODIFIER										chr4	129610799	129610799	A	C	het	intron_variant(MODIFIER|||c.428+110T>G|287|Dcdc2b|protein_coding|CODING|NM_001195730|2|1)
intron_variant	Pef1	protein_coding	NM_026441:c.455-117T>G		MODIFIER										chr4	130125537	130125537	T	G	hom	intron_variant(MODIFIER|||c.455-117T>G|275|Pef1|protein_coding|CODING|NM_026441|3|1)
intron_variant	Arid1a	protein_coding	NM_001080819:c.4104+149C>T		MODIFIER				rs263377463						chr4	133686080	133686080	G	A	hom	intron_variant(MODIFIER|||c.4104+149C>T|2283|Arid1a|protein_coding|CODING|NM_001080819|17|1)
intron_variant	Trim63	protein_coding	NM_001039048:c.502-10T>C		MODIFIER				rs45996784						chr4	134321173	134321173	T	C	het	intron_variant(MODIFIER|||c.502-10T>C|355|Trim63|protein_coding|CODING|NM_001039048|3|1)
intron_variant	Il22ra1	protein_coding	NM_178257:c.177-127T>C		MODIFIER				rs238328408						chr4	135733975	135733975	T	C	hom	intron_variant(MODIFIER|||c.177-127T>C|581|Il22ra1|protein_coding|CODING|NM_178257|2|1)
missense_variant	Hp1bp3	MISSENSE	NM_001122897:p.Leu16Phe/c.46C>T	Ctc/Ttc	MODERATE				rs234702424						chr4	138221673	138221673	C	T	hom	missense_variant(MODERATE|MISSENSE|Ctc/Ttc|p.Leu16Phe/c.46C>T|554|Hp1bp3|protein_coding|CODING|NM_001122897|2|1),missense_variant(MODERATE|MISSENSE|Ctc/Ttc|p.Leu16Phe/c.46C>T|554|Hp1bp3|protein_coding|CODING|NM_010470|2|1),intron_variant(MODIFIER|||c.-18-416C>T|516|Hp1bp3|protein_coding|CODING|NM_001122896|1|1)
missense_variant	Padi3	MISSENSE	NM_011060:p.Leu193Pro/c.578T>C	cTc/cCc	MODERATE										chr4	140798123	140798123	A	G	hom	missense_variant(MODERATE|MISSENSE|cTc/cCc|p.Leu193Pro/c.578T>C|664|Padi3|protein_coding|CODING|NM_011060|6|1)
intron_variant	Epha2	protein_coding	NM_010139:c.1685+79C>T		MODIFIER										chr4	141320672	141320672	C	T	het	intron_variant(MODIFIER|||c.1685+79C>T|977|Epha2|protein_coding|CODING|NM_010139|8|1)
intron_variant	Clcnka	protein_coding	NM_001146307:c.1756+15T>G		MODIFIER										chr4	141388119	141388119	A	C	het	intron_variant(MODIFIER|||c.1756+15T>G|687|Clcnka|protein_coding|CODING|NM_001146307|15|1),intron_variant(MODIFIER|||c.1756+15T>G|687|Clcnka|protein_coding|CODING|NM_024412|16|1)
3_prime_UTR_variant	Gm694	protein_coding	NM_001033374:c.*46A>G		MODIFIER										chr4	141432983	141432983	T	C	het	3_prime_UTR_variant(MODIFIER||46|c.*46A>G|163|Gm694|protein_coding|CODING|NM_001033374|2|1)
intergenic_region					MODIFIER										chr4	145513018	145513018	C	T	het	intergenic_region(MODIFIER||||||||||1)
intergenic_region					MODIFIER										chr4	145513041	145513041	T	A	het	intergenic_region(MODIFIER||||||||||1)
intergenic_region					MODIFIER										chr4	145513052	145513052	G	C	het	intergenic_region(MODIFIER||||||||||1)
intergenic_region					MODIFIER				rs50119510						chr4	145530802	145530802	C	A	het	intergenic_region(MODIFIER||||||||||1)
intergenic_region					MODIFIER				rs108764551						chr4	145530851	145530851	C	T	het	intergenic_region(MODIFIER||||||||||1)
intergenic_region					MODIFIER				rs47653363						chr4	145530949	145530949	T	A	het	intergenic_region(MODIFIER||||||||||1)
intergenic_region					MODIFIER				rs108328480						chr4	145530994	145530994	A	T	het	intergenic_region(MODIFIER||||||||||1)
intergenic_region					MODIFIER										chr4	145531009	145531009	T	A	het	intergenic_region(MODIFIER||||||||||1)
intergenic_region					MODIFIER										chr4	145531072	145531072	C	T	het	intergenic_region(MODIFIER||||||||||1)
intron_variant	Gm13212	protein_coding	NM_001205101:c.31-19A>T		MODIFIER										chr4	145620539	145620539	A	T	het	intron_variant(MODIFIER|||c.31-19A>T|407|Gm13212|protein_coding|CODING|NM_001205101|1|1)
intron_variant	Gm13212	protein_coding	NM_001205101:c.158-64C>G		MODIFIER										chr4	145622088	145622088	C	G	het	intron_variant(MODIFIER|||c.158-64C>G|407|Gm13212|protein_coding|CODING|NM_001205101|2|1)
missense_variant	Gm13212	MISSENSE	NM_001205101:p.Cys58Arg/c.172T>C	Tgt/Cgt	MODERATE										chr4	145622166	145622166	T	C	het	missense_variant(MODERATE|MISSENSE|Tgt/Cgt|p.Cys58Arg/c.172T>C|407|Gm13212|protein_coding|CODING|NM_001205101|3|1)
missense_variant	Gm13212	MISSENSE	NM_001205101:p.Ser107Gly/c.319A>G	Agc/Ggc	MODERATE										chr4	145622313	145622313	A	G	het	missense_variant(MODERATE|MISSENSE|Agc/Ggc|p.Ser107Gly/c.319A>G|407|Gm13212|protein_coding|CODING|NM_001205101|3|1)
missense_variant	Gm13212	MISSENSE	NM_001205101:p.Gln114Lys/c.340C>A	Caa/Aaa	MODERATE										chr4	145622334	145622334	C	A	het	missense_variant(MODERATE|MISSENSE|Caa/Aaa|p.Gln114Lys/c.340C>A|407|Gm13212|protein_coding|CODING|NM_001205101|3|1)
stop_gained	Gm13212	NONSENSE	NM_001205101:p.Arg156*/c.466C>T	Cga/Tga	HIGH									Gm13212:1.00(1);Gm13212:1.00(1);	chr4	145622460	145622460	C	T	het	stop_gained(HIGH|NONSENSE|Cga/Tga|p.Arg156*/c.466C>T|407|Gm13212|protein_coding|CODING|NM_001205101|3|1)
intergenic_region					MODIFIER										chr4	145644692	145644692	A	T	het	intergenic_region(MODIFIER||||||||||1)
intergenic_region					MODIFIER										chr4	145644760	145644760	T	G	het	intergenic_region(MODIFIER||||||||||1)
intron_variant	Gm13242	protein_coding	NM_001103158:c.202+160T>A		MODIFIER										chr4	145699530	145699530	T	A	het	intron_variant(MODIFIER|||c.202+160T>A|645|Gm13242|protein_coding|CODING|NM_001103158|4|1)
intergenic_region					MODIFIER										chr4	145774537	145774537	C	T	hom	intergenic_region(MODIFIER||||||||||1)
intergenic_region					MODIFIER										chr4	145774553	145774553	T	A	het	intergenic_region(MODIFIER||||||||||1)
intergenic_region					MODIFIER										chr4	145774560	145774560	G	T	het	intergenic_region(MODIFIER||||||||||1)
intergenic_region					MODIFIER										chr4	145774570	145774570	G	T	het	intergenic_region(MODIFIER||||||||||1)
intergenic_region					MODIFIER										chr4	145774592	145774592	T	G	het	intergenic_region(MODIFIER||||||||||1)
intergenic_region					MODIFIER										chr4	145774609	145774609	G	T	het	intergenic_region(MODIFIER||||||||||1)
intergenic_region					MODIFIER										chr4	145892178	145892178	A	T	het	intergenic_region(MODIFIER||||||||||1)
intergenic_region					MODIFIER				rs52292270						chr4	145892271	145892271	C	G	het	intergenic_region(MODIFIER||||||||||1)
intergenic_region					MODIFIER				rs242603067						chr4	145892295	145892295	C	G	het	intergenic_region(MODIFIER||||||||||1)
intergenic_region					MODIFIER										chr4	145892332	145892332	T	C	het	intergenic_region(MODIFIER||||||||||1)
intergenic_region					MODIFIER										chr4	145898822	145898822	A	T	het	intergenic_region(MODIFIER||||||||||1)
intergenic_region					MODIFIER				rs217918773						chr4	145898918	145898918	C	T	het	intergenic_region(MODIFIER||||||||||1)
intergenic_region					MODIFIER										chr4	145898943	145898943	C	T	het	intergenic_region(MODIFIER||||||||||1)
non_coding_exon_variant	Gm13034		NR_030771:n.551T>A		MODIFIER										chr4	146068074	146068074	T	A	het	non_coding_exon_variant(MODIFIER|||n.551T>A||Gm13034||NON_CODING|NR_030771|1|1)
non_coding_exon_variant	Gm13034		NR_030771:n.561C>G		MODIFIER				rs387038769						chr4	146068084	146068084	C	G	het	non_coding_exon_variant(MODIFIER|||n.561C>G||Gm13034||NON_CODING|NR_030771|1|1)
downstream_gene_variant	Gm13034		NR_030771		MODIFIER										chr4	146069092	146069092	G	C	het	downstream_gene_variant(MODIFIER||374|||Gm13034||NON_CODING|NR_030771||1),intergenic_region(MODIFIER||||||||||1)
intergenic_region					MODIFIER										chr4	146070721	146070721	A	G	het	intergenic_region(MODIFIER||||||||||1)
intron_variant	Gm13139	protein_coding	NM_001083918.2:c.-28-50C>T		MODIFIER										chr4	146463455	146463455	C	T	het	intron_variant(MODIFIER|||c.-28-50C>T|573|Gm13139|protein_coding|CODING|NM_001083918.2|4|1),intron_variant(MODIFIER|||c.-28-50C>T|573|Gm13251|protein_coding|CODING|NM_001085522|1|1)
intron_variant	Gm13139	protein_coding	NM_001083918.2:c.-28-39C>G		MODIFIER				rs107602865						chr4	146463466	146463466	C	G	het	intron_variant(MODIFIER|||c.-28-39C>G|573|Gm13139|protein_coding|CODING|NM_001083918.2|4|1),intron_variant(MODIFIER|||c.-28-39C>G|573|Gm13251|protein_coding|CODING|NM_001085522|1|1)
intron_variant	Gm13139	protein_coding	NM_001083918.2:c.-28-28A>T		MODIFIER										chr4	146463477	146463477	A	T	het	intron_variant(MODIFIER|||c.-28-28A>T|573|Gm13139|protein_coding|CODING|NM_001083918.2|4|1),intron_variant(MODIFIER|||c.-28-28A>T|573|Gm13251|protein_coding|CODING|NM_001085522|1|1)
intron_variant	Gm13247	protein_coding	NM_001243138:c.157+27A>G		MODIFIER				rs52164651						chr4	146535574	146535574	A	G	het	intron_variant(MODIFIER|||n.180+10543T>C||1700095A21Rik||NON_CODING|NR_045468|2|1),intron_variant(MODIFIER|||c.157+27A>G|445|Gm13247|protein_coding|CODING|NM_001243138|4|1),intron_variant(MODIFIER|||c.157+27A>G|445|Gm13247|protein_coding|CODING|NM_001243139|3|1)
intron_variant	Gm13247	protein_coding	NM_001243138:c.158-215T>C		MODIFIER				rs45886436						chr4	146536562	146536562	T	C	het	intron_variant(MODIFIER|||n.180+9555A>G||1700095A21Rik||NON_CODING|NR_045468|2|1),intron_variant(MODIFIER|||c.158-215T>C|445|Gm13247|protein_coding|CODING|NM_001243138|4|1),intron_variant(MODIFIER|||c.158-215T>C|445|Gm13247|protein_coding|CODING|NM_001243139|3|1)
upstream_gene_variant	Gm13152	protein_coding	NM_001039209		MODIFIER										chr4	147175730	147175730	T	G	het	upstream_gene_variant(MODIFIER||136||368|Gm13152|protein_coding|CODING|NM_001039209||1),intergenic_region(MODIFIER||||||||||1)
upstream_gene_variant	Gm13152	protein_coding	NM_001039209		MODIFIER				rs242534460						chr4	147175806	147175806	G	A	het	upstream_gene_variant(MODIFIER||60||368|Gm13152|protein_coding|CODING|NM_001039209||1),intergenic_region(MODIFIER||||||||||1)
intron_variant	Gm13152	protein_coding	NM_001039209:c.30+77192G>T		MODIFIER										chr4	147253096	147253096	G	T	het	intron_variant(MODIFIER|||c.30+77192G>T|368|Gm13152|protein_coding|CODING|NM_001039209|1|1)
intron_variant	Gm13152	protein_coding	NM_001039209:c.30+80833C>T		MODIFIER										chr4	147256737	147256737	C	T	het	intron_variant(MODIFIER|||c.30+80833C>T|368|Gm13152|protein_coding|CODING|NM_001039209|1|1)
intron_variant	Gm13152	protein_coding	NM_001039209:c.30+82429T>A		MODIFIER										chr4	147258333	147258333	T	A	het	intron_variant(MODIFIER|||c.30+82429T>A|368|Gm13152|protein_coding|CODING|NM_001039209|1|1)
intron_variant	Gm13152	protein_coding	NM_001039209:c.30+82845G>C		MODIFIER										chr4	147258749	147258749	G	C	het	intron_variant(MODIFIER|||c.30+82845G>C|368|Gm13152|protein_coding|CODING|NM_001039209|1|1)
intron_variant	Gm13152	protein_coding	NM_001039209:c.30+82851C>T		MODIFIER										chr4	147258755	147258755	C	T	het	intron_variant(MODIFIER|||c.30+82851C>T|368|Gm13152|protein_coding|CODING|NM_001039209|1|1)
intron_variant	Gm13152	protein_coding	NM_001039209:c.30+82956T>C		MODIFIER										chr4	147258860	147258860	T	C	het	intron_variant(MODIFIER|||c.30+82956T>C|368|Gm13152|protein_coding|CODING|NM_001039209|1|1)
intron_variant	Gm13152	protein_coding	NM_001039209:c.30+100468A>G		MODIFIER				rs49208988						chr4	147276372	147276372	A	G	het	intron_variant(MODIFIER|||c.30+100468A>G|368|Gm13152|protein_coding|CODING|NM_001039209|1|1)
intron_variant	Gm13152	protein_coding	NM_001039209:c.30+103034A>C		MODIFIER				rs261742071						chr4	147278938	147278938	A	C	het	intron_variant(MODIFIER|||c.30+103034A>C|368|Gm13152|protein_coding|CODING|NM_001039209|1|1)
intron_variant	Gm13152	protein_coding	NM_001039209:c.30+103921A>G		MODIFIER										chr4	147279825	147279825	A	G	het	intron_variant(MODIFIER|||c.30+103921A>G|368|Gm13152|protein_coding|CODING|NM_001039209|1|1)
intron_variant	Gm13152	protein_coding	NM_001039209:c.30+148724C>G		MODIFIER				rs108369007						chr4	147324628	147324628	C	G	het	intron_variant(MODIFIER|||c.30+148724C>G|368|Gm13152|protein_coding|CODING|NM_001039209|1|1)
intron_variant	Gm13152	protein_coding	NM_001039209:c.31-120779T>C		MODIFIER										chr4	147389974	147389974	T	C	het	intron_variant(MODIFIER|||c.31-120779T>C|368|Gm13152|protein_coding|CODING|NM_001039209|1|1)
intron_variant	Gm13152	protein_coding	NM_001039209:c.31-120649T>C		MODIFIER										chr4	147390104	147390104	T	C	het	intron_variant(MODIFIER|||c.31-120649T>C|368|Gm13152|protein_coding|CODING|NM_001039209|1|1)
intron_variant	Gm13152	protein_coding	NM_001039209:c.31-120431A>G		MODIFIER										chr4	147390322	147390322	A	G	het	intron_variant(MODIFIER|||c.31-120431A>G|368|Gm13152|protein_coding|CODING|NM_001039209|1|1)
intron_variant	Gm13152	protein_coding	NM_001039209:c.31-120349A>T		MODIFIER				rs48905686						chr4	147390404	147390404	A	T	het	intron_variant(MODIFIER|||c.31-120349A>T|368|Gm13152|protein_coding|CODING|NM_001039209|1|1)
intron_variant	Gm13152	protein_coding	NM_001039209:c.31-120165G>A		MODIFIER				rs246517433						chr4	147390588	147390588	G	A	het	intron_variant(MODIFIER|||c.31-120165G>A|368|Gm13152|protein_coding|CODING|NM_001039209|1|1)
intron_variant	Gm13152	protein_coding	NM_001039209:c.31-120119A>G		MODIFIER										chr4	147390634	147390634	A	G	het	intron_variant(MODIFIER|||c.31-120119A>G|368|Gm13152|protein_coding|CODING|NM_001039209|1|1)
intron_variant	Gm13152	protein_coding	NM_001039209:c.31-67426A>G		MODIFIER										chr4	147443327	147443327	A	G	het	intron_variant(MODIFIER|||c.31-67426A>G|368|Gm13152|protein_coding|CODING|NM_001039209|1|1)
intron_variant	Gm13152	protein_coding	NM_001039209:c.31-67415C>G		MODIFIER										chr4	147443338	147443338	C	G	het	intron_variant(MODIFIER|||c.31-67415C>G|368|Gm13152|protein_coding|CODING|NM_001039209|1|1)
intron_variant	Gm13152	protein_coding	NM_001039209:c.31-67404C>T		MODIFIER										chr4	147443349	147443349	C	T	het	intron_variant(MODIFIER|||c.31-67404C>T|368|Gm13152|protein_coding|CODING|NM_001039209|1|1)
intron_variant	Gm13152	protein_coding	NM_001039209:c.31-67382C>T		MODIFIER										chr4	147443371	147443371	C	T	het	intron_variant(MODIFIER|||c.31-67382C>T|368|Gm13152|protein_coding|CODING|NM_001039209|1|1)
intron_variant	Gm13152	protein_coding	NM_001039209:c.31-67355G>A		MODIFIER										chr4	147443398	147443398	G	A	het	intron_variant(MODIFIER|||c.31-67355G>A|368|Gm13152|protein_coding|CODING|NM_001039209|1|1)
intron_variant	Gm13152	protein_coding	NM_001039209:c.31-67305A>G		MODIFIER				rs49607108						chr4	147443448	147443448	A	G	het	intron_variant(MODIFIER|||c.31-67305A>G|368|Gm13152|protein_coding|CODING|NM_001039209|1|1)
intron_variant	Gm13152	protein_coding	NM_001039209:c.31-67293C>T		MODIFIER				rs49590758						chr4	147443460	147443460	C	T	het	intron_variant(MODIFIER|||c.31-67293C>T|368|Gm13152|protein_coding|CODING|NM_001039209|1|1)
intron_variant	Gm13152	protein_coding	NM_001039209:c.31-67188T>A		MODIFIER				rs243888305						chr4	147443565	147443565	T	A	het	intron_variant(MODIFIER|||c.31-67188T>A|368|Gm13152|protein_coding|CODING|NM_001039209|1|1)
intron_variant	Gm13152	protein_coding	NM_001039209:c.31-67178C>G		MODIFIER										chr4	147443575	147443575	C	G	het	intron_variant(MODIFIER|||c.31-67178C>G|368|Gm13152|protein_coding|CODING|NM_001039209|1|1)
intron_variant	Gm13152	protein_coding	NM_001039209:c.31-67163C>T		MODIFIER										chr4	147443590	147443590	C	T	het	intron_variant(MODIFIER|||c.31-67163C>T|368|Gm13152|protein_coding|CODING|NM_001039209|1|1)
intron_variant	Gm13152	protein_coding	NM_001039209:c.31-67144A>T		MODIFIER										chr4	147443609	147443609	A	T	het	intron_variant(MODIFIER|||c.31-67144A>T|368|Gm13152|protein_coding|CODING|NM_001039209|1|1)
intron_variant	Gm13152	protein_coding	NM_001039209:c.31-67107T>A		MODIFIER										chr4	147443646	147443646	T	A	het	intron_variant(MODIFIER|||c.31-67107T>A|368|Gm13152|protein_coding|CODING|NM_001039209|1|1)
intron_variant	Gm13152	protein_coding	NM_001039209:c.31-3371A>G		MODIFIER										chr4	147507382	147507382	A	G	het	intron_variant(MODIFIER|||c.31-3371A>G|368|Gm13152|protein_coding|CODING|NM_001039209|1|1)
intron_variant	Gm13152	protein_coding	NM_001039209:c.31-3324T>C		MODIFIER				rs27633874						chr4	147507429	147507429	T	C	het	intron_variant(MODIFIER|||c.31-3324T>C|368|Gm13152|protein_coding|CODING|NM_001039209|1|1)
intron_variant	Gm13152	protein_coding	NM_001039209:c.31-3268G>A		MODIFIER										chr4	147507485	147507485	G	A	het	intron_variant(MODIFIER|||c.31-3268G>A|368|Gm13152|protein_coding|CODING|NM_001039209|1|1)
intron_variant	Gm13152	protein_coding	NM_001039209:c.31-3206A>G		MODIFIER										chr4	147507547	147507547	A	G	het	intron_variant(MODIFIER|||c.31-3206A>G|368|Gm13152|protein_coding|CODING|NM_001039209|1|1)
intron_variant	Gm13152	protein_coding	NM_001039209:c.31-3162C>T		MODIFIER										chr4	147507591	147507591	C	T	het	intron_variant(MODIFIER|||c.31-3162C>T|368|Gm13152|protein_coding|CODING|NM_001039209|1|1)
intron_variant	Gm13152	protein_coding	NM_001039209:c.31-3148A>G		MODIFIER										chr4	147507605	147507605	A	G	het	intron_variant(MODIFIER|||c.31-3148A>G|368|Gm13152|protein_coding|CODING|NM_001039209|1|1)
intron_variant	Gm13152	protein_coding	NM_001039209:c.31-3132T>C		MODIFIER										chr4	147507621	147507621	T	C	het	intron_variant(MODIFIER|||c.31-3132T>C|368|Gm13152|protein_coding|CODING|NM_001039209|1|1)
intron_variant	Gm13152	protein_coding	NM_001039209:c.31-3030A>G		MODIFIER				rs49666131						chr4	147507723	147507723	A	G	het	intron_variant(MODIFIER|||c.31-3030A>G|368|Gm13152|protein_coding|CODING|NM_001039209|1|1)
intron_variant	Gm13152	protein_coding	NM_001039209:c.31-2973C>T		MODIFIER				rs50241638						chr4	147507780	147507780	C	T	het	intron_variant(MODIFIER|||c.31-2973C>T|368|Gm13152|protein_coding|CODING|NM_001039209|1|1)
intron_variant	Gm13152	protein_coding	NM_001039209:c.31-2929C>A		MODIFIER				rs49454026						chr4	147507824	147507824	C	A	het	intron_variant(MODIFIER|||c.31-2929C>A|368|Gm13152|protein_coding|CODING|NM_001039209|1|1)
intron_variant	Gm13152	protein_coding	NM_001039209:c.31-2907G>A		MODIFIER				rs49319197						chr4	147507846	147507846	G	A	het	intron_variant(MODIFIER|||c.31-2907G>A|368|Gm13152|protein_coding|CODING|NM_001039209|1|1)
intron_variant	Gm13152	protein_coding	NM_001039209:c.31-2886A>G		MODIFIER				rs27633873						chr4	147507867	147507867	A	G	het	intron_variant(MODIFIER|||c.31-2886A>G|368|Gm13152|protein_coding|CODING|NM_001039209|1|1)
intron_variant	Gm13152	protein_coding	NM_001039209:c.31-28A>G		MODIFIER										chr4	147510725	147510725	A	G	het	intron_variant(MODIFIER|||c.31-28A>G|368|Gm13152|protein_coding|CODING|NM_001039209|1|1)
synonymous_variant	Gm13152	SILENT	NM_001039209:p.Asp17Asp/c.51T>C	gaT/gaC	LOW				rs27633869						chr4	147510773	147510773	T	C	het	synonymous_variant(LOW|SILENT|gaT/gaC|p.Asp17Asp/c.51T>C|368|Gm13152|protein_coding|CODING|NM_001039209|2|1)
missense_variant	Gm13152	MISSENSE	NM_001039209:p.Glu21Asp/c.63A>C	gaA/gaC	MODERATE										chr4	147510785	147510785	A	C	het	missense_variant(MODERATE|MISSENSE|gaA/gaC|p.Glu21Asp/c.63A>C|368|Gm13152|protein_coding|CODING|NM_001039209|2|1)
missense_variant	Gm13152	MISSENSE	NM_001039209:p.Arg29Cys/c.85C>T	Cgt/Tgt	MODERATE										chr4	147510807	147510807	C	T	het	missense_variant(MODERATE|MISSENSE|Cgt/Tgt|p.Arg29Cys/c.85C>T|368|Gm13152|protein_coding|CODING|NM_001039209|2|1)
intron_variant	Gm13152	protein_coding	NM_001039209:c.158-262C>T		MODIFIER				rs108874521						chr4	147512083	147512083	C	T	het	intron_variant(MODIFIER|||c.158-262C>T|368|Gm13152|protein_coding|CODING|NM_001039209|2|1)
intron_variant	Gm13152	protein_coding	NM_001039209:c.158-240G>T		MODIFIER										chr4	147512105	147512105	G	T	het	intron_variant(MODIFIER|||c.158-240G>T|368|Gm13152|protein_coding|CODING|NM_001039209|2|1)
intron_variant	Gm13152	protein_coding	NM_001039209:c.158-191T>C		MODIFIER				rs49005054						chr4	147512154	147512154	T	C	het	intron_variant(MODIFIER|||c.158-191T>C|368|Gm13152|protein_coding|CODING|NM_001039209|2|1)
intron_variant	Gm13152	protein_coding	NM_001039209:c.158-162A>G		MODIFIER				rs49377033						chr4	147512183	147512183	A	G	het	intron_variant(MODIFIER|||c.158-162A>G|368|Gm13152|protein_coding|CODING|NM_001039209|2|1)
intron_variant	Gm13152	protein_coding	NM_001039209:c.158-106C>T		MODIFIER				rs50378889						chr4	147512239	147512239	C	T	het	intron_variant(MODIFIER|||c.158-106C>T|368|Gm13152|protein_coding|CODING|NM_001039209|2|1)
intron_variant	Gm13152	protein_coding	NM_001039209:c.158-84A>T		MODIFIER				rs27633868						chr4	147512261	147512261	A	T	het	intron_variant(MODIFIER|||c.158-84A>T|368|Gm13152|protein_coding|CODING|NM_001039209|2|1)
intron_variant	Gm13152	protein_coding	NM_001039209:c.158-62C>T		MODIFIER				rs47999085						chr4	147512283	147512283	C	T	het	intron_variant(MODIFIER|||c.158-62C>T|368|Gm13152|protein_coding|CODING|NM_001039209|2|1)
intron_variant	Gm13152	protein_coding	NM_001039209:c.158-23T>C		MODIFIER				rs48534157						chr4	147512322	147512322	T	C	het	intron_variant(MODIFIER|||c.158-23T>C|368|Gm13152|protein_coding|CODING|NM_001039209|2|1)
missense_variant	Gm13152	MISSENSE	NM_001039209:p.Cys61Tyr/c.182G>A	tGt/tAt	MODERATE				rs45733378						chr4	147512369	147512369	G	A	het	missense_variant(MODERATE|MISSENSE|tGt/tAt|p.Cys61Tyr/c.182G>A|368|Gm13152|protein_coding|CODING|NM_001039209|3|1)
synonymous_variant	Gm13152	SILENT	NM_001039209:p.Ser84Ser/c.252T>A	tcT/tcA	LOW										chr4	147512439	147512439	T	A	het	synonymous_variant(LOW|SILENT|tcT/tcA|p.Ser84Ser/c.252T>A|368|Gm13152|protein_coding|CODING|NM_001039209|3|1)
missense_variant	Gm13152	MISSENSE	NM_001039209:p.Cys99Tyr/c.296G>A	tGt/tAt	MODERATE										chr4	147512483	147512483	G	A	het	missense_variant(MODERATE|MISSENSE|tGt/tAt|p.Cys99Tyr/c.296G>A|368|Gm13152|protein_coding|CODING|NM_001039209|3|1)
missense_variant	Gm13152	MISSENSE	NM_001039209:p.Asp108Val/c.323A>T	gAc/gTc	MODERATE										chr4	147512510	147512510	A	T	het	missense_variant(MODERATE|MISSENSE|gAc/gTc|p.Asp108Val/c.323A>T|368|Gm13152|protein_coding|CODING|NM_001039209|3|1)
missense_variant	Gm13152	MISSENSE	NM_001039209:p.Arg114Lys/c.341G>A	aGa/aAa	MODERATE				rs45758454						chr4	147512528	147512528	G	A	het	missense_variant(MODERATE|MISSENSE|aGa/aAa|p.Arg114Lys/c.341G>A|368|Gm13152|protein_coding|CODING|NM_001039209|3|1)
missense_variant	Gm13152	MISSENSE	NM_001039209:p.Gln121His/c.363G>T	caG/caT	MODERATE				rs50796162						chr4	147512550	147512550	G	T	het	missense_variant(MODERATE|MISSENSE|caG/caT|p.Gln121His/c.363G>T|368|Gm13152|protein_coding|CODING|NM_001039209|3|1)
intergenic_region					MODIFIER										chr4	147527673	147527673	G	T	het	intergenic_region(MODIFIER||||||||||1)
intergenic_region					MODIFIER										chr4	147527706	147527706	G	A	het	intergenic_region(MODIFIER||||||||||1)
intergenic_region					MODIFIER										chr4	147527744	147527744	G	A	het	intergenic_region(MODIFIER||||||||||1)
intergenic_region					MODIFIER										chr4	147527767	147527767	T	C	het	intergenic_region(MODIFIER||||||||||1)
intergenic_region					MODIFIER										chr4	147527776	147527776	C	T	het	intergenic_region(MODIFIER||||||||||1)
intergenic_region					MODIFIER										chr4	147527784	147527784	G	A	het	intergenic_region(MODIFIER||||||||||1)
intergenic_region					MODIFIER										chr4	147527805	147527805	T	C	het	intergenic_region(MODIFIER||||||||||1)
intergenic_region					MODIFIER										chr4	147527835	147527835	C	A	het	intergenic_region(MODIFIER||||||||||1)
intergenic_region					MODIFIER										chr4	147527865	147527865	C	A	het	intergenic_region(MODIFIER||||||||||1)
intergenic_region					MODIFIER										chr4	147527880	147527880	T	A	het	intergenic_region(MODIFIER||||||||||1)
intergenic_region					MODIFIER										chr4	147527888	147527888	T	C	het	intergenic_region(MODIFIER||||||||||1)
intergenic_region					MODIFIER										chr4	147527929	147527929	G	C	het	intergenic_region(MODIFIER||||||||||1)
intergenic_region					MODIFIER										chr4	147527976	147527976	T	C	het	intergenic_region(MODIFIER||||||||||1)
intergenic_region					MODIFIER										chr4	147528062	147528062	T	C	het	intergenic_region(MODIFIER||||||||||1)
intergenic_region					MODIFIER										chr4	147528268	147528268	T	G	het	intergenic_region(MODIFIER||||||||||1)
intergenic_region					MODIFIER										chr4	147528317	147528317	A	T	het	intergenic_region(MODIFIER||||||||||1)
intron_variant	Gm13154	protein_coding	NM_001014397:c.-28-196C>G		MODIFIER										chr4	147576876	147576876	C	G	het	intron_variant(MODIFIER|||c.-28-196C>G|519|Gm13154|protein_coding|CODING|NM_001014397|3|1)
intron_variant	Gm13154	protein_coding	NM_001014397:c.30+141A>G		MODIFIER										chr4	147577270	147577270	A	G	het	intron_variant(MODIFIER|||c.30+141A>G|519|Gm13154|protein_coding|CODING|NM_001014397|4|1)
intron_variant	Gm13154	protein_coding	NM_001014397:c.30+228C>T		MODIFIER										chr4	147577357	147577357	C	T	het	intron_variant(MODIFIER|||c.30+228C>T|519|Gm13154|protein_coding|CODING|NM_001014397|4|1)
missense_variant	Gm13154	MISSENSE	NM_001014397:p.Ile39Met/c.117T>G	atT/atG	MODERATE										chr4	147581328	147581328	T	G	het	missense_variant(MODERATE|MISSENSE|atT/atG|p.Ile39Met/c.117T>G|519|Gm13154|protein_coding|CODING|NM_001014397|5|1)
intron_variant	Gm13154	protein_coding	NM_001014397:c.158-138A>G		MODIFIER										chr4	147582696	147582696	A	G	het	intron_variant(MODIFIER|||c.158-138A>G|519|Gm13154|protein_coding|CODING|NM_001014397|5|1)
missense_variant	Gm13154	MISSENSE	NM_001014397:p.Gln174Arg/c.521A>G	cAa/cGa	MODERATE										chr4	147583197	147583197	A	G	het	missense_variant(MODERATE|MISSENSE|cAa/cGa|p.Gln174Arg/c.521A>G|519|Gm13154|protein_coding|CODING|NM_001014397|6|1)
missense_variant	2610305D13Rik	MISSENSE	NM_145078:p.Thr159Ile/c.476C>T	aCc/aTc	MODERATE				rs50434910						chr4	147613775	147613775	G	A	het	missense_variant(MODERATE|MISSENSE|aCc/aTc|p.Thr159Ile/c.476C>T|407|2610305D13Rik|protein_coding|CODING|NM_145078|5|1)
missense_variant	2610305D13Rik	MISSENSE	NM_145078:p.Arg139Gly/c.415C>G	Cgg/Ggg	MODERATE										chr4	147613836	147613836	G	C	het	missense_variant(MODERATE|MISSENSE|Cgg/Ggg|p.Arg139Gly/c.415C>G|407|2610305D13Rik|protein_coding|CODING|NM_145078|5|1)
intron_variant	2610305D13Rik	protein_coding	NM_145078:c.76-127A>G		MODIFIER										chr4	147615533	147615533	T	C	het	intron_variant(MODIFIER|||c.76-127A>G|407|2610305D13Rik|protein_coding|CODING|NM_145078|3|1)
intron_variant	2610305D13Rik	protein_coding	NM_145078:c.75+214C>T		MODIFIER										chr4	147618203	147618203	G	A	het	intron_variant(MODIFIER|||c.75+214C>T|407|2610305D13Rik|protein_coding|CODING|NM_145078|3|1)
intron_variant	2610305D13Rik	protein_coding	NM_145078:c.75+189G>A		MODIFIER										chr4	147618228	147618228	C	T	het	intron_variant(MODIFIER|||c.75+189G>A|407|2610305D13Rik|protein_coding|CODING|NM_145078|3|1)
intron_variant	2610305D13Rik	protein_coding	NM_145078:c.75+140A>T		MODIFIER										chr4	147618277	147618277	T	A	het	intron_variant(MODIFIER|||c.75+140A>T|407|2610305D13Rik|protein_coding|CODING|NM_145078|3|1)
intron_variant	2610305D13Rik	protein_coding	NM_145078:c.75+31T>A		MODIFIER										chr4	147618386	147618386	A	T	het	intron_variant(MODIFIER|||c.75+31T>A|407|2610305D13Rik|protein_coding|CODING|NM_145078|3|1)
intron_variant	2610305D13Rik	protein_coding	NM_145078:c.-7-56G>T		MODIFIER										chr4	147618554	147618554	C	A	het	intron_variant(MODIFIER|||c.-7-56G>T|407|2610305D13Rik|protein_coding|CODING|NM_145078|2|1)
intergenic_region					MODIFIER										chr4	147737457	147737457	A	G	het	intergenic_region(MODIFIER||||||||||1)
intergenic_region					MODIFIER				rs255342536						chr4	147738173	147738173	A	T	het	intergenic_region(MODIFIER||||||||||1)
intergenic_region					MODIFIER										chr4	147745936	147745936	C	T	het	intergenic_region(MODIFIER||||||||||1)
intergenic_region					MODIFIER										chr4	147745968	147745968	C	T	het	intergenic_region(MODIFIER||||||||||1)
intergenic_region					MODIFIER										chr4	147745994	147745994	G	C	het	intergenic_region(MODIFIER||||||||||1)
missense_variant	Gm13157	MISSENSE	NM_001127189:p.Lys196Asn/c.588A>T	aaA/aaT	MODERATE				rs260266286						chr4	147755805	147755805	T	A	het	missense_variant(MODERATE|MISSENSE|aaA/aaT|p.Lys196Asn/c.588A>T|547|Gm13157|protein_coding|CODING|NM_001127189|6|1)
intron_variant	Gm13157	protein_coding	NM_001127189:c.158-68C>A		MODIFIER				rs47976598						chr4	147756303	147756303	G	T	het	intron_variant(MODIFIER|||c.158-68C>A|547|Gm13157|protein_coding|CODING|NM_001127189|5|1)
intron_variant	Gm13157	protein_coding	NM_001127189:c.157+207A>T		MODIFIER				rs215728542						chr4	147757495	147757495	T	A	het	intron_variant(MODIFIER|||c.157+207A>T|547|Gm13157|protein_coding|CODING|NM_001127189|5|1)
intron_variant	Gm13157	protein_coding	NM_001127189:c.157+110A>G		MODIFIER				rs238334136						chr4	147757592	147757592	T	C	het	intron_variant(MODIFIER|||c.157+110A>G|547|Gm13157|protein_coding|CODING|NM_001127189|5|1)
intron_variant	Gm13157	protein_coding	NM_001127189:c.31-99C>T		MODIFIER				rs48984226						chr4	147757927	147757927	G	A	het	intron_variant(MODIFIER|||c.31-99C>T|547|Gm13157|protein_coding|CODING|NM_001127189|4|1)
intron_variant	Gm13157	protein_coding	NM_001127189:c.30+73C>A		MODIFIER				rs47073669						chr4	147761148	147761148	G	T	het	intron_variant(MODIFIER|||c.30+73C>A|547|Gm13157|protein_coding|CODING|NM_001127189|4|1)
downstream_gene_variant	Zfp933	protein_coding	NM_198619		MODIFIER				rs236414896						chr4	147821719	147821719	A	G	het	downstream_gene_variant(MODIFIER||58|||Rps19-ps3||NON_CODING|NR_033639||1),downstream_gene_variant(MODIFIER||1267||468|Zfp933|protein_coding|CODING|NM_198619||1),intergenic_region(MODIFIER||||||||||1)
missense_variant	Casz1	MISSENSE	NM_001159344:p.Leu1087Pro/c.3260T>C	cTg/cCg	MODERATE										chr4	148944359	148944359	T	C	hom	missense_variant(MODERATE|MISSENSE|cTg/cCg|p.Leu1087Pro/c.3260T>C|1762|Casz1|protein_coding|CODING|NM_001159344|16|1),missense_variant(MODERATE|MISSENSE|cTg/cCg|p.Leu1087Pro/c.3260T>C|1166|Casz1|protein_coding|CODING|NM_027195|16|1)
intron_variant	Ube4b	protein_coding	NM_022022:c.2811+39C>G		MODIFIER										chr4	149342840	149342840	G	C	het	intron_variant(MODIFIER|||c.2811+39C>G|1173|Ube4b|protein_coding|CODING|NM_022022|22|1)
intron_variant	Ube4b	protein_coding	NM_022022:c.2811+32T>G		MODIFIER										chr4	149342847	149342847	A	C	het	intron_variant(MODIFIER|||c.2811+32T>G|1173|Ube4b|protein_coding|CODING|NM_022022|22|1)
upstream_gene_variant	Nmnat1	protein_coding	NM_133435		MODIFIER										chr4	149486619	149486619	A	G	hom	upstream_gene_variant(MODIFIER||1477||285|Nmnat1|protein_coding|CODING|NM_133435||1),intron_variant(MODIFIER|||c.-8-133A>G|190|Lzic|protein_coding|CODING|NM_026963|1|1)
intron_variant	Clstn1	protein_coding	NM_023051:c.92-198C>A		MODIFIER										chr4	149613852	149613852	C	A	het	intron_variant(MODIFIER|||c.92-198C>A|979|Clstn1|protein_coding|CODING|NM_023051|1|1)
intron_variant	Slc45a1	protein_coding	NM_173774:c.1452+27T>G		MODIFIER										chr4	150637947	150637947	A	C	het	intron_variant(MODIFIER|||c.1452+27T>G|751|Slc45a1|protein_coding|CODING|NM_173774|5|1)
intron_variant	Slc45a1	protein_coding	NM_173774:c.1452+21A>G		MODIFIER										chr4	150637953	150637953	T	C	het	intron_variant(MODIFIER|||c.1452+21A>G|751|Slc45a1|protein_coding|CODING|NM_173774|5|1)
intron_variant	Plch2	protein_coding	NM_001113360:c.1737+199C>G		MODIFIER										chr4	154998254	154998254	G	C	het	intron_variant(MODIFIER|||c.1737+199C>G|1501|Plch2|protein_coding|CODING|NM_001113360|10|1),intron_variant(MODIFIER|||c.1737+199C>G|1238|Plch2|protein_coding|CODING|NM_175556|10|1)
synonymous_variant	Isg15	SILENT	NM_015783:p.Gly154Gly/c.462T>G	ggT/ggG	LOW										chr4	156199608	156199608	A	C	het	synonymous_variant(LOW|SILENT|ggT/ggG|p.Gly154Gly/c.462T>G|161|Isg15|protein_coding|CODING|NM_015783|2|1)
missense_variant	Sema3a	MISSENSE	NM_001243072:p.Ile475Val/c.1423A>G	Att/Gtt	MODERATE				rs46532600						chr5	13570208	13570208	A	G	hom	missense_variant(MODERATE|MISSENSE|Att/Gtt|p.Ile475Val/c.1423A>G|772|Sema3a|protein_coding|CODING|NM_001243072|13|1),missense_variant(MODERATE|MISSENSE|Att/Gtt|p.Ile475Val/c.1423A>G|772|Sema3a|protein_coding|CODING|NM_001243073|13|1),missense_variant(MODERATE|MISSENSE|Att/Gtt|p.Ile475Val/c.1423A>G|772|Sema3a|protein_coding|CODING|NM_009152|12|1)
3_prime_UTR_variant	Gm9758	protein_coding	NM_198666:c.*156C>G		MODIFIER										chr5	14910295	14910295	G	C	het	3_prime_UTR_variant(MODIFIER||156|c.*156C>G|255|Gm9758|protein_coding|CODING|NM_198666|5|1)
missense_variant	Gm9758	MISSENSE	NM_198666:p.Ile30Leu/c.88A>C	Att/Ctt	MODERATE				rs108572629						chr5	14914742	14914742	T	G	het	missense_variant(MODERATE|MISSENSE|Att/Ctt|p.Ile30Leu/c.88A>C|255|Gm9758|protein_coding|CODING|NM_198666|1|1)
upstream_gene_variant	Gm9758	protein_coding	NM_198666		MODIFIER				rs108303656						chr5	14915051	14915051	A	C	het	upstream_gene_variant(MODIFIER||162||255|Gm9758|protein_coding|CODING|NM_198666||1),intergenic_region(MODIFIER||||||||||1)
upstream_gene_variant	Gm9758	protein_coding	NM_198666		MODIFIER				rs108159541						chr5	14915116	14915116	G	A	het	upstream_gene_variant(MODIFIER||227||255|Gm9758|protein_coding|CODING|NM_198666||1),intergenic_region(MODIFIER||||||||||1)
upstream_gene_variant	Gm9758	protein_coding	NM_198666		MODIFIER				rs108672584						chr5	14915136	14915136	T	C	het	upstream_gene_variant(MODIFIER||247||255|Gm9758|protein_coding|CODING|NM_198666||1),intergenic_region(MODIFIER||||||||||1)
upstream_gene_variant	Gm9758	protein_coding	NM_198666		MODIFIER				rs47991342						chr5	14915147	14915147	C	T	het	upstream_gene_variant(MODIFIER||258||255|Gm9758|protein_coding|CODING|NM_198666||1),intergenic_region(MODIFIER||||||||||1)
upstream_gene_variant	Gm9758	protein_coding	NM_198666		MODIFIER				rs46128558						chr5	14915158	14915158	G	A	het	upstream_gene_variant(MODIFIER||269||255|Gm9758|protein_coding|CODING|NM_198666||1),intergenic_region(MODIFIER||||||||||1)
upstream_gene_variant	Gm9758	protein_coding	NM_198666		MODIFIER				rs228213980						chr5	14915185	14915185	G	A	het	upstream_gene_variant(MODIFIER||296||255|Gm9758|protein_coding|CODING|NM_198666||1),intergenic_region(MODIFIER||||||||||1)
upstream_gene_variant	Gm9758	protein_coding	NM_198666		MODIFIER				rs260543417						chr5	14915443	14915443	A	G	het	upstream_gene_variant(MODIFIER||554||255|Gm9758|protein_coding|CODING|NM_198666||1),intergenic_region(MODIFIER||||||||||1)
missense_variant	Speer4e	MISSENSE	NM_001122661:p.Arg148Cys/c.442C>T	Cgt/Tgt	MODERATE										chr5	14935730	14935730	G	A	het	missense_variant(MODERATE|MISSENSE|Cgt/Tgt|p.Arg148Cys/c.442C>T|255|Speer4e|protein_coding|CODING|NM_001122661|3|1),splice_region_variant(LOW|||c.442C>T|255|Speer4e|protein_coding|CODING|NM_001122661|3|1)
intron_variant	Speer4e	protein_coding	NM_001122661:c.140-186A>T		MODIFIER				rs49563890						chr5	14937436	14937436	T	A	het	intron_variant(MODIFIER|||c.140-186A>T|255|Speer4e|protein_coding|CODING|NM_001122661|1|1)
upstream_gene_variant	Speer4e	protein_coding	NM_001122661		MODIFIER										chr5	14938550	14938550	C	G	het	upstream_gene_variant(MODIFIER||75||255|Speer4e|protein_coding|CODING|NM_001122661||1),intergenic_region(MODIFIER||||||||||1)
upstream_gene_variant	Speer4e	protein_coding	NM_001122661		MODIFIER				rs386944980						chr5	14938835	14938835	G	T	het	upstream_gene_variant(MODIFIER||360||255|Speer4e|protein_coding|CODING|NM_001122661||1),intergenic_region(MODIFIER||||||||||1)
upstream_gene_variant	Speer4e	protein_coding	NM_001122661		MODIFIER				rs46098448						chr5	14938915	14938915	T	G	het	upstream_gene_variant(MODIFIER||440||255|Speer4e|protein_coding|CODING|NM_001122661||1),intergenic_region(MODIFIER||||||||||1)
upstream_gene_variant	Speer4e	protein_coding	NM_001122661		MODIFIER				rs47378368						chr5	14938977	14938977	A	G	het	upstream_gene_variant(MODIFIER||502||255|Speer4e|protein_coding|CODING|NM_001122661||1),intergenic_region(MODIFIER||||||||||1)
upstream_gene_variant	Speer4e	protein_coding	NM_001122661		MODIFIER										chr5	14939049	14939049	G	T	het	upstream_gene_variant(MODIFIER||574||255|Speer4e|protein_coding|CODING|NM_001122661||1),intergenic_region(MODIFIER||||||||||1)
intron_variant	Speer8-ps1		NR_001584:n.271+611T>C		MODIFIER				rs243867596						chr5	14976199	14976199	T	C	het	intron_variant(MODIFIER|||n.271+611T>C||Speer8-ps1||NON_CODING|NR_001584|3|1)
intron_variant	Speer8-ps1		NR_001584:n.272-152T>C		MODIFIER										chr5	14977540	14977540	T	C	het	intron_variant(MODIFIER|||n.272-152T>C||Speer8-ps1||NON_CODING|NR_001584|3|1)
intron_variant	Speer8-ps1		NR_001584:n.272-104G>A		MODIFIER				rs108395648						chr5	14977588	14977588	G	A	het	intron_variant(MODIFIER|||n.272-104G>A||Speer8-ps1||NON_CODING|NR_001584|3|1)
non_coding_exon_variant	Speer8-ps1		NR_001584:n.355C>T		MODIFIER										chr5	14977775	14977775	C	T	het	non_coding_exon_variant(MODIFIER|||n.355C>T||Speer8-ps1||NON_CODING|NR_001584|4|1)
3_prime_UTR_variant	Gm17019	protein_coding	NM_182957:c.*199A>G		MODIFIER				rs50735871						chr5	15029085	15029085	T	C	het	3_prime_UTR_variant(MODIFIER||199|c.*199A>G|255|Gm17019|protein_coding|CODING|NM_182957|5|1)
3_prime_UTR_variant	Gm17019	protein_coding	NM_182957:c.*156C>G		MODIFIER				rs50211203						chr5	15029128	15029128	G	C	het	3_prime_UTR_variant(MODIFIER||156|c.*156C>G|255|Gm17019|protein_coding|CODING|NM_182957|5|1)
3_prime_UTR_variant	Gm17019	protein_coding	NM_182957:c.*105G>A		MODIFIER				rs50775899						chr5	15029179	15029179	C	T	het	3_prime_UTR_variant(MODIFIER||105|c.*105G>A|255|Gm17019|protein_coding|CODING|NM_182957|5|1)
intron_variant	Gm17019	protein_coding	NM_182957:c.625-242G>C		MODIFIER										chr5	15029669	15029669	C	G	het	intron_variant(MODIFIER|||c.625-242G>C|255|Gm17019|protein_coding|CODING|NM_182957|4|1)
intron_variant	Gm17019	protein_coding	NM_182957:c.444-152T>C		MODIFIER				rs51659096						chr5	15030505	15030505	A	G	het	intron_variant(MODIFIER|||c.444-152T>C|255|Gm17019|protein_coding|CODING|NM_182957|3|1)
intron_variant	Gm17019	protein_coding	NM_182957:c.443+143T>C		MODIFIER										chr5	15030840	15030840	A	G	het	intron_variant(MODIFIER|||c.443+143T>C|255|Gm17019|protein_coding|CODING|NM_182957|3|1)
missense_variant	Gm17019	MISSENSE	NM_182957:p.Leu10Arg/c.29T>G	cTt/cGt	MODERATE										chr5	15032910	15032910	A	C	het	missense_variant(MODERATE|MISSENSE|cTt/cGt|p.Leu10Arg/c.29T>G|255|Gm17019|protein_coding|CODING|NM_182957|1|1)
5_prime_UTR_variant	Gm17019	protein_coding	NM_182957:c.-23G>C		MODIFIER				rs219652902						chr5	15032961	15032961	C	G	het	5_prime_UTR_variant(MODIFIER||23|c.-23G>C|255|Gm17019|protein_coding|CODING|NM_182957|1|1)
5_prime_UTR_premature_start_codon_gain_variant	Gm17019	protein_coding	NM_182957		LOW										chr5	15032997	15032997	C	T	het	5_prime_UTR_premature_start_codon_gain_variant(LOW||||255|Gm17019|protein_coding|CODING|NM_182957|1|1),5_prime_UTR_variant(MODIFIER||59|c.-59G>A|255|Gm17019|protein_coding|CODING|NM_182957|1|1)
upstream_gene_variant	Gm17019	protein_coding	NM_182957		MODIFIER										chr5	15033105	15033105	T	C	het	upstream_gene_variant(MODIFIER||98||255|Gm17019|protein_coding|CODING|NM_182957||1),intergenic_region(MODIFIER||||||||||1)
upstream_gene_variant	Gm17019	protein_coding	NM_182957		MODIFIER										chr5	15033535	15033535	T	G	het	upstream_gene_variant(MODIFIER||528||255|Gm17019|protein_coding|CODING|NM_182957||1),intergenic_region(MODIFIER||||||||||1)
upstream_gene_variant	Speer4d	protein_coding	NM_025759		MODIFIER										chr5	15619015	15619015	C	G	het	upstream_gene_variant(MODIFIER||84||212|Speer4d|protein_coding|CODING|NM_025759||1),intergenic_region(MODIFIER||||||||||1)
5_prime_UTR_variant	Speer4d	protein_coding	NM_025759:c.-142C>T		MODIFIER										chr5	15619123	15619123	C	T	het	5_prime_UTR_variant(MODIFIER||142|c.-142C>T|212|Speer4d|protein_coding|CODING|NM_025759|1|1)
5_prime_UTR_variant	Speer4d	protein_coding	NM_025759:c.-81G>A		MODIFIER										chr5	15619184	15619184	G	A	het	5_prime_UTR_variant(MODIFIER||81|c.-81G>A|212|Speer4d|protein_coding|CODING|NM_025759|1|1)
5_prime_UTR_variant	Speer4d	protein_coding	NM_025759:c.-68A>G		MODIFIER										chr5	15619197	15619197	A	G	het	5_prime_UTR_variant(MODIFIER||68|c.-68A>G|212|Speer4d|protein_coding|CODING|NM_025759|1|1)
intron_variant	Speer4d	protein_coding	NM_025759:c.168-196C>G		MODIFIER										chr5	15621470	15621470	C	G	het	intron_variant(MODIFIER|||c.168-196C>G|212|Speer4d|protein_coding|CODING|NM_025759|2|1)
intron_variant	Reln	protein_coding	NM_011261:c.6527-1855G>A		MODIFIER				rs228818876						chr5	21952821	21952821	C	T	hom	intron_variant(MODIFIER|||c.6527-1855G>A|3459|Reln|protein_coding|CODING|NM_011261|42|1|WARNING_TRANSCRIPT_INCOMPLETE)
splice_region_variant	Cdk5	protein_coding	NM_007668:c.256A>G		LOW										chr5	24422490	24422490	T	C	het	splice_region_variant(LOW|||c.256A>G|292|Cdk5|protein_coding|CODING|NM_007668|4|1),intron_variant(MODIFIER|||c.255+8A>G|292|Cdk5|protein_coding|CODING|NM_007668|4|1)
intergenic_region					MODIFIER										chr5	25999942	25999942	A	T	het	intergenic_region(MODIFIER||||||||||1)
intergenic_region					MODIFIER										chr5	25999978	25999978	A	C	het	intergenic_region(MODIFIER||||||||||1)
intergenic_region					MODIFIER				rs50438736						chr5	26000089	26000089	C	T	het	intergenic_region(MODIFIER||||||||||1)
intergenic_region					MODIFIER										chr5	26000324	26000324	C	G	het	intergenic_region(MODIFIER||||||||||1)
intergenic_region					MODIFIER										chr5	26000427	26000427	A	T	het	intergenic_region(MODIFIER||||||||||1)
intergenic_region					MODIFIER										chr5	26001688	26001688	G	T	het	intergenic_region(MODIFIER||||||||||1)
intergenic_region					MODIFIER										chr5	26004398	26004398	T	A	het	intergenic_region(MODIFIER||||||||||1)
intergenic_region					MODIFIER				rs51759174						chr5	26004677	26004677	A	G	het	intergenic_region(MODIFIER||||||||||1)
intergenic_region					MODIFIER				rs50371185						chr5	26019216	26019216	C	T	het	intergenic_region(MODIFIER||||||||||1)
3_prime_UTR_variant	Speer4a	protein_coding	NM_029376:c.*41C>G		MODIFIER				rs46822779						chr5	26034906	26034906	G	C	het	3_prime_UTR_variant(MODIFIER||41|c.*41C>G|267|Speer4a|protein_coding|CODING|NM_029376|5|1)
missense_variant	Speer4a	MISSENSE	NM_029376:p.Thr243Pro/c.727A>C	Acc/Ccc	MODERATE				rs48553535						chr5	26035024	26035024	T	G	het	missense_variant(MODERATE|MISSENSE|Acc/Ccc|p.Thr243Pro/c.727A>C|267|Speer4a|protein_coding|CODING|NM_029376|5|1)
synonymous_variant	Speer4a	SILENT	NM_029376:p.Glu223Glu/c.669A>G	gaA/gaG	LOW				rs45798335						chr5	26035082	26035082	T	C	het	synonymous_variant(LOW|SILENT|gaA/gaG|p.Glu223Glu/c.669A>G|267|Speer4a|protein_coding|CODING|NM_029376|5|1)
intron_variant	Speer4a	protein_coding	NM_029376:c.628-45T>C		MODIFIER										chr5	26035168	26035168	A	G	het	intron_variant(MODIFIER|||c.628-45T>C|267|Speer4a|protein_coding|CODING|NM_029376|4|1)
intron_variant	Speer4a	protein_coding	NM_029376:c.628-69A>C		MODIFIER										chr5	26035192	26035192	T	G	het	intron_variant(MODIFIER|||c.628-69A>C|267|Speer4a|protein_coding|CODING|NM_029376|4|1)
intron_variant	Speer4a	protein_coding	NM_029376:c.628-79A>T		MODIFIER										chr5	26035202	26035202	T	A	het	intron_variant(MODIFIER|||c.628-79A>T|267|Speer4a|protein_coding|CODING|NM_029376|4|1)
intron_variant	Speer4a	protein_coding	NM_029376:c.627+228C>T		MODIFIER										chr5	26035638	26035638	G	A	het	intron_variant(MODIFIER|||c.627+228C>T|267|Speer4a|protein_coding|CODING|NM_029376|4|1)
intron_variant	Speer4a	protein_coding	NM_029376:c.627+123A>G		MODIFIER				rs50304884						chr5	26035743	26035743	T	C	het	intron_variant(MODIFIER|||c.627+123A>G|267|Speer4a|protein_coding|CODING|NM_029376|4|1)
intron_variant	Speer4a	protein_coding	NM_029376:c.627+63T>C		MODIFIER				rs49216631						chr5	26035803	26035803	A	G	het	intron_variant(MODIFIER|||c.627+63T>C|267|Speer4a|protein_coding|CODING|NM_029376|4|1)
intron_variant	Speer4a	protein_coding	NM_029376:c.627+17T>C		MODIFIER				rs32301715						chr5	26035849	26035849	A	G	het	intron_variant(MODIFIER|||c.627+17T>C|267|Speer4a|protein_coding|CODING|NM_029376|4|1)
missense_variant	Speer4a	MISSENSE	NM_029376:p.Cys193Gly/c.577T>G	Tgt/Ggt	MODERATE				rs49099488						chr5	26035916	26035916	A	C	het	missense_variant(MODERATE|MISSENSE|Tgt/Ggt|p.Cys193Gly/c.577T>G|267|Speer4a|protein_coding|CODING|NM_029376|4|1)
missense_variant	Speer4a	MISSENSE	NM_029376:p.Glu184Gln/c.550G>C	Gaa/Caa	MODERATE				rs32301189						chr5	26035943	26035943	C	G	het	missense_variant(MODERATE|MISSENSE|Gaa/Caa|p.Glu184Gln/c.550G>C|267|Speer4a|protein_coding|CODING|NM_029376|4|1)
intron_variant	Speer4a	protein_coding	NM_029376:c.443+57T>G		MODIFIER										chr5	26036627	26036627	A	C	het	intron_variant(MODIFIER|||c.443+57T>G|267|Speer4a|protein_coding|CODING|NM_029376|3|1)
intron_variant	Speer4a	protein_coding	NM_029376:c.443+39C>A		MODIFIER				rs50914511						chr5	26036645	26036645	G	T	het	intron_variant(MODIFIER|||c.443+39C>A|267|Speer4a|protein_coding|CODING|NM_029376|3|1)
intron_variant	Speer4a	protein_coding	NM_029376:c.299+89G>A		MODIFIER										chr5	26038098	26038098	C	T	het	intron_variant(MODIFIER|||c.299+89G>A|267|Speer4a|protein_coding|CODING|NM_029376|2|1)
upstream_gene_variant	Speer4a	protein_coding	NM_029376		MODIFIER				rs47608374						chr5	26039602	26039602	G	A	het	upstream_gene_variant(MODIFIER||97||267|Speer4a|protein_coding|CODING|NM_029376||1),intergenic_region(MODIFIER||||||||||1)
intergenic_region					MODIFIER										chr5	26071282	26071282	C	T	het	intergenic_region(MODIFIER||||||||||1)
intergenic_region					MODIFIER				rs30874693						chr5	26075360	26075360	T	G	het	intergenic_region(MODIFIER||||||||||1)
intergenic_region					MODIFIER										chr5	26075370	26075370	C	T	het	intergenic_region(MODIFIER||||||||||1)
intergenic_region					MODIFIER										chr5	26075384	26075384	T	A	het	intergenic_region(MODIFIER||||||||||1)
intergenic_region					MODIFIER										chr5	26075485	26075485	A	C	het	intergenic_region(MODIFIER||||||||||1)
intergenic_region					MODIFIER										chr5	26075516	26075516	A	G	het	intergenic_region(MODIFIER||||||||||1)
intergenic_region					MODIFIER										chr5	26075583	26075583	G	A	het	intergenic_region(MODIFIER||||||||||1)
intergenic_region					MODIFIER										chr5	26075809	26075809	T	G	het	intergenic_region(MODIFIER||||||||||1)
intergenic_region					MODIFIER										chr5	26075846	26075846	A	G	het	intergenic_region(MODIFIER||||||||||1)
intron_variant	Gm10471	protein_coding	NM_001177579:c.582+47A>G		MODIFIER										chr5	26085543	26085543	T	C	het	intron_variant(MODIFIER|||c.582+47A>G|252|Gm10471|protein_coding|CODING|NM_001177579|4|1)
missense_variant	Gm10471	MISSENSE	NM_001177579:p.His193Asn/c.577C>A	Cat/Aat	MODERATE										chr5	26085595	26085595	G	T	het	missense_variant(MODERATE|MISSENSE|Cat/Aat|p.His193Asn/c.577C>A|252|Gm10471|protein_coding|CODING|NM_001177579|4|1)
intron_variant	Gm10471	protein_coding	NM_001177579:c.398+169T>C		MODIFIER										chr5	26086240	26086240	A	G	het	intron_variant(MODIFIER|||c.398+169T>C|252|Gm10471|protein_coding|CODING|NM_001177579|3|1)
intron_variant	Gm10471	protein_coding	NM_001177579:c.398+160C>G		MODIFIER										chr5	26086249	26086249	G	C	het	intron_variant(MODIFIER|||c.398+160C>G|252|Gm10471|protein_coding|CODING|NM_001177579|3|1)
intron_variant	Gm10471	protein_coding	NM_001177579:c.398+39C>A		MODIFIER										chr5	26086370	26086370	G	T	het	intron_variant(MODIFIER|||c.398+39C>A|252|Gm10471|protein_coding|CODING|NM_001177579|3|1)
missense_variant	Gm10471	MISSENSE	NM_001177579:p.Phe107Tyr/c.320T>A	tTt/tAt	MODERATE										chr5	26086487	26086487	A	T	het	missense_variant(MODERATE|MISSENSE|tTt/tAt|p.Phe107Tyr/c.320T>A|252|Gm10471|protein_coding|CODING|NM_001177579|3|1)
missense_variant	Gm10471	MISSENSE	NM_001177579:p.Trp28Cys/c.84G>C	tgG/tgC	MODERATE										chr5	26089095	26089095	C	G	het	missense_variant(MODERATE|MISSENSE|tgG/tgC|p.Trp28Cys/c.84G>C|252|Gm10471|protein_coding|CODING|NM_001177579|1|1)
5_prime_UTR_variant	Gm10471	protein_coding	NM_001177579:c.-38C>T		MODIFIER										chr5	26089216	26089216	G	A	het	5_prime_UTR_variant(MODIFIER||38|c.-38C>T|252|Gm10471|protein_coding|CODING|NM_001177579|1|1)
upstream_gene_variant	Gm10471	protein_coding	NM_001177579		MODIFIER										chr5	26089313	26089313	T	C	het	upstream_gene_variant(MODIFIER||49||252|Gm10471|protein_coding|CODING|NM_001177579||1),intergenic_region(MODIFIER||||||||||1)
intron_variant	Dpp6	protein_coding	NM_207282:c.609+31499T>C		MODIFIER										chr5	27500984	27500984	T	C	het	intron_variant(MODIFIER|||c.441+31499T>C|803|Dpp6|protein_coding|CODING|NM_001136060|5|1),intron_variant(MODIFIER|||c.435+31499T>C|801|Dpp6|protein_coding|CODING|NM_001198886|5|1),intron_variant(MODIFIER|||c.444+31499T>C|804|Dpp6|protein_coding|CODING|NM_010075|5|1),intron_variant(MODIFIER|||c.609+31499T>C|859|Dpp6|protein_coding|CODING|NM_207282|5|1),intron_variant(MODIFIER|||c.139+245A>G|267|Sp…
intron_variant	Dpp6	protein_coding	NM_207282:c.609+31571T>C		MODIFIER										chr5	27501056	27501056	T	C	het	intron_variant(MODIFIER|||c.441+31571T>C|803|Dpp6|protein_coding|CODING|NM_001136060|5|1),intron_variant(MODIFIER|||c.435+31571T>C|801|Dpp6|protein_coding|CODING|NM_001198886|5|1),intron_variant(MODIFIER|||c.444+31571T>C|804|Dpp6|protein_coding|CODING|NM_010075|5|1),intron_variant(MODIFIER|||c.609+31571T>C|859|Dpp6|protein_coding|CODING|NM_207282|5|1),intron_variant(MODIFIER|||c.139+173A>G|267|Sp…
intron_variant	Dpp6	protein_coding	NM_207282:c.609+31614T>C		MODIFIER				rs49654082						chr5	27501099	27501099	T	C	het	intron_variant(MODIFIER|||c.441+31614T>C|803|Dpp6|protein_coding|CODING|NM_001136060|5|1),intron_variant(MODIFIER|||c.435+31614T>C|801|Dpp6|protein_coding|CODING|NM_001198886|5|1),intron_variant(MODIFIER|||c.444+31614T>C|804|Dpp6|protein_coding|CODING|NM_010075|5|1),intron_variant(MODIFIER|||c.609+31614T>C|859|Dpp6|protein_coding|CODING|NM_207282|5|1),intron_variant(MODIFIER|||c.139+130A>G|267|Sp…
missense_variant	Speer4b	MISSENSE	NM_028561:p.Pro32Ser/c.94C>T	Cct/Tct	MODERATE				rs108304138						chr5	27501274	27501274	G	A	het	missense_variant(MODERATE|MISSENSE|Cct/Tct|p.Pro32Ser/c.94C>T|267|Speer4b|protein_coding|CODING|NM_028561|1|1),intron_variant(MODIFIER|||c.441+31789G>A|803|Dpp6|protein_coding|CODING|NM_001136060|5|1),intron_variant(MODIFIER|||c.435+31789G>A|801|Dpp6|protein_coding|CODING|NM_001198886|5|1),intron_variant(MODIFIER|||c.444+31789G>A|804|Dpp6|protein_coding|CODING|NM_010075|5|1),intron_variant(MODIFI…
5_prime_UTR_premature_start_codon_gain_variant	Speer4b	protein_coding	NM_028561		LOW				rs107669594						chr5	27501375	27501375	A	G	het	5_prime_UTR_premature_start_codon_gain_variant(LOW||||267|Speer4b|protein_coding|CODING|NM_028561|1|1),5_prime_UTR_variant(MODIFIER||8|c.-8T>C|267|Speer4b|protein_coding|CODING|NM_028561|1|1),intron_variant(MODIFIER|||c.441+31890A>G|803|Dpp6|protein_coding|CODING|NM_001136060|5|1),intron_variant(MODIFIER|||c.435+31890A>G|801|Dpp6|protein_coding|CODING|NM_001198886|5|1),intron_variant(MODIFIER|||c…
intron_variant	Dpp6	protein_coding	NM_207282:c.609+31931C>T		MODIFIER										chr5	27501416	27501416	C	T	het	upstream_gene_variant(MODIFIER||24||267|Speer4b|protein_coding|CODING|NM_028561||1),intron_variant(MODIFIER|||c.441+31931C>T|803|Dpp6|protein_coding|CODING|NM_001136060|5|1),intron_variant(MODIFIER|||c.435+31931C>T|801|Dpp6|protein_coding|CODING|NM_001198886|5|1),intron_variant(MODIFIER|||c.444+31931C>T|804|Dpp6|protein_coding|CODING|NM_010075|5|1),intron_variant(MODIFIER|||c.609+31931C>T|859|Dpp…
intron_variant	Dpp6	protein_coding	NM_207282:c.609+31946A>G		MODIFIER										chr5	27501431	27501431	A	G	het	upstream_gene_variant(MODIFIER||39||267|Speer4b|protein_coding|CODING|NM_028561||1),intron_variant(MODIFIER|||c.441+31946A>G|803|Dpp6|protein_coding|CODING|NM_001136060|5|1),intron_variant(MODIFIER|||c.435+31946A>G|801|Dpp6|protein_coding|CODING|NM_001198886|5|1),intron_variant(MODIFIER|||c.444+31946A>G|804|Dpp6|protein_coding|CODING|NM_010075|5|1),intron_variant(MODIFIER|||c.609+31946A>G|859|Dpp…
intron_variant	Dpp6	protein_coding	NM_207282:c.609+31954A>G		MODIFIER										chr5	27501439	27501439	A	G	het	upstream_gene_variant(MODIFIER||47||267|Speer4b|protein_coding|CODING|NM_028561||1),intron_variant(MODIFIER|||c.441+31954A>G|803|Dpp6|protein_coding|CODING|NM_001136060|5|1),intron_variant(MODIFIER|||c.435+31954A>G|801|Dpp6|protein_coding|CODING|NM_001198886|5|1),intron_variant(MODIFIER|||c.444+31954A>G|804|Dpp6|protein_coding|CODING|NM_010075|5|1),intron_variant(MODIFIER|||c.609+31954A>G|859|Dpp…
intron_variant	Dpp6	protein_coding	NM_207282:c.609+32053C>T		MODIFIER				rs108386212						chr5	27501538	27501538	C	T	het	upstream_gene_variant(MODIFIER||146||267|Speer4b|protein_coding|CODING|NM_028561||1),intron_variant(MODIFIER|||c.441+32053C>T|803|Dpp6|protein_coding|CODING|NM_001136060|5|1),intron_variant(MODIFIER|||c.435+32053C>T|801|Dpp6|protein_coding|CODING|NM_001198886|5|1),intron_variant(MODIFIER|||c.444+32053C>T|804|Dpp6|protein_coding|CODING|NM_010075|5|1),intron_variant(MODIFIER|||c.609+32053C>T|859|Dp…
intron_variant	Gpr113	protein_coding	NM_001014394:c.151+241G>T		MODIFIER										chr5	30204100	30204100	C	A	het	intron_variant(MODIFIER|||c.151+241G>T|991|Gpr113|protein_coding|CODING|NM_001014394|2|1)
synonymous_variant	Zfp513	SILENT	NM_175311:p.Tyr185Tyr/c.555C>T	taC/taT	LOW										chr5	31200479	31200479	G	A	het	synonymous_variant(LOW|SILENT|taC/taT|p.Tyr183Tyr/c.549C>T|539|Zfp513|protein_coding|CODING|NM_001177901|2|1),synonymous_variant(LOW|SILENT|taC/taT|p.Tyr185Tyr/c.555C>T|541|Zfp513|protein_coding|CODING|NM_175311|3|1),downstream_gene_variant(MODIFIER||1579||470|Snx17|protein_coding|CODING|NM_153680||1)
missense_variant	Tacc3	MISSENSE	NM_001040435:p.Val172Ile/c.514G>A	Gtt/Att	MODERATE										chr5	33664411	33664411	G	A	het	missense_variant(MODERATE|MISSENSE|Gtt/Att|p.Val172Ile/c.514G>A|630|Tacc3|protein_coding|CODING|NM_001040435|5|1)
intron_variant	Sorcs2	protein_coding	NM_030889:c.1868+86T>G		MODIFIER										chr5	36042006	36042006	A	C	het	intron_variant(MODIFIER|||c.1868+86T>G|1159|Sorcs2|protein_coding|CODING|NM_030889|14|1)
intron_variant	Sorcs2	protein_coding	NM_030889:c.1868+78T>G		MODIFIER										chr5	36042014	36042014	A	C	het	intron_variant(MODIFIER|||c.1868+78T>G|1159|Sorcs2|protein_coding|CODING|NM_030889|14|1)
intron_variant	Tmem128	protein_coding	NM_025480:c.91+143C>A		MODIFIER				rs48873236						chr5	38260635	38260635	C	A	hom	intron_variant(MODIFIER|||c.91+143C>A|163|Tmem128|protein_coding|CODING|NM_025480|1|1)
missense_variant	Otop1	MISSENSE	NM_172709:p.Gly396Ala/c.1187G>C	gGc/gCc	MODERATE				rs49325632						chr5	38300085	38300085	G	C	hom	missense_variant(MODERATE|MISSENSE|gGc/gCc|p.Gly396Ala/c.1187G>C|600|Otop1|protein_coding|CODING|NM_172709|5|1)
intron_variant	Cc2d2a	protein_coding	NM_172274:c.-22-12A>G		MODIFIER				rs46835784						chr5	43668634	43668634	A	G	hom	intron_variant(MODIFIER|||c.-22-12A>G|1633|Cc2d2a|protein_coding|CODING|NM_172274|2|1)
intron_variant	Ppargc1a	protein_coding	NM_008904:c.48+59A>G		MODIFIER										chr5	51553676	51553676	T	C	het	intron_variant(MODIFIER|||c.48+59A>G|797|Ppargc1a|protein_coding|CODING|NM_008904|1|1),intron_variant(MODIFIER|||n.187+59A>G||Ppargc1a||CODING|NR_027710|1|1)
splice_region_variant	Tbc1d19	protein_coding	NM_144517:c.1228A>G		LOW				rs29502300						chr5	53889309	53889309	A	G	hom	splice_region_variant(LOW|||c.1228A>G|526|Tbc1d19|protein_coding|CODING|NM_144517|17|1),intron_variant(MODIFIER|||c.1228-7A>G|526|Tbc1d19|protein_coding|CODING|NM_144517|17|1)
intron_variant	Ociad2	protein_coding	NM_026950:c.384-13G>C		MODIFIER										chr5	73323860	73323860	C	G	het	intron_variant(MODIFIER|||c.384-13G>C|154|Ociad2|protein_coding|CODING|NM_026950|6|1)
intron_variant	Lphn3	protein_coding	NM_198702:c.-154-19C>T		MODIFIER										chr5	81309852	81309852	C	T	het	intron_variant(MODIFIER|||c.-154-19C>T|1543|Lphn3|protein_coding|CODING|NM_198702|3|1)
intron_variant	Cenpc1	protein_coding	NM_007683:c.737+198T>C		MODIFIER				rs258862870						chr5	86045094	86045094	A	G	het	intron_variant(MODIFIER|||c.737+198T>C|906|Cenpc1|protein_coding|CODING|NM_007683|7|1)
missense_variant	Adamts3	MISSENSE	NM_177872:p.Val199Ile/c.595G>A	Gtt/Att	MODERATE				rs262569844						chr5	89775351	89775351	C	T	hom	missense_variant(MODERATE|MISSENSE|Gtt/Att|p.Val199Ile/c.595G>A|1203|Adamts3|protein_coding|CODING|NM_001081401|4|1),missense_variant(MODERATE|MISSENSE|Gtt/Att|p.Val199Ile/c.595G>A|1204|Adamts3|protein_coding|CODING|NM_177872|4|1)
intron_variant	Cdkl2	protein_coding	NM_016912:c.1641+149T>G		MODIFIER				rs51290916						chr5	92016973	92016973	A	C	het	intron_variant(MODIFIER|||c.1641+149T>G|564|Cdkl2|protein_coding|CODING|NM_001276315|12|1),intron_variant(MODIFIER|||c.1641+149T>G|564|Cdkl2|protein_coding|CODING|NM_177270|12|1),intron_variant(MODIFIER|||c.1641+149T>G|568|Cdkl2|protein_coding|CODING|NM_016912|12|1)
intron_variant	Cdkl2	protein_coding	NM_016912:c.890+157T>C		MODIFIER				rs246750782						chr5	92024779	92024779	A	G	hom	intron_variant(MODIFIER|||c.890+157T>C|564|Cdkl2|protein_coding|CODING|NM_001276315|7|1),intron_variant(MODIFIER|||c.890+157T>C|568|Cdkl2|protein_coding|CODING|NM_016912|7|1),intron_variant(MODIFIER|||c.890+157T>C|564|Cdkl2|protein_coding|CODING|NM_177270|7|1)
missense_variant	Fras1	MISSENSE	NM_175473:p.Leu3135Pro/c.9404T>C	cTg/cCg	MODERATE				rs46608930						chr5	96758142	96758142	T	C	hom	missense_variant(MODERATE|MISSENSE|cTg/cCg|p.Leu3135Pro/c.9404T>C|4010|Fras1|protein_coding|CODING|NM_175473|62|1)
intron_variant	1700007G11Rik	protein_coding	NM_001024614:c.243-22804C>T		MODIFIER										chr5	98475485	98475485	C	T	het	downstream_gene_variant(MODIFIER||71|||Mir703||NON_CODING|NR_030484||1),intron_variant(MODIFIER|||c.243-22804C>T|233|1700007G11Rik|protein_coding|CODING|NM_001024614|2|1)
intron_variant	Lin54	protein_coding	NM_001115010:c.1604+171T>G		MODIFIER				rs234250456						chr5	100452101	100452101	A	C	het	intron_variant(MODIFIER|||c.1604+171T>G|749|Lin54|protein_coding|CODING|NM_001115010|9|1),intron_variant(MODIFIER|||c.1604+171T>G|749|Lin54|protein_coding|CODING|NM_172714|9|1)
intron_variant	Wdfy3	protein_coding	NM_172882:c.8388+116T>C		MODIFIER				rs228594333						chr5	101860302	101860302	A	G	hom	intron_variant(MODIFIER|||c.8388+116T>C|3508|Wdfy3|protein_coding|CODING|NM_172882|54|1)
intron_variant	Ptpn13	protein_coding	NM_011204:c.1359-140A>C		MODIFIER										chr5	103523427	103523427	A	C	hom	intron_variant(MODIFIER|||c.1359-140A>C|2451|Ptpn13|protein_coding|CODING|NM_011204|9|1)
intron_variant	Gbp9	protein_coding	NM_172777:c.619+62C>G		MODIFIER										chr5	105094009	105094009	G	C	het	intron_variant(MODIFIER|||c.619+62C>G|619|Gbp9|protein_coding|CODING|NM_172777|5|1)
intron_variant	Lrrc8c	protein_coding	NM_133897:c.-4-54G>A		MODIFIER										chr5	105579414	105579414	G	A	het	intron_variant(MODIFIER|||c.-4-54G>A|803|Lrrc8c|protein_coding|CODING|NM_133897|2|1)
3_prime_UTR_variant	Glmn	protein_coding	NM_001161738:c.*92G>A		MODIFIER										chr5	107548967	107548967	C	T	het	3_prime_UTR_variant(MODIFIER||92|c.*92G>A|596|Glmn|protein_coding|CODING|NM_001161738|19|1),3_prime_UTR_variant(MODIFIER||92|c.*92G>A|532|Glmn|protein_coding|CODING|NM_001161739|17|1),3_prime_UTR_variant(MODIFIER||92|c.*92G>A|596|Glmn|protein_coding|CODING|NM_133248|19|1),downstream_gene_variant(MODIFIER||590||186|1700028K03Rik|protein_coding|CODING|NM_182745||1),intron_variant(MODIFIER|||c.522-1…
intron_variant	Noc4l	protein_coding	NM_153570:c.962+9C>T		MODIFIER				rs249587689						chr5	110650063	110650063	G	A	hom	intron_variant(MODIFIER|||c.962+9C>T|516|Noc4l|protein_coding|CODING|NM_153570|10|1)
intron_variant	Hps4	protein_coding	NM_138646:c.133-132T>A		MODIFIER										chr5	112349153	112349153	T	A	het	intron_variant(MODIFIER|||c.133-132T>A|671|Hps4|protein_coding|CODING|NM_138646|3|1)
missense_variant	Myo18b	MISSENSE	NM_028901:p.Arg1935His/c.5804G>A	cGc/cAc	MODERATE				rs229712565						chr5	112762721	112762721	C	T	hom	missense_variant(MODERATE|MISSENSE|cGc/cAc|p.Arg1935His/c.5804G>A|2605|Myo18b|protein_coding|CODING|NM_028901|36|1)
intron_variant	Vsig10	protein_coding	NM_001033311:c.62-142T>C		MODIFIER										chr5	117323358	117323358	T	C	het	intron_variant(MODIFIER|||c.62-142T>C|558|Vsig10|protein_coding|CODING|NM_001033311|1|1)
intron_variant	Ksr2	protein_coding	NM_001114545:c.2347-217A>C		MODIFIER										chr5	117748503	117748503	A	C	het	intron_variant(MODIFIER|||c.2347-217A>C|960|Ksr2|protein_coding|CODING|NM_001114545|15|1)
intron_variant	Sdsl	protein_coding	NM_133902:c.354+33A>G		MODIFIER										chr5	120461944	120461944	T	C	het	intron_variant(MODIFIER|||c.354+33A>G|329|Sdsl|protein_coding|CODING|NM_133902|4|1)
intron_variant	Iqcd	protein_coding	NM_029408:c.1027-6G>A		MODIFIER										chr5	120606629	120606629	G	A	hom	intron_variant(MODIFIER|||c.1027-6G>A|458|Iqcd|protein_coding|CODING|NM_029408|4|1)
intron_variant	Oas2	protein_coding	NM_145227:c.2009+88T>G		MODIFIER										chr5	120734892	120734892	A	C	het	intron_variant(MODIFIER|||c.2009+88T>G|742|Oas2|protein_coding|CODING|NM_145227|9|1)
missense_variant	Gm15800	MISSENSE	NM_181421:p.Arg747Trp/c.2239C>T	Cgg/Tgg	MODERATE										chr5	121286774	121286774	C	T	hom	missense_variant(MODERATE|MISSENSE|Cgg/Tgg|p.Arg747Trp/c.2239C>T|4418|Gm15800|protein_coding|CODING|NM_181421|13|1)
upstream_gene_variant	Kdm2b	protein_coding	NM_001003953		MODIFIER										chr5	122989536	122989536	A	C	het	upstream_gene_variant(MODIFIER||1003||1303|Kdm2b|protein_coding|CODING|NM_001005866||1),upstream_gene_variant(MODIFIER||444||1309|Kdm2b|protein_coding|CODING|NM_001003953||1),non_coding_exon_variant(MODIFIER|||n.183A>C||A930024E05Rik||NON_CODING|NR_045820|1|1)
upstream_gene_variant	Kdm2b	protein_coding	NM_001003953		MODIFIER										chr5	122989567	122989567	T	C	het	upstream_gene_variant(MODIFIER||1034||1303|Kdm2b|protein_coding|CODING|NM_001005866||1),upstream_gene_variant(MODIFIER||475||1309|Kdm2b|protein_coding|CODING|NM_001003953||1),non_coding_exon_variant(MODIFIER|||n.214T>C||A930024E05Rik||NON_CODING|NR_045820|1|1)
missense_variant	Scarb1	MISSENSE	NM_001205083:p.Ala338Val/c.1013C>T	gCg/gTg	MODERATE										chr5	125289752	125289752	G	A	het	missense_variant(MODERATE|MISSENSE|gCg/gTg|p.Ala338Val/c.1013C>T|506|Scarb1|protein_coding|CODING|NM_001205082|8|1),missense_variant(MODERATE|MISSENSE|gCg/gTg|p.Ala338Val/c.1013C>T|520|Scarb1|protein_coding|CODING|NM_001205083|8|1),missense_variant(MODERATE|MISSENSE|gCg/gTg|p.Ala338Val/c.1013C>T|509|Scarb1|protein_coding|CODING|NM_016741|8|1)
synonymous_variant	Ran	SILENT	NM_009391:p.Thr93Thr/c.279C>A	acC/acA	LOW										chr5	129022034	129022034	C	A	het	synonymous_variant(LOW|SILENT|acC/acA|p.Thr93Thr/c.279C>A|216|Ran|protein_coding|CODING|NM_009391|5|1)
missense_variant	Ran	MISSENSE	NM_009391:p.Trp104Leu/c.311G>T	tGg/tTg	MODERATE										chr5	129022066	129022066	G	T	het	missense_variant(MODERATE|MISSENSE|tGg/tTg|p.Trp104Leu/c.311G>T|216|Ran|protein_coding|CODING|NM_009391|5|1)
synonymous_variant	Ran	SILENT	NM_009391:p.Pro116Pro/c.348C>A	ccC/ccA	LOW										chr5	129022103	129022103	C	A	het	synonymous_variant(LOW|SILENT|ccC/ccA|p.Pro116Pro/c.348C>A|216|Ran|protein_coding|CODING|NM_009391|5|1)
synonymous_variant	Ran	SILENT	NM_009391:p.Asn122Asn/c.366C>T	aaC/aaT	LOW										chr5	129022121	129022121	C	T	het	synonymous_variant(LOW|SILENT|aaC/aaT|p.Asn122Asn/c.366C>T|216|Ran|protein_coding|CODING|NM_009391|5|1)
3_prime_UTR_variant	Ran	protein_coding	NM_009391:c.*204G>A		MODIFIER				rs229742159						chr5	129023022	129023022	G	A	het	3_prime_UTR_variant(MODIFIER||204|c.*204G>A|216|Ran|protein_coding|CODING|NM_009391|7|1)
intron_variant	Cct6a	protein_coding	NM_009838:c.1214+202G>T		MODIFIER				rs215852989						chr5	129794702	129794702	G	T	hom	downstream_gene_variant(MODIFIER||26|||Snora15||NON_CODING|NR_003681||1),intron_variant(MODIFIER|||c.1214+202G>T|487|Cct6a|protein_coding|CODING|NM_009838|10|1|WARNING_TRANSCRIPT_INCOMPLETE)
intron_variant	Eln	protein_coding	NM_007925:c.2488+73T>G		MODIFIER										chr5	134705215	134705215	A	C	het	intron_variant(MODIFIER|||c.2488+73T>G|860|Eln|protein_coding|CODING|NM_007925|35|1)
intron_variant	Abhd11	protein_coding	NM_145215:c.264+92G>A		MODIFIER										chr5	135010209	135010209	G	A	hom	downstream_gene_variant(MODIFIER||1913|||2010001M06Rik||NON_CODING|NR_026688||1),intron_variant(MODIFIER|||c.24+92G>A|227|Abhd11|protein_coding|CODING|NM_001190437|2|1),intron_variant(MODIFIER|||c.264+92G>A|307|Abhd11|protein_coding|CODING|NM_145215|2|1),intron_variant(MODIFIER|||n.662+92G>A||Abhd11||CODING|NR_033794|1|1)
intron_variant	Plod3	protein_coding	NM_011962:c.786+51T>C		MODIFIER										chr5	136989746	136989746	T	C	het	upstream_gene_variant(MODIFIER||1864||153|Znhit1|protein_coding|CODING|NM_027318||1),upstream_gene_variant(MODIFIER||1687|||Mir702||NON_CODING|NR_030483||1),intron_variant(MODIFIER|||c.786+51T>C|741|Plod3|protein_coding|CODING|NM_011962|7|1)
intron_variant	Plod3	protein_coding	NM_011962:c.786+63T>C		MODIFIER										chr5	136989758	136989758	T	C	het	upstream_gene_variant(MODIFIER||1876||153|Znhit1|protein_coding|CODING|NM_027318||1),upstream_gene_variant(MODIFIER||1675|||Mir702||NON_CODING|NR_030483||1),intron_variant(MODIFIER|||c.786+63T>C|741|Plod3|protein_coding|CODING|NM_011962|7|1)
intergenic_region					MODIFIER										chr5	138064243	138064243	G	T	het	intergenic_region(MODIFIER||||||||||1)
intron_variant	Gpc2	protein_coding	NM_172412:c.892+91T>G		MODIFIER										chr5	138276493	138276493	A	C	het	intron_variant(MODIFIER|||c.892+91T>G|579|Gpc2|protein_coding|CODING|NM_172412|5|1)
intron_variant	Sdk1	protein_coding	NM_177879:c.5161-79C>T		MODIFIER				rs232483151						chr5	142161696	142161696	C	T	hom	intron_variant(MODIFIER|||c.5161-79C>T|2193|Sdk1|protein_coding|CODING|NM_177879|36|1)
intron_variant	Gm4871	protein_coding	NM_001101463:c.362+247T>G		MODIFIER										chr5	145031354	145031354	A	C	het	intron_variant(MODIFIER|||c.362+247T>G|314|Gm4871|protein_coding|CODING|NM_001101463|3|1)
intron_variant	Cyp3a16	protein_coding	NM_007820:c.218+119G>A		MODIFIER				rs37939783						chr5	145464914	145464914	C	T	het	intron_variant(MODIFIER|||c.218+119G>A|504|Cyp3a16|protein_coding|CODING|NM_007820|3|1)
intron_variant	Cyp3a16	protein_coding	NM_007820:c.218+59G>T		MODIFIER										chr5	145464974	145464974	C	A	het	intron_variant(MODIFIER|||c.218+59G>T|504|Cyp3a16|protein_coding|CODING|NM_007820|3|1)
synonymous_variant	Cyp3a16	SILENT	NM_007820:p.Thr71Thr/c.213G>A	acG/acA	LOW										chr5	145465038	145465038	C	T	het	synonymous_variant(LOW|SILENT|acG/acA|p.Thr71Thr/c.213G>A|504|Cyp3a16|protein_coding|CODING|NM_007820|3|1)
splice_region_variant	Cyp3a16	protein_coding	NM_007820:c.168T>C		LOW										chr5	145465083	145465083	A	G	het	splice_region_variant(LOW|||c.168T>C|504|Cyp3a16|protein_coding|CODING|NM_007820|3|1),synonymous_variant(LOW|SILENT|ggT/ggC|p.Gly56Gly/c.168T>C|504|Cyp3a16|protein_coding|CODING|NM_007820|3|1)
intron_variant	Cyp3a16	protein_coding	NM_007820:c.166-161T>C		MODIFIER				rs33466023						chr5	145465246	145465246	A	G	het	intron_variant(MODIFIER|||c.166-161T>C|504|Cyp3a16|protein_coding|CODING|NM_007820|2|1)
intron_variant	Cyp3a16	protein_coding	NM_007820:c.166-208C>A		MODIFIER										chr5	145465293	145465293	G	T	het	intron_variant(MODIFIER|||c.166-208C>A|504|Cyp3a16|protein_coding|CODING|NM_007820|2|1)
intron_variant	Cyp3a41b	protein_coding	NM_001105159:c.165+150A>G		MODIFIER										chr5	145582365	145582365	T	C	het	intron_variant(MODIFIER|||c.165+150A>G|504|Cyp3a41b|protein_coding|CODING|NM_001105159|2|1),intron_variant(MODIFIER|||c.165+150A>G|504|Cyp3a41a|protein_coding|CODING|NM_017396.2|2|1)
intron_variant	Cyp3a41b	protein_coding	NM_001105159:c.165+132A>G		MODIFIER										chr5	145582383	145582383	T	C	het	intron_variant(MODIFIER|||c.165+132A>G|504|Cyp3a41b|protein_coding|CODING|NM_001105159|2|1),intron_variant(MODIFIER|||c.165+132A>G|504|Cyp3a41a|protein_coding|CODING|NM_017396.2|2|1)
intron_variant	Cyp3a41b	protein_coding	NM_001105159:c.165+109C>T		MODIFIER										chr5	145582406	145582406	G	A	het	intron_variant(MODIFIER|||c.165+109C>T|504|Cyp3a41b|protein_coding|CODING|NM_001105159|2|1),intron_variant(MODIFIER|||c.165+109C>T|504|Cyp3a41a|protein_coding|CODING|NM_017396.2|2|1)
intron_variant	Cyp3a41b	protein_coding	NM_001105159:c.165+40A>G		MODIFIER										chr5	145582475	145582475	T	C	het	intron_variant(MODIFIER|||c.165+40A>G|504|Cyp3a41b|protein_coding|CODING|NM_001105159|2|1),intron_variant(MODIFIER|||c.165+40A>G|504|Cyp3a41a|protein_coding|CODING|NM_017396.2|2|1)
intron_variant	Cyp3a41b	protein_coding	NM_001105159:c.71+49G>A		MODIFIER										chr5	145584520	145584520	C	T	het	intron_variant(MODIFIER|||c.71+49G>A|504|Cyp3a41b|protein_coding|CODING|NM_001105159|1|1),intron_variant(MODIFIER|||c.71+49G>A|504|Cyp3a41a|protein_coding|CODING|NM_017396.2|1|1)
intergenic_region					MODIFIER										chr5	145624454	145624454	A	T	het	intergenic_region(MODIFIER||||||||||1)
intergenic_region					MODIFIER										chr5	145624710	145624710	C	G	het	intergenic_region(MODIFIER||||||||||1)
intergenic_region					MODIFIER				rs108669122						chr5	145624848	145624848	A	G	het	intergenic_region(MODIFIER||||||||||1)
intergenic_region					MODIFIER				rs108302802						chr5	145628185	145628185	T	A	het	intergenic_region(MODIFIER||||||||||1)
intergenic_region					MODIFIER										chr5	145628329	145628329	T	G	het	intergenic_region(MODIFIER||||||||||1)
intergenic_region					MODIFIER				rs108374736						chr5	145636672	145636672	A	G	het	intergenic_region(MODIFIER||||||||||1)
intergenic_region					MODIFIER				rs108105196						chr5	145636701	145636701	A	T	het	intergenic_region(MODIFIER||||||||||1)
intergenic_region					MODIFIER										chr5	145636832	145636832	A	G	het	intergenic_region(MODIFIER||||||||||1)
intergenic_region					MODIFIER										chr5	145636858	145636858	T	G	het	intergenic_region(MODIFIER||||||||||1)
intergenic_region					MODIFIER				rs107756982						chr5	145636897	145636897	T	C	het	intergenic_region(MODIFIER||||||||||1)
intergenic_region					MODIFIER				rs108919198						chr5	145636939	145636939	C	G	het	intergenic_region(MODIFIER||||||||||1)
intergenic_region					MODIFIER				rs108662346						chr5	145636989	145636989	G	A	het	intergenic_region(MODIFIER||||||||||1)
intergenic_region					MODIFIER				rs49601529						chr5	145637063	145637063	T	C	het	intergenic_region(MODIFIER||||||||||1)
intergenic_region					MODIFIER				rs30964907						chr5	145637159	145637159	G	A	het	intergenic_region(MODIFIER||||||||||1)
intergenic_region					MODIFIER				rs108300874						chr5	145641275	145641275	C	A	het	intergenic_region(MODIFIER||||||||||1)
intergenic_region					MODIFIER										chr5	145641325	145641325	C	T	het	intergenic_region(MODIFIER||||||||||1)
intergenic_region					MODIFIER				rs108673698						chr5	145641348	145641348	A	G	het	intergenic_region(MODIFIER||||||||||1)
intergenic_region					MODIFIER										chr5	145641380	145641380	A	C	het	intergenic_region(MODIFIER||||||||||1)
intergenic_region					MODIFIER				rs108118034						chr5	145641430	145641430	T	G	het	intergenic_region(MODIFIER||||||||||1)
intergenic_region					MODIFIER										chr5	145641511	145641511	G	C	het	intergenic_region(MODIFIER||||||||||1)
intergenic_region					MODIFIER										chr5	145641523	145641523	C	T	het	intergenic_region(MODIFIER||||||||||1)
intergenic_region					MODIFIER				rs108667691						chr5	145647564	145647564	G	C	het	intergenic_region(MODIFIER||||||||||1)
intergenic_region					MODIFIER				rs6325034						chr5	145647571	145647571	C	G	het	intergenic_region(MODIFIER||||||||||1)
intergenic_region					MODIFIER				rs108820456						chr5	145647667	145647667	T	C	het	intergenic_region(MODIFIER||||||||||1)
intergenic_region					MODIFIER				rs108243231						chr5	145647783	145647783	T	C	het	intergenic_region(MODIFIER||||||||||1)
intergenic_region					MODIFIER										chr5	145647978	145647978	T	G	het	intergenic_region(MODIFIER||||||||||1)
intergenic_region					MODIFIER				rs108487803						chr5	145647991	145647991	C	T	het	intergenic_region(MODIFIER||||||||||1)
intergenic_region					MODIFIER				rs108375727						chr5	145648008	145648008	C	T	het	intergenic_region(MODIFIER||||||||||1)
intron_variant	Cyp3a41a	protein_coding	NM_017396:c.1256+193G>A		MODIFIER				rs229455586						chr5	145699533	145699533	C	T	het	intron_variant(MODIFIER|||c.1256+193G>A|504|Cyp3a41a|protein_coding|CODING|NM_017396|11|1)
intron_variant	Cyp3a41a	protein_coding	NM_017396:c.1256+180C>A		MODIFIER										chr5	145699546	145699546	G	T	het	intron_variant(MODIFIER|||c.1256+180C>A|504|Cyp3a41a|protein_coding|CODING|NM_017396|11|1)
intron_variant	Cyp3a41a	protein_coding	NM_017396:c.1256+157A>G		MODIFIER										chr5	145699569	145699569	T	C	het	intron_variant(MODIFIER|||c.1256+157A>G|504|Cyp3a41a|protein_coding|CODING|NM_017396|11|1)
intron_variant	Cyp3a41a	protein_coding	NM_017396:c.319-71A>G		MODIFIER										chr5	145709229	145709229	T	C	het	intron_variant(MODIFIER|||c.319-71A>G|504|Cyp3a41a|protein_coding|CODING|NM_017396|4|1)
intron_variant	Cyp3a44	protein_coding	NM_177380:c.218+186A>G		MODIFIER				rs49722154						chr5	145801090	145801090	T	C	het	intron_variant(MODIFIER|||c.218+186A>G|504|Cyp3a44|protein_coding|CODING|NM_177380|3|1)
intron_variant	Cyp3a44	protein_coding	NM_177380:c.218+107C>A		MODIFIER										chr5	145801169	145801169	G	T	het	intron_variant(MODIFIER|||c.218+107C>A|504|Cyp3a44|protein_coding|CODING|NM_177380|3|1)
intron_variant	Cyp3a44	protein_coding	NM_177380:c.166-25A>G		MODIFIER				rs108402360						chr5	145801353	145801353	T	C	het	intron_variant(MODIFIER|||c.166-25A>G|504|Cyp3a44|protein_coding|CODING|NM_177380|2|1)
intron_variant	Cyp3a44	protein_coding	NM_177380:c.166-174C>A		MODIFIER				rs107722445						chr5	145801502	145801502	G	T	het	intron_variant(MODIFIER|||c.166-174C>A|504|Cyp3a44|protein_coding|CODING|NM_177380|2|1)
intergenic_region					MODIFIER				rs29626357						chr5	146895894	146895894	A	G	het	intergenic_region(MODIFIER||||||||||1)
intron_variant	Col28a1	protein_coding	NM_001037865:c.2908+152A>T		MODIFIER										chr6	8014344	8014344	T	A	het	intron_variant(MODIFIER|||c.2908+152A>T|1141|Col28a1|protein_coding|CODING|NM_001037865|32|1)
intron_variant	Thsd7a	protein_coding	NM_001164805:c.1420+78T>G		MODIFIER										chr6	12500909	12500909	A	C	het	intron_variant(MODIFIER|||c.1420+78T>G|1646|Thsd7a|protein_coding|CODING|NM_001164805|4|1)
3_prime_UTR_variant	Ppp1r3a	protein_coding	NM_080464:c.*111G>A		MODIFIER				rs213558161						chr6	14717533	14717533	C	T	hom	3_prime_UTR_variant(MODIFIER||111|c.*111G>A|1089|Ppp1r3a|protein_coding|CODING|NM_080464|4|1)
intron_variant	Cav2	protein_coding	NM_016900:c.151-62A>C		MODIFIER										chr6	17281833	17281833	A	C	het	intron_variant(MODIFIER|||c.151-62A>C|113|Cav2|protein_coding|CODING|NM_001277756|1|1),intron_variant(MODIFIER|||c.151-62A>C|162|Cav2|protein_coding|CODING|NM_016900|1|1)
intron_variant	Snd1	protein_coding	NM_019776:c.1038+159T>C		MODIFIER										chr6	28531658	28531658	T	C	hom	intron_variant(MODIFIER|||c.1038+159T>C|910|Snd1|protein_coding|CODING|NM_019776|9|1)
intron_variant	Rbm28	protein_coding	NM_133925:c.2119-65G>A		MODIFIER										chr6	29125589	29125589	C	T	hom	intron_variant(MODIFIER|||c.2119-65G>A|750|Rbm28|protein_coding|CODING|NM_133925|18|1)
intron_variant	Flnc	protein_coding	NM_001081185:c.1051-13G>C		MODIFIER										chr6	29441086	29441086	G	C	het	intron_variant(MODIFIER|||c.1051-13G>C|2726|Flnc|protein_coding|CODING|NM_001081185|6|1)
intron_variant	Mkln1	protein_coding	NM_013791:c.169-21T>C		MODIFIER				rs30718075						chr6	31426693	31426693	T	C	hom	intron_variant(MODIFIER|||c.169-21T>C|735|Mkln1|protein_coding|CODING|NM_013791|2|1)
intron_variant	Wdr91	protein_coding	NM_001013366:c.1247+33T>G		MODIFIER										chr6	34892308	34892308	A	C	het	intron_variant(MODIFIER|||c.1247+33T>G|748|Wdr91|protein_coding|CODING|NM_001013366|8|1)
intron_variant	Dgki	protein_coding	NM_001081206:c.2421+90A>C		MODIFIER				rs231099981						chr6	36934547	36934547	T	G	hom	intron_variant(MODIFIER|||c.2421+90A>C|1071|Dgki|protein_coding|CODING|NM_001081206|24|1)
missense_variant	Mkrn1	MISSENSE	NM_018810:p.Asn346Tyr/c.1036A>T	Aac/Tac	MODERATE				rs30899669						chr6	39400456	39400456	T	A	hom	missense_variant(MODERATE|MISSENSE|Aac/Tac|p.Asn346Tyr/c.1036A>T|481|Mkrn1|protein_coding|CODING|NM_018810|6|1)
intron_variant	Adck2	protein_coding	NM_178873:c.906+200G>T		MODIFIER				rs221450385						chr6	39575406	39575406	G	T	hom	intron_variant(MODIFIER|||c.906+200G>T|617|Adck2|protein_coding|CODING|NM_178873|1|1)
intron_variant	Adck2	protein_coding	NM_178873:c.906+211C>T		MODIFIER				rs245722798						chr6	39575417	39575417	C	T	hom	intron_variant(MODIFIER|||c.906+211C>T|617|Adck2|protein_coding|CODING|NM_178873|1|1)
intron_variant	Prss37	protein_coding	NM_026317:c.177-225C>G		MODIFIER				rs52544941						chr6	40516579	40516579	G	C	hom	intron_variant(MODIFIER|||c.177-225C>G|237|Prss37|protein_coding|CODING|NM_026317|3|1)
upstream_gene_variant	Pdia4	protein_coding	NM_009787		MODIFIER				rs107879402						chr6	47815223	47815223	C	T	hom	upstream_gene_variant(MODIFIER||1711||641|Pdia4|protein_coding|CODING|NM_009787||1),intergenic_region(MODIFIER||||||||||1)
intron_variant	Zfp777	protein_coding	NM_001081382:c.1468+16T>G		MODIFIER										chr6	48029107	48029107	A	C	het	intron_variant(MODIFIER|||c.1468+16T>G|885|Zfp777|protein_coding|CODING|NM_001081382|5|1)
intron_variant	Zfp777	protein_coding	NM_001081382:c.1468+10A>G		MODIFIER				rs255543217						chr6	48029113	48029113	T	C	het	intron_variant(MODIFIER|||c.1468+10A>G|885|Zfp777|protein_coding|CODING|NM_001081382|5|1)
intron_variant	Osbpl3	protein_coding	NM_027881:c.211-34C>T		MODIFIER				rs225746865						chr6	50352871	50352871	G	A	hom	intron_variant(MODIFIER|||c.211-34C>T|819|Osbpl3|protein_coding|CODING|NM_001163645|4|1),intron_variant(MODIFIER|||c.211-34C>T|855|Osbpl3|protein_coding|CODING|NM_027881|3|1)
intron_variant	Znrf2	protein_coding	NM_199143:c.660-110G>C		MODIFIER				rs242884174						chr6	54884655	54884655	G	C	het	intron_variant(MODIFIER|||c.660-110G>C|238|Znrf2|protein_coding|CODING|NM_199143|3|1)
intron_variant	Znrf2	protein_coding	NM_199143:c.660-104G>C		MODIFIER										chr6	54884661	54884661	G	C	het	intron_variant(MODIFIER|||c.660-104G>C|238|Znrf2|protein_coding|CODING|NM_199143|3|1)
intron_variant	Thnsl2	protein_coding	NM_001033929:c.572-104T>G		MODIFIER				rs49593081						chr6	71134415	71134415	A	C	hom	intron_variant(MODIFIER|||c.572-104T>G|483|Thnsl2|protein_coding|CODING|NM_001033929|4|1),intron_variant(MODIFIER|||c.572-104T>G|483|Thnsl2|protein_coding|CODING|NM_178413|5|1)
intron_variant	Thnsl2	protein_coding	NM_001033929:c.572-112A>G		MODIFIER				rs36385312						chr6	71134423	71134423	T	C	hom	intron_variant(MODIFIER|||c.572-112A>G|483|Thnsl2|protein_coding|CODING|NM_001033929|4|1),intron_variant(MODIFIER|||c.572-112A>G|483|Thnsl2|protein_coding|CODING|NM_178413|5|1)
intron_variant	Polr1a	protein_coding	NM_009088:c.2655+166A>T		MODIFIER				rs51867136						chr6	71951087	71951087	A	T	hom	intron_variant(MODIFIER|||c.2655+166A>T|1717|Polr1a|protein_coding|CODING|NM_009088|18|1)
intron_variant	Sftpb	protein_coding	NM_147779:c.390+47G>C		MODIFIER				rs52137143						chr6	72305981	72305981	G	C	hom	intron_variant(MODIFIER|||c.390+47G>C|377|Sftpb|protein_coding|CODING|NM_147779|5|1)
downstream_gene_variant	Dnah6	protein_coding	NM_001164669		MODIFIER				rs51571671						chr6	73017542	73017542	A	G	hom	downstream_gene_variant(MODIFIER||65||4144|Dnah6|protein_coding|CODING|NM_001164669||1),intergenic_region(MODIFIER||||||||||1)
intron_variant	Suclg1	protein_coding	NM_019879:c.590-210G>T		MODIFIER										chr6	73269105	73269105	G	T	het	intron_variant(MODIFIER|||c.590-210G>T|346|Suclg1|protein_coding|CODING|NM_019879|5|1)
missense_variant	Loxl3	MISSENSE	NM_013586:p.Glu432Lys/c.1294G>A	Gag/Aag	MODERATE										chr6	83049226	83049226	G	A	het	missense_variant(MODERATE|MISSENSE|Gag/Aag|p.Glu432Lys/c.1294G>A|754|Loxl3|protein_coding|CODING|NM_013586|8|1)
downstream_gene_variant	Rtkn	protein_coding	NM_001136227		MODIFIER				rs51091930						chr6	83153684	83153684	C	G	hom	downstream_gene_variant(MODIFIER||1105||564|Rtkn|protein_coding|CODING|NM_001136227||1),downstream_gene_variant(MODIFIER||1105||551|Rtkn|protein_coding|CODING|NM_009106||1),downstream_gene_variant(MODIFIER||1105||551|Rtkn|protein_coding|CODING|NM_133641||1),intron_variant(MODIFIER|||c.535-67G>C|334|Wdr54|protein_coding|CODING|NM_023790|6|1)
intron_variant	Fbxo41	protein_coding	NM_001001160:c.1126-27T>C		MODIFIER				rs107955698						chr6	85480320	85480320	A	G	hom	intron_variant(MODIFIER|||c.1126-27T>C|873|Fbxo41|protein_coding|CODING|NM_001001160|4|1)
3_prime_UTR_variant	H1fx	protein_coding	NM_198622:c.*65A>C		MODIFIER										chr6	87980725	87980725	T	G	het	3_prime_UTR_variant(MODIFIER||65|c.*65A>C|188|H1fx|protein_coding|CODING|NM_198622|1|1),upstream_gene_variant(MODIFIER||958|||Gm5577||NON_CODING|NR_026990||1)
intron_variant	Nup210	protein_coding	NM_018815:c.533+87C>G		MODIFIER										chr6	91089748	91089748	G	C	het	intron_variant(MODIFIER|||c.533+87C>G|1886|Nup210|protein_coding|CODING|NM_018815|4|1)
intron_variant	Grip2	protein_coding	NM_001159507:c.2225-175A>C		MODIFIER				rs45759653						chr6	91775036	91775036	T	G	hom	intron_variant(MODIFIER|||c.2225-175A>C|1042|Grip2|protein_coding|CODING|NM_001159507|18|1)
intron_variant	Slc25a26	protein_coding	NM_026255:c.634-141A>C		MODIFIER										chr6	94599038	94599038	A	C	het	intron_variant(MODIFIER|||c.634-141A>C|274|Slc25a26|protein_coding|CODING|NM_026255|8|1)
intron_variant	Slc25a26	protein_coding	NM_026255:c.634-135A>C		MODIFIER										chr6	94599044	94599044	A	C	het	intron_variant(MODIFIER|||c.634-135A>C|274|Slc25a26|protein_coding|CODING|NM_026255|8|1)
intron_variant	Chl1	protein_coding	NM_007697:c.1118-208A>T		MODIFIER				rs29973745						chr6	103690008	103690008	A	T	hom	intron_variant(MODIFIER|||c.1118-208A>T|1209|Chl1|protein_coding|CODING|NM_007697|10|1)
intron_variant	Bms1	protein_coding	NM_194339:c.3630+30G>A		MODIFIER										chr6	118384209	118384209	C	T	hom	intron_variant(MODIFIER|||c.3630+30G>A|1284|Bms1|protein_coding|CODING|NM_194339|22|1)
synonymous_variant	Cd163	SILENT	NM_001170395:p.Gly361Gly/c.1083T>C	ggT/ggC	LOW				rs30514715						chr6	124311694	124311694	T	C	hom	synonymous_variant(LOW|SILENT|ggT/ggC|p.Gly361Gly/c.1083T>C|1159|Cd163|protein_coding|CODING|NM_001170395|5|1),synonymous_variant(LOW|SILENT|ggT/ggC|p.Gly361Gly/c.1083T>C|1121|Cd163|protein_coding|CODING|NM_053094|5|1)
intron_variant	Clstn3	protein_coding	NM_153508:c.1323+121A>G		MODIFIER										chr6	124456756	124456756	T	C	het	intron_variant(MODIFIER|||c.1323+121A>G|956|Clstn3|protein_coding|CODING|NM_153508|8|1)
intron_variant	C1rl	protein_coding	NM_181344:c.500-61A>C		MODIFIER										chr6	124506831	124506831	A	C	het	intron_variant(MODIFIER|||c.500-61A>C|482|C1rl|protein_coding|CODING|NM_181344|3|1)
upstream_gene_variant	Eno2	protein_coding	NM_013509		MODIFIER										chr6	124770401	124770401	A	C	het	upstream_gene_variant(MODIFIER||892||434|Eno2|protein_coding|CODING|NM_013509||1),intron_variant(MODIFIER|||c.*30+171T>G|340|Lrrc23|protein_coding|CODING|NM_013588|7|1)
upstream_gene_variant	Eno2	protein_coding	NM_013509		MODIFIER				rs225597146						chr6	124770407	124770407	A	C	het	upstream_gene_variant(MODIFIER||898||434|Eno2|protein_coding|CODING|NM_013509||1),intron_variant(MODIFIER|||c.*30+165T>G|340|Lrrc23|protein_coding|CODING|NM_013588|7|1)
downstream_gene_variant	Usp5	protein_coding	NM_013700		MODIFIER										chr6	124813968	124813968	A	C	het	downstream_gene_variant(MODIFIER||1051||858|Usp5|protein_coding|CODING|NM_013700||1),intron_variant(MODIFIER|||c.265+40T>G|299|Tpi1|protein_coding|CODING|NM_009415|1|1)
downstream_gene_variant	Usp5	protein_coding	NM_013700		MODIFIER										chr6	124813974	124813974	A	C	het	downstream_gene_variant(MODIFIER||1045||858|Usp5|protein_coding|CODING|NM_013700||1),intron_variant(MODIFIER|||c.265+34T>G|299|Tpi1|protein_coding|CODING|NM_009415|1|1)
intron_variant	Tuba3a	protein_coding	NM_009446:c.375+60T>G		MODIFIER										chr6	125282293	125282293	A	C	het	intron_variant(MODIFIER|||c.375+60T>G|450|Tuba3a|protein_coding|CODING|NM_009446|3|1)
missense_variant	Prb1	MISSENSE	NM_198669:p.Ser415Pro/c.1243T>C	Tcc/Ccc	MODERATE				rs30270881						chr6	132207426	132207426	A	G	het	missense_variant(MODERATE|MISSENSE|Tcc/Ccc|p.Ser415Pro/c.1243T>C|504|Prb1|protein_coding|CODING|NM_198669|3|1),intron_variant(MODIFIER|||c.697-124T>C|298|Gm4736|protein_coding|CODING|NM_053251|4|1|WARNING_TRANSCRIPT_INCOMPLETE)
missense_variant	Prb1	MISSENSE	NM_198669:p.Leu309Pro/c.926T>C	cTc/cCc	MODERATE										chr6	132207743	132207743	A	G	het	missense_variant(MODERATE|MISSENSE|cTc/cCc|p.Leu309Pro/c.926T>C|504|Prb1|protein_coding|CODING|NM_198669|3|1),intron_variant(MODIFIER|||c.697-441T>C|298|Gm4736|protein_coding|CODING|NM_053251|4|1|WARNING_TRANSCRIPT_INCOMPLETE)
intergenic_region					MODIFIER										chr6	132438702	132438702	C	T	het	intergenic_region(MODIFIER||||||||||1)
intergenic_region					MODIFIER										chr6	132438720	132438720	A	G	het	intergenic_region(MODIFIER||||||||||1)
intergenic_region					MODIFIER				rs48247004						chr6	132438963	132438963	G	A	het	intergenic_region(MODIFIER||||||||||1)
intergenic_region					MODIFIER										chr6	132439157	132439157	C	G	het	intergenic_region(MODIFIER||||||||||1)
intergenic_region					MODIFIER										chr6	132439235	132439235	A	G	het	intergenic_region(MODIFIER||||||||||1)
intron_variant	Gprc5d	protein_coding	NM_001205396:c.895+18T>G		MODIFIER										chr6	135115995	135115995	A	C	het	intron_variant(MODIFIER|||c.895+18T>G|300|Gprc5d|protein_coding|CODING|NM_053118|2|1),intron_variant(MODIFIER|||c.895+18T>G|344|Gprc5d|protein_coding|CODING|NM_001205396|2|1)
intron_variant	Aebp2	protein_coding	NM_001005605:c.858+43G>T		MODIFIER				rs30320388						chr6	140633939	140633939	G	T	hom	intron_variant(MODIFIER|||c.858+43G>T|496|Aebp2|protein_coding|CODING|NM_001005605|2|1),intron_variant(MODIFIER|||c.255+43G>T|303|Aebp2|protein_coding|CODING|NM_009637|2|1),intron_variant(MODIFIER|||c.192+43G>T|274|Aebp2|protein_coding|CODING|NM_178803|2|1)
synonymous_variant	Kras	SILENT	NM_021284:p.Tyr32Tyr/c.96T>C	taT/taC	LOW										chr6	145246710	145246710	A	G	hom	synonymous_variant(LOW|SILENT|taT/taC|p.Tyr32Tyr/c.96T>C|188|Kras|protein_coding|CODING|NM_021284|2|1)
missense_variant	Nlrp12	MISSENSE	NM_001033431:p.Lys1034Arg/c.3101A>G	aAa/aGa	MODERATE										chr7	3222537	3222537	T	C	hom	missense_variant(MODERATE|MISSENSE|aAa/aGa|p.Lys1034Arg/c.3101A>G|1054|Nlrp12|protein_coding|CODING|NM_001033431|10|1),downstream_gene_variant(MODIFIER||1813|||Mir294||NON_CODING|NR_029644||1),downstream_gene_variant(MODIFIER||1696|||Mir295||NON_CODING|NR_029645||1),downstream_gene_variant(MODIFIER||1522|||D7Ertd143e||NON_CODING|NR_028425||1)
intron_variant	Eps8l1	protein_coding	NM_026146:c.1648-40G>A		MODIFIER										chr7	4477850	4477850	G	A	hom	intron_variant(MODIFIER|||c.1648-40G>A|716|Eps8l1|protein_coding|CODING|NM_026146|16|1)
upstream_gene_variant	Ssc5d	protein_coding	NM_173008		MODIFIER										chr7	4925772	4925772	T	C	het	upstream_gene_variant(MODIFIER||72||1371|Ssc5d|protein_coding|CODING|NM_173008||1),downstream_gene_variant(MODIFIER||766||206|Nat14|protein_coding|CODING|NM_201355||1),intergenic_region(MODIFIER||||||||||1)
non_coding_exon_variant	Gm5065		NR_003622:n.1191A>G		MODIFIER				rs251264349						chr7	5360437	5360437	A	G	hom	non_coding_exon_variant(MODIFIER|||n.1191A>G||Gm5065||NON_CODING|NR_003622|2|1)
intergenic_region					MODIFIER										chr7	11068486	11068486	A	T	hom	intergenic_region(MODIFIER||||||||||1)
missense_variant	Sult2a1	MISSENSE	NM_001111296:p.Gln238Arg/c.713A>G	cAg/cGg	MODERATE				rs107983316						chr7	13801414	13801414	T	C	het	missense_variant(MODERATE|MISSENSE|cAg/cGg|p.Gln238Arg/c.713A>G|285|Sult2a1|protein_coding|CODING|NM_001111296|5|1)
missense_variant	Sult2a1	MISSENSE	NM_001111296:p.Phe231Tyr/c.692T>A	tTt/tAt	MODERATE				rs107797760						chr7	13801435	13801435	A	T	het	missense_variant(MODERATE|MISSENSE|tTt/tAt|p.Phe231Tyr/c.692T>A|285|Sult2a1|protein_coding|CODING|NM_001111296|5|1)
synonymous_variant	Sult2a1	SILENT	NM_001111296:p.Ser219Ser/c.657T>C	tcT/tcC	LOW				rs45932048						chr7	13801470	13801470	A	G	het	synonymous_variant(LOW|SILENT|tcT/tcC|p.Ser219Ser/c.657T>C|285|Sult2a1|protein_coding|CODING|NM_001111296|5|1)
intron_variant	Sult2a1	protein_coding	NM_001111296:c.568-31C>T		MODIFIER				rs107772843						chr7	13801590	13801590	G	A	het	intron_variant(MODIFIER|||c.568-31C>T|285|Sult2a1|protein_coding|CODING|NM_001111296|4|1)
intron_variant	Sult2a1	protein_coding	NM_001111296:c.567+222G>A		MODIFIER										chr7	13803808	13803808	C	T	het	intron_variant(MODIFIER|||c.567+222G>A|285|Sult2a1|protein_coding|CODING|NM_001111296|4|1)
intron_variant	Sult2a1	protein_coding	NM_001111296:c.567+206T>C		MODIFIER				rs245606653						chr7	13803824	13803824	A	G	het	intron_variant(MODIFIER|||c.567+206T>C|285|Sult2a1|protein_coding|CODING|NM_001111296|4|1)
intron_variant	Sult2a1	protein_coding	NM_001111296:c.567+164G>A		MODIFIER				rs108250855						chr7	13803866	13803866	C	T	het	intron_variant(MODIFIER|||c.567+164G>A|285|Sult2a1|protein_coding|CODING|NM_001111296|4|1)
intron_variant	Sult2a1	protein_coding	NM_001111296:c.567+99C>T		MODIFIER										chr7	13803931	13803931	G	A	het	intron_variant(MODIFIER|||c.567+99C>T|285|Sult2a1|protein_coding|CODING|NM_001111296|4|1)
missense_variant	Sult2a1	MISSENSE	NM_001111296:p.Ile187Met/c.561A>G	atA/atG	MODERATE				rs108632293						chr7	13804036	13804036	T	C	het	missense_variant(MODERATE|MISSENSE|atA/atG|p.Ile187Met/c.561A>G|285|Sult2a1|protein_coding|CODING|NM_001111296|4|1)
synonymous_variant	Sult2a1	SILENT	NM_001111296:p.Leu182Leu/c.546G>A	ctG/ctA	LOW				rs108391720						chr7	13804051	13804051	C	T	het	synonymous_variant(LOW|SILENT|ctG/ctA|p.Leu182Leu/c.546G>A|285|Sult2a1|protein_coding|CODING|NM_001111296|4|1)
synonymous_variant	Sult2a1	SILENT	NM_001111296:p.Phe179Phe/c.537T>C	ttT/ttC	LOW				rs47072704						chr7	13804060	13804060	A	G	het	synonymous_variant(LOW|SILENT|ttT/ttC|p.Phe179Phe/c.537T>C|285|Sult2a1|protein_coding|CODING|NM_001111296|4|1)
synonymous_variant	Sult2a1	SILENT	NM_001111296:p.Val167Val/c.501T>C	gtT/gtC	LOW				rs257145083						chr7	13804096	13804096	A	G	het	synonymous_variant(LOW|SILENT|gtT/gtC|p.Val167Val/c.501T>C|285|Sult2a1|protein_coding|CODING|NM_001111296|4|1)
intron_variant	Sult2a1	protein_coding	NM_001111296:c.473-14C>G		MODIFIER				rs245135215						chr7	13804138	13804138	G	C	het	intron_variant(MODIFIER|||c.473-14C>G|285|Sult2a1|protein_coding|CODING|NM_001111296|3|1)
intron_variant	Sult2a1	protein_coding	NM_001111296:c.473-43G>T		MODIFIER				rs242627919						chr7	13804167	13804167	C	A	het	intron_variant(MODIFIER|||c.473-43G>T|285|Sult2a1|protein_coding|CODING|NM_001111296|3|1)
intron_variant	Sult2a1	protein_coding	NM_001111296:c.473-110C>T		MODIFIER				rs255944875						chr7	13804234	13804234	G	A	het	intron_variant(MODIFIER|||c.473-110C>T|285|Sult2a1|protein_coding|CODING|NM_001111296|3|1)
intron_variant	Sult2a1	protein_coding	NM_001111296:c.473-195G>A		MODIFIER										chr7	13804319	13804319	C	T	het	intron_variant(MODIFIER|||c.473-195G>A|285|Sult2a1|protein_coding|CODING|NM_001111296|3|1)
intron_variant	Sult2a1	protein_coding	NM_001111296:c.473-209A>C		MODIFIER				rs108043363						chr7	13804333	13804333	T	G	het	intron_variant(MODIFIER|||c.473-209A>C|285|Sult2a1|protein_coding|CODING|NM_001111296|3|1)
intergenic_region					MODIFIER										chr7	15024056	15024056	C	T	het	intergenic_region(MODIFIER||||||||||1)
intergenic_region					MODIFIER										chr7	15024070	15024070	T	G	het	intergenic_region(MODIFIER||||||||||1)
intergenic_region					MODIFIER				rs108927507						chr7	15024115	15024115	C	G	het	intergenic_region(MODIFIER||||||||||1)
intergenic_region					MODIFIER				rs108167583						chr7	15024133	15024133	T	C	het	intergenic_region(MODIFIER||||||||||1)
intergenic_region					MODIFIER										chr7	15344147	15344147	G	A	het	intergenic_region(MODIFIER||||||||||1)
intron_variant	Obox2	protein_coding	NM_145708:c.417-33G>A		MODIFIER				rs108238086						chr7	15397801	15397801	G	A	het	intron_variant(MODIFIER|||c.417-33G>A|151|Obox2|protein_coding|CODING|NM_145708|3|1)
3_prime_UTR_variant	Obox2	protein_coding	NM_145708:c.*88C>A		MODIFIER										chr7	15397961	15397961	C	A	het	3_prime_UTR_variant(MODIFIER||88|c.*88C>A|151|Obox2|protein_coding|CODING|NM_145708|4|1)
intergenic_region					MODIFIER										chr7	15691641	15691641	G	A	het	intergenic_region(MODIFIER||||||||||1)
intergenic_region					MODIFIER										chr7	15691785	15691785	A	C	het	intergenic_region(MODIFIER||||||||||1)
intron_variant	Dhx34	protein_coding	NM_027883:c.1968+133T>G		MODIFIER										chr7	16205855	16205855	A	C	het	intron_variant(MODIFIER|||c.1968+133T>G|1145|Dhx34|protein_coding|CODING|NM_027883|8|1)
downstream_gene_variant	Ccdc9	protein_coding	NM_001136471		MODIFIER										chr7	16273341	16273341	T	C	het	5_prime_UTR_variant(MODIFIER||51|c.-51A>G|130|Prr24|protein_coding|CODING|NM_001136270|1|1),downstream_gene_variant(MODIFIER||701||589|Ccdc9|protein_coding|CODING|NM_001136471||1)
downstream_gene_variant	Gng8	protein_coding	NM_010320		MODIFIER										chr7	16895495	16895495	T	G	het	downstream_gene_variant(MODIFIER||60||70|Gng8|protein_coding|CODING|NM_010320||1),intergenic_region(MODIFIER||||||||||1)
synonymous_variant	Ceacam3	SILENT	NM_054059:p.Ser165Ser/c.495T>C	agT/agC	LOW				rs47063870						chr7	17154802	17154802	T	C	hom	synonymous_variant(LOW|SILENT|agT/agC|p.Ser165Ser/c.495T>C|706|Ceacam3|protein_coding|CODING|NM_054059|3|1)
intron_variant	Mill1	protein_coding	NM_153749:c.718+88G>T		MODIFIER				rs108574278						chr7	18263291	18263291	G	T	hom	intron_variant(MODIFIER|||c.718+88G>T|395|Mill1|protein_coding|CODING|NM_153749|4|1)
intron_variant	Eml2	protein_coding	NM_028153:c.1567-150G>C		MODIFIER										chr7	19202359	19202359	G	C	het	intron_variant(MODIFIER|||c.1510-150G>C|649|Eml2|protein_coding|CODING|NM_001162996|15|1),intron_variant(MODIFIER|||c.1567-150G>C|668|Eml2|protein_coding|CODING|NM_028153|15|1)
intron_variant	Mark4	protein_coding	NM_172279:c.492+150T>G		MODIFIER										chr7	19447031	19447031	A	C	het	intron_variant(MODIFIER|||c.492+150T>G|752|Mark4|protein_coding|CODING|NM_172279|6|1)
downstream_gene_variant	Clasrp	protein_coding	NM_016680		MODIFIER										chr7	19579482	19579482	T	C	het	downstream_gene_variant(MODIFIER||1561||668|Clasrp|protein_coding|CODING|NM_016680||1),intron_variant(MODIFIER|||c.392-131T>C|445|Zfp296|protein_coding|CODING|NM_022409|2|1)
missense_variant	Zfp180	MISSENSE	NM_001045486:p.Val87Ile/c.259G>A	Gta/Ata	MODERATE										chr7	24104416	24104416	G	A	het	missense_variant(MODERATE|MISSENSE|Gta/Ata|p.Val87Ile/c.259G>A|655|Zfp180|protein_coding|CODING|NM_001045486|5|1)
synonymous_variant	Zfp180	SILENT	NM_001045486:p.Ser206Ser/c.618T>C	agT/agC	LOW				rs36681335						chr7	24104775	24104775	T	C	het	synonymous_variant(LOW|SILENT|agT/agC|p.Ser206Ser/c.618T>C|655|Zfp180|protein_coding|CODING|NM_001045486|5|1)
missense_variant	Zfp180	MISSENSE	NM_001045486:p.Arg225Cys/c.673C>T	Cgc/Tgc	MODERATE				rs221623714						chr7	24104830	24104830	C	T	het	missense_variant(MODERATE|MISSENSE|Cgc/Tgc|p.Arg225Cys/c.673C>T|655|Zfp180|protein_coding|CODING|NM_001045486|5|1)
missense_variant	Zfp180	MISSENSE	NM_001045486:p.Arg272His/c.815G>A	cGc/cAc	MODERATE				rs36944654						chr7	24104972	24104972	G	A	het	missense_variant(MODERATE|MISSENSE|cGc/cAc|p.Arg272His/c.815G>A|655|Zfp180|protein_coding|CODING|NM_001045486|5|1)
missense_variant	Zfp180	MISSENSE	NM_001045486:p.Val280Met/c.838G>A	Gtg/Atg	MODERATE				rs108061405						chr7	24104995	24104995	G	A	het	missense_variant(MODERATE|MISSENSE|Gtg/Atg|p.Val280Met/c.838G>A|655|Zfp180|protein_coding|CODING|NM_001045486|5|1)
synonymous_variant	Zfp180	SILENT	NM_001045486:p.Thr341Thr/c.1023A>G	acA/acG	LOW				rs47214837						chr7	24105180	24105180	A	G	het	synonymous_variant(LOW|SILENT|acA/acG|p.Thr341Thr/c.1023A>G|655|Zfp180|protein_coding|CODING|NM_001045486|5|1)
synonymous_variant	Zfp180	SILENT	NM_001045486:p.His360His/c.1080T>C	caT/caC	LOW				rs48834842						chr7	24105237	24105237	T	C	het	synonymous_variant(LOW|SILENT|caT/caC|p.His360His/c.1080T>C|655|Zfp180|protein_coding|CODING|NM_001045486|5|1)
intron_variant	Atp1a3	protein_coding	NM_144921:c.2263+24T>G		MODIFIER										chr7	24987411	24987411	A	C	het	intron_variant(MODIFIER|||c.2263+24T>G|1053|Atp1a3|protein_coding|CODING|NM_144921|16|1)
intron_variant	Cyp2a22	protein_coding	NM_001101467:c.1297+181A>G		MODIFIER										chr7	26933298	26933298	T	C	het	intron_variant(MODIFIER|||c.1297+181A>G|492|Cyp2a22|protein_coding|CODING|NM_001101467|8|1)
intergenic_region					MODIFIER										chr7	26949750	26949750	G	A	hom	intergenic_region(MODIFIER||||||||||1)
intron_variant	Rasgrp4	protein_coding	NM_001174155:c.837+15G>A		MODIFIER				rs232575540						chr7	29143154	29143154	G	A	hom	intron_variant(MODIFIER|||c.837+15G>A|678|Rasgrp4|protein_coding|CODING|NM_001174155|7|1),intron_variant(MODIFIER|||c.837+15G>A|673|Rasgrp4|protein_coding|CODING|NM_145149|7|1),intron_variant(MODIFIER|||n.977+15G>A||Rasgrp4||CODING|NR_045676|7|1)
intron_variant	Rasgrp4	protein_coding	NM_001174155:c.1231-15A>C		MODIFIER										chr7	29148352	29148352	A	C	het	intron_variant(MODIFIER|||c.1231-15A>C|678|Rasgrp4|protein_coding|CODING|NM_001174155|9|1),intron_variant(MODIFIER|||c.1231-15A>C|673|Rasgrp4|protein_coding|CODING|NM_145149|9|1),intron_variant(MODIFIER|||n.1371-15A>C||Rasgrp4||CODING|NR_045676|9|1)
intron_variant	Lrp3	protein_coding	NM_001024707:c.184+56T>G		MODIFIER										chr7	35211379	35211379	A	C	het	intron_variant(MODIFIER|||c.184+56T>G|790|Lrp3|protein_coding|CODING|NM_001024707|3|1)
intergenic_region					MODIFIER										chr7	38446408	38446408	C	A	het	intergenic_region(MODIFIER||||||||||1)
intergenic_region					MODIFIER										chr7	38446457	38446457	G	T	het	intergenic_region(MODIFIER||||||||||1)
intergenic_region					MODIFIER				rs49434354						chr7	38446907	38446907	A	T	het	intergenic_region(MODIFIER||||||||||1)
intergenic_region					MODIFIER				rs48663041						chr7	38446969	38446969	C	A	het	intergenic_region(MODIFIER||||||||||1)
intergenic_region					MODIFIER				rs237458696						chr7	38447987	38447987	A	C	het	intergenic_region(MODIFIER||||||||||1)
intergenic_region					MODIFIER										chr7	38448062	38448062	T	A	het	intergenic_region(MODIFIER||||||||||1)
intergenic_region					MODIFIER										chr7	38449589	38449589	C	T	het	intergenic_region(MODIFIER||||||||||1)
intergenic_region					MODIFIER										chr7	38449601	38449601	A	T	het	intergenic_region(MODIFIER||||||||||1)
intergenic_region					MODIFIER				rs46476312						chr7	38449619	38449619	A	C	het	intergenic_region(MODIFIER||||||||||1)
missense_variant	Gm5591	MISSENSE	NM_001013810:p.Lys345Thr/c.1034A>C	aAa/aCa	MODERATE										chr7	38520414	38520414	T	G	het	missense_variant(MODERATE|MISSENSE|aAa/aCa|p.Lys345Thr/c.1034A>C|855|Gm5591|protein_coding|CODING|NM_001013810|3|1)
missense_variant	Gm5591	MISSENSE	NM_001013810:p.Arg338Gln/c.1013G>A	cGg/cAg	MODERATE										chr7	38520435	38520435	C	T	het	missense_variant(MODERATE|MISSENSE|cGg/cAg|p.Arg338Gln/c.1013G>A|855|Gm5591|protein_coding|CODING|NM_001013810|3|1)
missense_variant	Gm5591	MISSENSE	NM_001013810:p.Glu320Lys/c.958G>A	Gaa/Aaa	MODERATE										chr7	38520490	38520490	C	T	het	missense_variant(MODERATE|MISSENSE|Gaa/Aaa|p.Glu320Lys/c.958G>A|855|Gm5591|protein_coding|CODING|NM_001013810|3|1)
intron_variant	Gm5591	protein_coding	NM_001013810:c.764-73C>G		MODIFIER				rs46661878						chr7	38520757	38520757	G	C	het	intron_variant(MODIFIER|||c.764-73C>G|855|Gm5591|protein_coding|CODING|NM_001013810|2|1)
synonymous_variant	Gm5591	SILENT	NM_001013810:p.Asn184Asn/c.552T>C	aaT/aaC	LOW										chr7	38522092	38522092	A	G	het	synonymous_variant(LOW|SILENT|aaT/aaC|p.Asn184Asn/c.552T>C|855|Gm5591|protein_coding|CODING|NM_001013810|2|1)
splice_region_variant	Gm5591	protein_coding	NM_001013810:c.8C>T		LOW				rs46301172						chr7	38522643	38522643	G	A	het	splice_region_variant(LOW|||c.8C>T|855|Gm5591|protein_coding|CODING|NM_001013810|1|1),intron_variant(MODIFIER|||c.8-7C>T|855|Gm5591|protein_coding|CODING|NM_001013810|1|1)
intron_variant	Gm5591	protein_coding	NM_001013810:c.8-32C>G		MODIFIER				rs49073160						chr7	38522668	38522668	G	C	het	intron_variant(MODIFIER|||c.8-32C>G|855|Gm5591|protein_coding|CODING|NM_001013810|1|1)
intron_variant	Gm5591	protein_coding	NM_001013810:c.7+62C>A		MODIFIER				rs52051800						chr7	38527993	38527993	G	T	het	intron_variant(MODIFIER|||c.7+62C>A|855|Gm5591|protein_coding|CODING|NM_001013810|1|1)
upstream_gene_variant	Gm5591	protein_coding	NM_001013810		MODIFIER										chr7	38528336	38528336	G	A	het	upstream_gene_variant(MODIFIER||143||855|Gm5591|protein_coding|CODING|NM_001013810||1),intergenic_region(MODIFIER||||||||||1)
intergenic_region					MODIFIER										chr7	39138517	39138517	A	G	het	intergenic_region(MODIFIER||||||||||1)
intergenic_region					MODIFIER										chr7	39138687	39138687	T	C	het	intergenic_region(MODIFIER||||||||||1)
intergenic_region					MODIFIER										chr7	39363319	39363319	A	C	het	intergenic_region(MODIFIER||||||||||1)
intergenic_region					MODIFIER										chr7	39365514	39365514	G	T	het	intergenic_region(MODIFIER||||||||||1)
intergenic_region					MODIFIER										chr7	41159436	41159436	C	A	het	intergenic_region(MODIFIER||||||||||1)
intergenic_region					MODIFIER										chr7	41159450	41159450	T	A	het	intergenic_region(MODIFIER||||||||||1)
intergenic_region					MODIFIER				rs108128095						chr7	43150930	43150930	T	C	het	intergenic_region(MODIFIER||||||||||1)
intron_variant	Zfp936	protein_coding	NM_001034893:c.1-242G>T		MODIFIER										chr7	43186927	43186927	G	T	het	intron_variant(MODIFIER|||c.1-242G>T|455|Zfp936|protein_coding|CODING|NM_001034893|1|1|WARNING_TRANSCRIPT_INCOMPLETE)
missense_variant	Zfp936	MISSENSE	NM_001034893:p.Arg41His/c.122G>A	cGc/cAc	MODERATE				rs50444056						chr7	43187290	43187290	G	A	het	missense_variant(MODERATE|MISSENSE|cGc/cAc|p.Arg41His/c.122G>A|455|Zfp936|protein_coding|CODING|NM_001034893|2|1|WARNING_TRANSCRIPT_INCOMPLETE)
intron_variant	Zfp936	protein_coding	NM_001034893:c.189+111G>C		MODIFIER				rs48439013						chr7	43187664	43187664	G	C	het	intron_variant(MODIFIER|||c.189+111G>C|455|Zfp936|protein_coding|CODING|NM_001034893|3|1|WARNING_TRANSCRIPT_INCOMPLETE)
intron_variant	Zfp936	protein_coding	NM_001034893:c.190-184G>A		MODIFIER										chr7	43189118	43189118	G	A	het	intron_variant(MODIFIER|||c.190-184G>A|455|Zfp936|protein_coding|CODING|NM_001034893|3|1|WARNING_TRANSCRIPT_INCOMPLETE)
intron_variant	Zfp936	protein_coding	NM_001034893:c.190-172G>A		MODIFIER										chr7	43189130	43189130	G	A	het	intron_variant(MODIFIER|||c.190-172G>A|455|Zfp936|protein_coding|CODING|NM_001034893|3|1|WARNING_TRANSCRIPT_INCOMPLETE)
intron_variant	Zfp936	protein_coding	NM_001034893:c.190-142G>T		MODIFIER										chr7	43189160	43189160	G	T	het	intron_variant(MODIFIER|||c.190-142G>T|455|Zfp936|protein_coding|CODING|NM_001034893|3|1|WARNING_TRANSCRIPT_INCOMPLETE)
missense_variant	Zfp936	MISSENSE	NM_001034893:p.Lys124Arg/c.371A>G	aAa/aGa	MODERATE										chr7	43189483	43189483	A	G	het	missense_variant(MODERATE|MISSENSE|aAa/aGa|p.Lys124Arg/c.371A>G|455|Zfp936|protein_coding|CODING|NM_001034893|4|1|WARNING_TRANSCRIPT_INCOMPLETE)
stop_gained	Zfp936	NONSENSE	NM_001034893:p.Trp126*/c.377G>A	tGg/tAg	HIGH										chr7	43189489	43189489	G	A	het	stop_gained(HIGH|NONSENSE|tGg/tAg|p.Trp126*/c.377G>A|455|Zfp936|protein_coding|CODING|NM_001034893|4|1|WARNING_TRANSCRIPT_INCOMPLETE)
synonymous_variant	EU599041	SILENT	NM_001177525:p.Ser103Ser/c.309G>T	tcG/tcT	LOW										chr7	43225829	43225829	G	T	het	synonymous_variant(LOW|SILENT|tcG/tcT|p.Ser103Ser/c.309G>T|270|EU599041|protein_coding|CODING|NM_001177525|4|1)
missense_variant	EU599041	MISSENSE	NM_001177525:p.Thr113Ala/c.337A>G	Aca/Gca	MODERATE										chr7	43225857	43225857	A	G	het	missense_variant(MODERATE|MISSENSE|Aca/Gca|p.Thr113Ala/c.337A>G|270|EU599041|protein_coding|CODING|NM_001177525|4|1)
synonymous_variant	EU599041	SILENT	NM_001177525:p.Leu118Leu/c.354C>A	ctC/ctA	LOW										chr7	43225874	43225874	C	A	het	synonymous_variant(LOW|SILENT|ctC/ctA|p.Leu118Leu/c.354C>A|270|EU599041|protein_coding|CODING|NM_001177525|4|1)
synonymous_variant	EU599041	SILENT	NM_001177525:p.Phe140Phe/c.420T>C	ttT/ttC	LOW										chr7	43225940	43225940	T	C	het	synonymous_variant(LOW|SILENT|ttT/ttC|p.Phe140Phe/c.420T>C|270|EU599041|protein_coding|CODING|NM_001177525|4|1)
missense_variant	EU599041	MISSENSE	NM_001177525:p.Leu148Val/c.442C>G	Cta/Gta	MODERATE										chr7	43225962	43225962	C	G	het	missense_variant(MODERATE|MISSENSE|Cta/Gta|p.Leu148Val/c.442C>G|270|EU599041|protein_coding|CODING|NM_001177525|4|1)
intron_variant	Shank1	protein_coding	NM_001034115:c.5787-21A>C		MODIFIER										chr7	44356599	44356599	A	C	het	intron_variant(MODIFIER|||c.5787-21A>C|2167|Shank1|protein_coding|CODING|NM_001034115|24|1)
synonymous_variant	Pold1	SILENT	NM_011131:p.Asp287Asp/c.861C>T	gaC/gaT	LOW										chr7	44541378	44541378	G	A	hom	synonymous_variant(LOW|SILENT|gaC/gaT|p.Asp287Asp/c.861C>T|1105|Pold1|protein_coding|CODING|NM_011131|8|1)
missense_variant	Scaf1	MISSENSE	NM_001008422:p.Ser588Tyr/c.1763C>A	tCc/tAc	MODERATE										chr7	45007691	45007691	G	T	het	missense_variant(MODERATE|MISSENSE|tCc/tAc|p.Ser588Tyr/c.1763C>A|1256|Scaf1|protein_coding|CODING|NM_001008422|7|1)
splice_region_variant	1700039E15Rik	protein_coding	NM_001033176:c.283T>C		LOW										chr7	45286877	45286877	T	C	het	splice_region_variant(LOW|||c.283T>C|423|1700039E15Rik|protein_coding|CODING|NM_001033176|2|1),intron_variant(MODIFIER|||c.283-5T>C|423|1700039E15Rik|protein_coding|CODING|NM_001033176|2|1)
intron_variant	Ppfia3	protein_coding	NM_029741:c.2835+186T>G		MODIFIER										chr7	45343367	45343367	A	C	het	intron_variant(MODIFIER|||c.2835+186T>G|1194|Ppfia3|protein_coding|CODING|NM_029741|23|1)
intron_variant	Car11	protein_coding	NM_009800:c.795+26A>C		MODIFIER										chr7	45703639	45703639	A	C	het	upstream_gene_variant(MODIFIER||1608||325|Dbp|protein_coding|CODING|NM_016974||1),intron_variant(MODIFIER|||c.795+26A>C|328|Car11|protein_coding|CODING|NM_009800|7|1)
intron_variant	Gtf2h1	protein_coding	NM_008186:c.-15-17A>C		MODIFIER										chr7	46801655	46801655	A	C	het	intron_variant(MODIFIER|||c.-15-17A>C|547|Gtf2h1|protein_coding|CODING|NM_008186|1|1)
intron_variant	Gtf2h1	protein_coding	NM_008186:c.-15-11A>C		MODIFIER										chr7	46801661	46801661	A	C	het	intron_variant(MODIFIER|||c.-15-11A>C|547|Gtf2h1|protein_coding|CODING|NM_008186|1|1)
missense_variant	Herc2	MISSENSE	NM_010418:p.Gly1235Asp/c.3704G>A	gGt/gAt	MODERATE				rs50155421						chr7	56131292	56131292	G	A	hom	missense_variant(MODERATE|MISSENSE|gGt/gAt|p.Gly1235Asp/c.3704G>A|4836|Herc2|protein_coding|CODING|NM_010418|24|1)
intergenic_region					MODIFIER										chr7	59877265	59877265	A	T	het	intergenic_region(MODIFIER||||||||||1)
intron_variant	Snrpn	protein_coding	NM_001082961:c.559+154C>T		MODIFIER										chr7	59984871	59984871	G	A	het	intron_variant(MODIFIER|||c.559+154C>T|240|Snrpn|protein_coding|CODING|NM_001082961|9|1),intron_variant(MODIFIER|||c.559+154C>T|240|Snrpn|protein_coding|CODING|NM_001082962|9|1),intron_variant(MODIFIER|||c.559+154C>T|240|Snrpn|protein_coding|CODING|NM_013670|8|1),intron_variant(MODIFIER|||c.*745+154C>T|71|Snurf|protein_coding|CODING|NM_033174|8|1)
synonymous_variant	Klf13	SILENT	NM_021366:p.Ser269Ser/c.807G>A	tcG/tcA	LOW										chr7	63891571	63891571	C	T	het	synonymous_variant(LOW|SILENT|tcG/tcA|p.Ser269Ser/c.807G>A|289|Klf13|protein_coding|CODING|NM_021366|2|1)
synonymous_variant	Acan	SILENT	NM_007424:p.Thr1927Thr/c.5781T>C	acT/acC	LOW				rs31327362						chr7	79111322	79111322	T	C	hom	synonymous_variant(LOW|SILENT|acT/acC|p.Thr1927Thr/c.5781T>C|2132|Acan|protein_coding|CODING|NM_007424|13|1)
missense_variant	Acan	MISSENSE	NM_007424:p.His1938Pro/c.5813A>C	cAt/cCt	MODERATE				rs32310727						chr7	79111354	79111354	A	C	hom	missense_variant(MODERATE|MISSENSE|cAt/cCt|p.His1938Pro/c.5813A>C|2132|Acan|protein_coding|CODING|NM_007424|13|1)
intron_variant	Fanci	protein_coding	NM_145946:c.1819-81A>C		MODIFIER										chr7	79430349	79430349	A	C	het	intron_variant(MODIFIER|||c.1819-81A>C|1330|Fanci|protein_coding|CODING|NM_145946|18|1)
intron_variant	Fanci	protein_coding	NM_145946:c.1819-75A>C		MODIFIER										chr7	79430355	79430355	A	C	het	intron_variant(MODIFIER|||c.1819-75A>C|1330|Fanci|protein_coding|CODING|NM_145946|18|1)
intron_variant	Fanci	protein_coding	NM_145946:c.1819-69A>C		MODIFIER										chr7	79430361	79430361	A	C	het	intron_variant(MODIFIER|||c.1819-69A>C|1330|Fanci|protein_coding|CODING|NM_145946|18|1)
intron_variant	Tmc3	protein_coding	NM_177695:c.2085-105G>A		MODIFIER										chr7	83616628	83616628	G	A	het	intron_variant(MODIFIER|||c.2085-105G>A|1130|Tmc3|protein_coding|CODING|NM_177695|18|1)
intron_variant	Fah	protein_coding	NM_010176:c.1062+70T>G		MODIFIER										chr7	84589504	84589504	A	C	het	intron_variant(MODIFIER|||c.1062+70T>G|419|Fah|protein_coding|CODING|NM_010176|12|1)
intron_variant	Fah	protein_coding	NM_010176:c.1062+64T>G		MODIFIER										chr7	84589510	84589510	A	C	het	intron_variant(MODIFIER|||c.1062+64T>G|419|Fah|protein_coding|CODING|NM_010176|12|1)
missense_variant	4632434I11Rik	MISSENSE	NM_001080995:p.Pro706Leu/c.2117C>T	cCt/cTt	MODERATE										chr7	92858589	92858589	G	A	hom	missense_variant(MODERATE|MISSENSE|cCt/cTt|p.Pro706Leu/c.2117C>T|899|4632434I11Rik|protein_coding|CODING|NM_001080995|7|1)
synonymous_variant	Thrsp	SILENT	NM_009381:p.Val149Val/c.447T>C	gtT/gtC	LOW				rs13471530						chr7	97417057	97417057	A	G	hom	synonymous_variant(LOW|SILENT|gtT/gtC|p.Val149Val/c.447T>C|150|Thrsp|protein_coding|CODING|NM_009381|1|1)
intron_variant	Rnf169	protein_coding	NM_175388:c.684+182A>G		MODIFIER										chr7	99942777	99942777	T	C	het	intron_variant(MODIFIER|||c.684+182A>G|694|Rnf169|protein_coding|CODING|NM_175388|3|1)
missense_variant	Olfr577	MISSENSE	NM_147109:p.Val228Ile/c.682G>A	Gta/Ata	MODERATE				rs243575509						chr7	102973309	102973309	C	T	hom	missense_variant(MODERATE|MISSENSE|Gta/Ata|p.Val228Ile/c.682G>A|312|Olfr577|protein_coding|CODING|NM_147109|1|1)
intron_variant	Usp17le	protein_coding	NM_001256973:c.29-32A>T		MODIFIER										chr7	104770713	104770713	T	A	het	intron_variant(MODIFIER|||c.29-32A>T|540|Usp17le|protein_coding|CODING|NM_001256973|1|1)
intron_variant	Usp17le	protein_coding	NM_001256973:c.29-2269G>A		MODIFIER										chr7	104772950	104772950	C	T	het	intron_variant(MODIFIER|||c.29-2269G>A|540|Usp17le|protein_coding|CODING|NM_001256973|1|1)
intron_variant	Usp17le	protein_coding	NM_001256973:c.29-2279T>C		MODIFIER				rs108832555						chr7	104772960	104772960	A	G	het	intron_variant(MODIFIER|||c.29-2279T>C|540|Usp17le|protein_coding|CODING|NM_001256973|1|1)
intron_variant	Usp17le	protein_coding	NM_001256973:c.29-2294T>C		MODIFIER										chr7	104772975	104772975	A	G	het	intron_variant(MODIFIER|||c.29-2294T>C|540|Usp17le|protein_coding|CODING|NM_001256973|1|1)
synonymous_variant	Olfr710	SILENT	NM_146601:p.Thr10Thr/c.30G>A	acG/acA	LOW				rs250810820						chr7	106944970	106944970	C	T	hom	synonymous_variant(LOW|SILENT|acG/acA|p.Thr10Thr/c.30G>A|310|Olfr710|protein_coding|CODING|NM_146601|2|1)
intron_variant	Cyb5r2	protein_coding	NM_001205227:c.258+82C>T		MODIFIER				rs31235099						chr7	107754622	107754622	G	A	hom	intron_variant(MODIFIER|||c.258+82C>T|292|Cyb5r2|protein_coding|CODING|NM_001205227|4|1),intron_variant(MODIFIER|||c.258+82C>T|276|Cyb5r2|protein_coding|CODING|NM_177216|4|1)
missense_variant	Olfr498	MISSENSE	NM_146307:p.Phe16Ile/c.46T>A	Ttt/Att	MODERATE				rs13479454						chr7	108465371	108465371	T	A	hom	missense_variant(MODERATE|MISSENSE|Ttt/Att|p.Phe16Ile/c.46T>A|330|Olfr498|protein_coding|CODING|NM_146307|1|1)
intron_variant	Dennd5a	protein_coding	NM_021494:c.1672-153A>C		MODIFIER										chr7	109918981	109918981	T	G	hom	intron_variant(MODIFIER|||c.1672-153A>C|1287|Dennd5a|protein_coding|CODING|NM_021494|7|1)
3_prime_UTR_variant	Rassf10	protein_coding	NM_175279:c.*800G>C		MODIFIER										chr7	112956520	112956520	G	C	hom	3_prime_UTR_variant(MODIFIER||800|c.*800G>C|508|Rassf10|protein_coding|CODING|NM_175279|1|1)
intron_variant	Pik3c2a	protein_coding	NM_011083:c.3216+47T>G		MODIFIER										chr7	116362000	116362000	A	C	het	intron_variant(MODIFIER|||c.3216+47T>G|1686|Pik3c2a|protein_coding|CODING|NM_011083|19|1)
intron_variant	2610020H08Rik	protein_coding	NM_001004187:c.809+131G>A		MODIFIER				rs241879857						chr7	119819678	119819678	G	A	hom	intron_variant(MODIFIER|||c.809+131G>A|479|2610020H08Rik|protein_coding|CODING|NM_001004187|7|1),intron_variant(MODIFIER|||c.233+131G>A|445|2610020H08Rik|protein_coding|CODING|NM_028129|4|1)
intron_variant	2610020H08Rik	protein_coding	NM_001004187:c.809+157T>C		MODIFIER				rs254263727						chr7	119819704	119819704	T	C	hom	intron_variant(MODIFIER|||c.809+157T>C|479|2610020H08Rik|protein_coding|CODING|NM_001004187|7|1),intron_variant(MODIFIER|||c.233+157T>C|445|2610020H08Rik|protein_coding|CODING|NM_028129|4|1)
missense_variant	Zp2	MISSENSE	NM_011775:p.Ala549Val/c.1646C>T	gCg/gTg	MODERATE				rs235606231						chr7	120135179	120135179	G	A	hom	missense_variant(MODERATE|MISSENSE|gCg/gTg|p.Ala549Val/c.1646C>T|713|Zp2|protein_coding|CODING|NM_011775|14|1)
non_coding_exon_variant	Abca16		NR_024051:n.870C>T		MODIFIER										chr7	120433594	120433594	C	T	hom	non_coding_exon_variant(MODIFIER|||n.870C>T||Abca16||NON_CODING|NR_024051|5|1)
missense_variant	Plk1	MISSENSE	NM_011121:p.Arg364Trp/c.1090C>T	Cgg/Tgg	MODERATE				rs239855953						chr7	122167650	122167650	C	T	hom	missense_variant(MODERATE|MISSENSE|Cgg/Tgg|p.Arg364Trp/c.1090C>T|603|Plk1|protein_coding|CODING|NM_011121|6|1)
intron_variant	Maz	protein_coding	NM_010772:c.1043+22C>T		MODIFIER										chr7	127025282	127025282	G	A	hom	intron_variant(MODIFIER|||c.1043+22C>T|477|Maz|protein_coding|CODING|NM_010772|2|1)
upstream_gene_variant	Ctf2	protein_coding	NM_198858		MODIFIER				rs247866597						chr7	127725723	127725723	C	A	hom	upstream_gene_variant(MODIFIER||107||204|Ctf2|protein_coding|CODING|NM_198858||1),intergenic_region(MODIFIER||||||||||1)
downstream_gene_variant	Setd1a	protein_coding	NM_178029		MODIFIER										chr7	127801786	127801786	A	G	het	downstream_gene_variant(MODIFIER||1667||1716|Setd1a|protein_coding|CODING|NM_178029||1),intron_variant(MODIFIER|||c.242-48A>G|342|Hsd3b7|protein_coding|CODING|NM_001040684|3|1),intron_variant(MODIFIER|||c.323-48A>G|369|Hsd3b7|protein_coding|CODING|NM_133943|3|1)
intron_variant	Fus	protein_coding	NM_139149:c.916-12G>T		MODIFIER										chr7	127978129	127978129	G	T	het	intron_variant(MODIFIER|||c.916-12G>T|518|Fus|protein_coding|CODING|NM_139149|9|1)
intron_variant	Rgs10	protein_coding	NM_026418:c.256-10C>T		MODIFIER				rs49277200						chr7	128389117	128389117	G	A	hom	intron_variant(MODIFIER|||c.256-10C>T|181|Rgs10|protein_coding|CODING|NM_026418|3|1)
missense_variant	Dmbt1	MISSENSE	NM_007769:p.Pro448Thr/c.1342C>A	Ccc/Acc	MODERATE				rs47873094						chr7	131065072	131065072	C	A	hom	missense_variant(MODERATE|MISSENSE|Ccc/Acc|p.Pro448Thr/c.1342C>A|1946|Dmbt1|protein_coding|CODING|NM_007769|15|1)
intron_variant	Dmbt1	protein_coding	NM_007769:c.4442-251T>G		MODIFIER				rs48956743						chr7	131108204	131108204	T	G	hom	intron_variant(MODIFIER|||c.4442-251T>G|1946|Dmbt1|protein_coding|CODING|NM_007769|40|1)
intron_variant	Dmbt1	protein_coding	NM_007769:c.4442-239C>G		MODIFIER				rs50976259						chr7	131108216	131108216	C	G	hom	intron_variant(MODIFIER|||c.4442-239C>G|1946|Dmbt1|protein_coding|CODING|NM_007769|40|1)
intron_variant	Tubgcp2	protein_coding	NM_133755:c.2024+152A>G		MODIFIER				rs247897951						chr7	140000863	140000863	T	C	het	intron_variant(MODIFIER|||c.2024+152A>G|905|Tubgcp2|protein_coding|CODING|NM_133755|13|1)
intron_variant	Phrf1	protein_coding	NM_001081118:c.1461-17C>T		MODIFIER										chr7	141257327	141257327	C	T	hom	intron_variant(MODIFIER|||c.1461-17C>T|1682|Phrf1|protein_coding|CODING|NM_001081118|12|1)
missense_variant	Muc6	MISSENSE	NM_181729:p.His1825Asn/c.5473C>A	Cac/Aac	MODERATE				rs50243900						chr7	141638697	141638697	G	T	hom	missense_variant(MODERATE|MISSENSE|Cac/Aac|p.His1825Asn/c.5473C>A|2721|Muc6|protein_coding|CODING|NM_181729|32|1|WARNING_TRANSCRIPT_INCOMPLETE)
missense_variant	Muc6	MISSENSE	NM_181729:p.Pro1800Thr/c.5398C>A	Cct/Act	MODERATE										chr7	141638772	141638772	G	T	het	missense_variant(MODERATE|MISSENSE|Cct/Act|p.Pro1800Thr/c.5398C>A|2721|Muc6|protein_coding|CODING|NM_181729|32|1|WARNING_TRANSCRIPT_INCOMPLETE)
synonymous_variant	Muc6	SILENT	NM_181729:p.Asn1766Asn/c.5298C>T	aaC/aaT	LOW										chr7	141638872	141638872	G	A	het	synonymous_variant(LOW|SILENT|aaC/aaT|p.Asn1766Asn/c.5298C>T|2721|Muc6|protein_coding|CODING|NM_181729|32|1|WARNING_TRANSCRIPT_INCOMPLETE)
synonymous_variant	Muc6	SILENT	NM_181729:p.Leu1760Leu/c.5280G>A	ctG/ctA	LOW										chr7	141638890	141638890	C	T	het	synonymous_variant(LOW|SILENT|ctG/ctA|p.Leu1760Leu/c.5280G>A|2721|Muc6|protein_coding|CODING|NM_181729|32|1|WARNING_TRANSCRIPT_INCOMPLETE)
missense_variant	Muc6	MISSENSE	NM_181729:p.Arg1741Cys/c.5221C>T	Cgt/Tgt	MODERATE										chr7	141638949	141638949	G	A	het	missense_variant(MODERATE|MISSENSE|Cgt/Tgt|p.Arg1741Cys/c.5221C>T|2721|Muc6|protein_coding|CODING|NM_181729|32|1|WARNING_TRANSCRIPT_INCOMPLETE)
missense_variant	Muc6	MISSENSE	NM_181729:p.Arg1547Trp/c.4639C>T	Cgg/Tgg	MODERATE										chr7	141639531	141639531	G	A	het	missense_variant(MODERATE|MISSENSE|Cgg/Tgg|p.Arg1547Trp/c.4639C>T|2721|Muc6|protein_coding|CODING|NM_181729|32|1|WARNING_TRANSCRIPT_INCOMPLETE)
splice_region_variant	Muc2	protein_coding	NM_023566:c.3207A>C		LOW				rs47009255						chr7	141701334	141701334	A	C	hom	splice_region_variant(LOW|||c.3207A>C|2179|Muc2|protein_coding|CODING|NM_023566|23|1|WARNING_TRANSCRIPT_INCOMPLETE),intron_variant(MODIFIER|||c.3207-4A>C|2179|Muc2|protein_coding|CODING|NM_023566|23|1|WARNING_TRANSCRIPT_INCOMPLETE)
synonymous_variant	Muc5b	SILENT	NM_028801:p.Ser1709Ser/c.5127T>A	tcT/tcA	LOW				rs51669259						chr7	141858445	141858445	T	A	het	synonymous_variant(LOW|SILENT|tcT/tcA|p.Ser1709Ser/c.5127T>A|4800|Muc5b|protein_coding|CODING|NM_028801|31|1)
missense_variant	Muc5b	MISSENSE	NM_028801:p.Tyr1769His/c.5305T>C	Tac/Cac	MODERATE										chr7	141858623	141858623	T	C	het	missense_variant(MODERATE|MISSENSE|Tac/Cac|p.Tyr1769His/c.5305T>C|4800|Muc5b|protein_coding|CODING|NM_028801|31|1)
synonymous_variant	Muc5b	SILENT	NM_028801:p.Ser1823Ser/c.5469C>T	tcC/tcT	LOW				rs3142422						chr7	141858787	141858787	C	T	het	synonymous_variant(LOW|SILENT|tcC/tcT|p.Ser1823Ser/c.5469C>T|4800|Muc5b|protein_coding|CODING|NM_028801|31|1)
missense_variant	Muc5b	MISSENSE	NM_028801:p.Phe1861Ser/c.5582T>C	tTc/tCc	MODERATE				rs3147780						chr7	141858900	141858900	T	C	het	missense_variant(MODERATE|MISSENSE|tTc/tCc|p.Phe1861Ser/c.5582T>C|4800|Muc5b|protein_coding|CODING|NM_028801|31|1)
missense_variant	Muc5b	MISSENSE	NM_028801:p.Lys1923Glu/c.5767A>G	Aag/Gag	MODERATE										chr7	141859085	141859085	A	G	het	missense_variant(MODERATE|MISSENSE|Aag/Gag|p.Lys1923Glu/c.5767A>G|4800|Muc5b|protein_coding|CODING|NM_028801|31|1)
intron_variant	Shank2	protein_coding	NM_001113373:c.717-168A>C		MODIFIER										chr7	144284887	144284887	A	C	het	5_prime_UTR_variant(MODIFIER||82|c.-82A>C|1262|Shank2|protein_coding|CODING|NM_001081370|1|1),intron_variant(MODIFIER|||n.26+158521T>G||Mir3470b||NON_CODING|NR_037302|1|1),intron_variant(MODIFIER|||c.717-168A>C|1472|Shank2|protein_coding|CODING|NM_001113373|5|1)
intron_variant	Col4a2	protein_coding	NM_009932:c.3619+161G>A		MODIFIER										chr8	11440611	11440611	G	A	hom	intron_variant(MODIFIER|||c.3619+161G>A|1707|Col4a2|protein_coding|CODING|NM_009932|39|1)
intron_variant	Cars2	protein_coding	NM_024248:c.611-38G>A		MODIFIER										chr8	11530465	11530465	C	T	hom	intron_variant(MODIFIER|||c.611-38G>A|552|Cars2|protein_coding|CODING|NM_024248|6|1)
intron_variant	Mcf2l	protein_coding	NM_178076:c.1661-26A>C		MODIFIER				rs33424492						chr8	13003549	13003549	A	C	hom	intron_variant(MODIFIER|||c.1595-26A>C|1097|Mcf2l|protein_coding|CODING|NM_001159485|13|1),intron_variant(MODIFIER|||c.1595-26A>C|1101|Mcf2l|protein_coding|CODING|NM_001159486|13|1),intron_variant(MODIFIER|||c.1661-26A>C|1175|Mcf2l|protein_coding|CODING|NM_178076|13|1)
intergenic_region					MODIFIER										chr8	19682612	19682612	T	G	het	intergenic_region(MODIFIER||||||||||1)
intergenic_region					MODIFIER										chr8	19682627	19682627	C	A	het	intergenic_region(MODIFIER||||||||||1)
intron_variant	Gm21119	protein_coding	NM_001270553:c.841+11324C>A		MODIFIER										chr8	19747957	19747957	C	A	het	intron_variant(MODIFIER|||c.841+11324C>A|350|Gm21119|protein_coding|CODING|NM_001270553|6|1),intron_variant(MODIFIER|||c.878+160C>A|350|4930467E23Rik|protein_coding|CODING|NM_001039553|7|1)
intron_variant	Gm21119	protein_coding	NM_001270553:c.841+15352G>A		MODIFIER										chr8	19751985	19751985	G	A	het	intron_variant(MODIFIER|||c.841+15352G>A|350|Gm21119|protein_coding|CODING|NM_001270553|6|1),intron_variant(MODIFIER|||c.975-173G>A|350|4930467E23Rik|protein_coding|CODING|NM_001039553|9|1)
intron_variant	Gm21119	protein_coding	NM_001270553:c.841+47855G>T		MODIFIER										chr8	19784488	19784488	G	T	het	intron_variant(MODIFIER|||c.841+47855G>T|350|Gm21119|protein_coding|CODING|NM_001270553|6|1)
intron_variant	Gm21119	protein_coding	NM_001270553:c.841+47888G>T		MODIFIER										chr8	19784521	19784521	G	T	het	intron_variant(MODIFIER|||c.841+47888G>T|350|Gm21119|protein_coding|CODING|NM_001270553|6|1)
intron_variant	Gm21119	protein_coding	NM_001270553:c.841+47964A>C		MODIFIER				rs107762859						chr8	19784597	19784597	A	C	het	intron_variant(MODIFIER|||c.841+47964A>C|350|Gm21119|protein_coding|CODING|NM_001270553|6|1)
intron_variant	Gm21119	protein_coding	NM_001270553:c.841+47970A>T		MODIFIER				rs108810803						chr8	19784603	19784603	A	T	het	intron_variant(MODIFIER|||c.841+47970A>T|350|Gm21119|protein_coding|CODING|NM_001270553|6|1)
intron_variant	Gm21119	protein_coding	NM_001270553:c.841+47996G>C		MODIFIER				rs107846165						chr8	19784629	19784629	G	C	het	intron_variant(MODIFIER|||c.841+47996G>C|350|Gm21119|protein_coding|CODING|NM_001270553|6|1)
intron_variant	Gm21119	protein_coding	NM_001270553:c.841+48016C>G		MODIFIER				rs107995702						chr8	19784649	19784649	C	G	het	intron_variant(MODIFIER|||c.841+48016C>G|350|Gm21119|protein_coding|CODING|NM_001270553|6|1)
intron_variant	Gm21119	protein_coding	NM_001270553:c.841+48026A>G		MODIFIER				rs107901612						chr8	19784659	19784659	A	G	het	intron_variant(MODIFIER|||c.841+48026A>G|350|Gm21119|protein_coding|CODING|NM_001270553|6|1)
intron_variant	Gm21119	protein_coding	NM_001270553:c.841+48079C>T		MODIFIER										chr8	19784712	19784712	C	T	het	intron_variant(MODIFIER|||c.841+48079C>T|350|Gm21119|protein_coding|CODING|NM_001270553|6|1)
intron_variant	Gm21119	protein_coding	NM_001270553:c.841+48158A>T		MODIFIER										chr8	19784791	19784791	A	T	het	intron_variant(MODIFIER|||c.841+48158A>T|350|Gm21119|protein_coding|CODING|NM_001270553|6|1)
intron_variant	Gm21119	protein_coding	NM_001270553:c.841+48169G>A		MODIFIER										chr8	19784802	19784802	G	A	het	intron_variant(MODIFIER|||c.841+48169G>A|350|Gm21119|protein_coding|CODING|NM_001270553|6|1)
intron_variant	Gm21119	protein_coding	NM_001270553:c.841+48253T>G		MODIFIER				rs108804712						chr8	19784886	19784886	T	G	het	intron_variant(MODIFIER|||c.841+48253T>G|350|Gm21119|protein_coding|CODING|NM_001270553|6|1)
intron_variant	Gm21119	protein_coding	NM_001270553:c.841+48261G>A		MODIFIER										chr8	19784894	19784894	G	A	het	intron_variant(MODIFIER|||c.841+48261G>A|350|Gm21119|protein_coding|CODING|NM_001270553|6|1)
intron_variant	Gm21119	protein_coding	NM_001270553:c.841+48302T>G		MODIFIER				rs108083172						chr8	19784935	19784935	T	G	het	intron_variant(MODIFIER|||c.841+48302T>G|350|Gm21119|protein_coding|CODING|NM_001270553|6|1)
intron_variant	Gm21119	protein_coding	NM_001270553:c.841+48357G>T		MODIFIER				rs107676510						chr8	19784990	19784990	G	T	het	intron_variant(MODIFIER|||c.841+48357G>T|350|Gm21119|protein_coding|CODING|NM_001270553|6|1)
intron_variant	Gm21119	protein_coding	NM_001270553:c.842-151752C>G		MODIFIER										chr8	19905650	19905650	C	G	het	intron_variant(MODIFIER|||c.842-151752C>G|350|Gm21119|protein_coding|CODING|NM_001270553|6|1)
intron_variant	Gm21119	protein_coding	NM_001270553:c.842-150649A>C		MODIFIER				rs108100570						chr8	19906753	19906753	A	C	het	intron_variant(MODIFIER|||c.842-150649A>C|350|Gm21119|protein_coding|CODING|NM_001270553|6|1)
intron_variant	Gm21119	protein_coding	NM_001270553:c.842-22218A>G		MODIFIER				rs107893950						chr8	20035184	20035184	A	G	het	intron_variant(MODIFIER|||c.842-22218A>G|350|Gm21119|protein_coding|CODING|NM_001270553|6|1)
intron_variant	Gm21119	protein_coding	NM_001270553:c.842-22003A>C		MODIFIER				rs108838466						chr8	20035399	20035399	A	C	het	intron_variant(MODIFIER|||c.842-22003A>C|350|Gm21119|protein_coding|CODING|NM_001270553|6|1)
intron_variant	Gm21119	protein_coding	NM_001270553:c.842-21996C>G		MODIFIER				rs108057690						chr8	20035406	20035406	C	G	het	intron_variant(MODIFIER|||c.842-21996C>G|350|Gm21119|protein_coding|CODING|NM_001270553|6|1)
intron_variant	Gm21119	protein_coding	NM_001270553:c.842-21978A>G		MODIFIER										chr8	20035424	20035424	A	G	het	intron_variant(MODIFIER|||c.842-21978A>G|350|Gm21119|protein_coding|CODING|NM_001270553|6|1)
non_coding_exon_variant	6820431F20Rik		NR_030708:n.585T>C		MODIFIER										chr8	20277892	20277892	A	G	het	non_coding_exon_variant(MODIFIER|||n.585T>C||6820431F20Rik||NON_CODING|NR_030708|3|1)
intron_variant	6820431F20Rik		NR_030708:n.109+356C>G		MODIFIER				rs48136583						chr8	20296968	20296968	G	C	het	intron_variant(MODIFIER|||n.109+356C>G||6820431F20Rik||NON_CODING|NR_030708|1|1)
intron_variant	6820431F20Rik		NR_030708:n.109+262C>T		MODIFIER				rs45949517						chr8	20297062	20297062	G	A	het	intron_variant(MODIFIER|||n.109+262C>T||6820431F20Rik||NON_CODING|NR_030708|1|1)
intron_variant	Tpte	protein_coding	NM_199257:c.645-62T>G		MODIFIER				rs32925949						chr8	22327582	22327582	T	G	hom	intron_variant(MODIFIER|||c.645-62T>G|664|Tpte|protein_coding|CODING|NM_199257|13|1)
intron_variant	Agpat6	protein_coding	NM_018743:c.611+202T>C		MODIFIER				rs46226541						chr8	23181571	23181571	A	G	hom	intron_variant(MODIFIER|||c.611+202T>C|456|Agpat6|protein_coding|CODING|NM_018743|5|1)
intron_variant	Tm2d2	protein_coding	NM_027194:c.429-143A>C		MODIFIER										chr8	25022423	25022423	A	C	het	intron_variant(MODIFIER|||c.429-143A>C|213|Tm2d2|protein_coding|CODING|NM_027194|3|1)
intron_variant	Whsc1l1	protein_coding	NM_001081269:c.1840-86G>T		MODIFIER				rs107872478						chr8	25675611	25675611	G	T	hom	intron_variant(MODIFIER|||c.1840-86G>T|655|Whsc1l1|protein_coding|CODING|NM_001001735|8|1),intron_variant(MODIFIER|||c.1840-86G>T|1446|Whsc1l1|protein_coding|CODING|NM_001081269|7|1)
missense_variant	Thap1	MISSENSE	NM_199042:p.Asp189Asn/c.565G>A	Gac/Aac	MODERATE				rs247691770						chr8	26162731	26162731	G	A	het	missense_variant(MODERATE|MISSENSE|Gac/Aac|p.Asp189Asn/c.565G>A|210|Thap1|protein_coding|CODING|NM_199042|3|1)
synonymous_variant	Thap1	SILENT	NM_199042:p.Ile197Ile/c.591C>T	atC/atT	LOW				rs261023027						chr8	26162757	26162757	C	T	het	synonymous_variant(LOW|SILENT|atC/atT|p.Ile197Ile/c.591C>T|210|Thap1|protein_coding|CODING|NM_199042|3|1)
intron_variant	Hpgd	protein_coding	NM_008278:c.499-107A>G		MODIFIER				rs32785829						chr8	56318886	56318886	A	G	hom	intron_variant(MODIFIER|||c.499-107A>G|269|Hpgd|protein_coding|CODING|NM_008278|5|1)
intron_variant	Scrg1	protein_coding	NM_009136:c.-11-44A>G		MODIFIER										chr8	57474262	57474262	A	G	hom	intron_variant(MODIFIER|||c.-11-44A>G|98|Scrg1|protein_coding|CODING|NM_009136|1|1)
intron_variant	Palld	protein_coding	NM_001081390:c.930-211T>C		MODIFIER				rs33323588						chr8	61720905	61720905	A	G	hom	intron_variant(MODIFIER|||c.930-211T>C|1113|Palld|protein_coding|CODING|NM_001081390|2|1)
intron_variant	Tma16	protein_coding	NM_025465:c.154+108T>A		MODIFIER										chr8	66482398	66482398	A	T	het	intron_variant(MODIFIER|||c.154+108T>A|221|Tma16|protein_coding|CODING|NM_025465|3|1)
intergenic_region					MODIFIER				rs261607030						chr8	69515948	69515948	T	C	het	intergenic_region(MODIFIER||||||||||1)
intergenic_region					MODIFIER				rs221486881						chr8	69516079	69516079	T	C	het	intergenic_region(MODIFIER||||||||||1)
intergenic_region					MODIFIER				rs108842264						chr8	69516128	69516128	T	C	het	intergenic_region(MODIFIER||||||||||1)
intergenic_region					MODIFIER										chr8	69566597	69566597	A	G	het	intergenic_region(MODIFIER||||||||||1)
intergenic_region					MODIFIER				rs220807821						chr8	69566655	69566655	T	C	het	intergenic_region(MODIFIER||||||||||1)
intergenic_region					MODIFIER										chr8	69566743	69566743	G	A	het	intergenic_region(MODIFIER||||||||||1)
intergenic_region					MODIFIER										chr8	69566830	69566830	G	A	het	intergenic_region(MODIFIER||||||||||1)
intergenic_region					MODIFIER										chr8	69567055	69567055	T	A	het	intergenic_region(MODIFIER||||||||||1)
intergenic_region					MODIFIER										chr8	69570322	69570322	G	A	het	intergenic_region(MODIFIER||||||||||1)
intergenic_region					MODIFIER				rs236785362						chr8	69570356	69570356	C	T	het	intergenic_region(MODIFIER||||||||||1)
intergenic_region					MODIFIER				rs108064429						chr8	69570487	69570487	G	A	het	intergenic_region(MODIFIER||||||||||1)
intron_variant	Upf1	protein_coding	NM_001122829:c.795+62T>G		MODIFIER										chr8	70341398	70341398	A	C	het	intron_variant(MODIFIER|||c.795+62T>G|1124|Upf1|protein_coding|CODING|NM_001122829|5|1),intron_variant(MODIFIER|||c.795+62T>G|1113|Upf1|protein_coding|CODING|NM_030680|5|1)
splice_region_variant	Ssbp4	protein_coding	NM_133772:c.427T>G		LOW				rs32752001						chr8	70599835	70599835	A	C	hom	splice_region_variant(LOW|||c.427T>G|363|Ssbp4|protein_coding|CODING|NM_133772|6|1),intron_variant(MODIFIER|||c.426+5T>G|363|Ssbp4|protein_coding|CODING|NM_133772|6|1)
intergenic_region					MODIFIER										chr8	71140512	71140512	C	T	het	intergenic_region(MODIFIER||||||||||1)
intergenic_region					MODIFIER										chr8	71140576	71140576	A	T	het	intergenic_region(MODIFIER||||||||||1)
intergenic_region					MODIFIER				rs108426288						chr8	71143026	71143026	G	A	het	intergenic_region(MODIFIER||||||||||1)
intergenic_region					MODIFIER				rs107804719						chr8	71143033	71143033	A	G	het	intergenic_region(MODIFIER||||||||||1)
intergenic_region					MODIFIER				rs107654798						chr8	71143231	71143231	G	A	het	intergenic_region(MODIFIER||||||||||1)
intergenic_region					MODIFIER				rs230493543						chr8	71143402	71143402	T	G	het	intergenic_region(MODIFIER||||||||||1)
intergenic_region					MODIFIER										chr8	71143481	71143481	C	A	het	intergenic_region(MODIFIER||||||||||1)
intron_variant	Fam129c	protein_coding	NM_001166213:c.595+19G>A		MODIFIER										chr8	71602285	71602285	G	A	het	intron_variant(MODIFIER|||c.595+19G>A|591|Fam129c|protein_coding|CODING|NM_001166213|5|1)
intergenic_region					MODIFIER				rs108003532						chr8	71831703	71831703	C	T	het	intergenic_region(MODIFIER||||||||||1)
intergenic_region					MODIFIER				rs249849620						chr8	71832163	71832163	C	T	het	intergenic_region(MODIFIER||||||||||1)
intergenic_region					MODIFIER										chr8	71850374	71850374	A	G	het	intergenic_region(MODIFIER||||||||||1)
intergenic_region					MODIFIER										chr8	71850389	71850389	C	T	het	intergenic_region(MODIFIER||||||||||1)
intergenic_region					MODIFIER										chr8	71857084	71857084	T	C	het	intergenic_region(MODIFIER||||||||||1)
intron_variant	Inpp4b	protein_coding	NM_001024617:c.1308+173T>C		MODIFIER				rs46619226						chr8	81985587	81985587	T	C	hom	intron_variant(MODIFIER|||c.1308+173T>C|924|Inpp4b|protein_coding|CODING|NM_001024617|13|1)
5_prime_UTR_premature_start_codon_gain_variant	Mylk3	protein_coding	NM_175441		LOW				rs245783224						chr8	85365179	85365179	A	T	hom	5_prime_UTR_premature_start_codon_gain_variant(LOW||||795|Mylk3|protein_coding|CODING|NM_175441|1|1),5_prime_UTR_variant(MODIFIER||5|c.-5T>A|795|Mylk3|protein_coding|CODING|NM_175441|1|1)
intron_variant	Adcy7	protein_coding	NM_001037723:c.2662-69A>C		MODIFIER				rs49203511						chr8	88325298	88325298	A	C	het	intron_variant(MODIFIER|||c.2662-69A>C|1099|Adcy7|protein_coding|CODING|NM_001037723|23|1),intron_variant(MODIFIER|||c.2662-69A>C|1099|Adcy7|protein_coding|CODING|NM_001037724|23|1),intron_variant(MODIFIER|||c.2662-69A>C|1099|Adcy7|protein_coding|CODING|NM_001109756|23|1),intron_variant(MODIFIER|||c.2662-69A>C|1099|Adcy7|protein_coding|CODING|NM_007406|23|1)
intron_variant	Nlrc5	protein_coding	NM_001033207:c.3504-79A>C		MODIFIER										chr8	94500300	94500300	A	C	het	intron_variant(MODIFIER|||c.3504-79A>C|1915|Nlrc5|protein_coding|CODING|NM_001033207|22|1)
synonymous_variant	Nlrc5	SILENT	NM_001033207:p.Leu1603Leu/c.4809G>T	ctG/ctT	LOW										chr8	94520886	94520886	G	T	het	synonymous_variant(LOW|SILENT|ctG/ctT|p.Leu1603Leu/c.4809G>T|1915|Nlrc5|protein_coding|CODING|NM_001033207|38|1)
missense_variant	Cdh11	MISSENSE	NM_009866:p.Ile100Phe/c.298A>T	Att/Ttt	MODERATE										chr8	102674037	102674037	T	A	het	missense_variant(MODERATE|MISSENSE|Att/Ttt|p.Ile100Phe/c.298A>T|796|Cdh11|protein_coding|CODING|NM_009866|4|1)
synonymous_variant	Cdh11	SILENT	NM_009866:p.Gly94Gly/c.282T>A	ggT/ggA	LOW										chr8	102674053	102674053	A	T	het	synonymous_variant(LOW|SILENT|ggT/ggA|p.Gly94Gly/c.282T>A|796|Cdh11|protein_coding|CODING|NM_009866|4|1)
intron_variant	Cmtm4	protein_coding	NM_153582:c.463-63G>T		MODIFIER				rs33441846						chr8	104355354	104355354	C	A	hom	intron_variant(MODIFIER|||c.463-63G>T|208|Cmtm4|protein_coding|CODING|NM_153582|3|1)
intron_variant	Nae1	protein_coding	NM_144931:c.621+113G>C		MODIFIER				rs387388195						chr8	104524222	104524222	C	G	het	intron_variant(MODIFIER|||n.25-28525G>C||Mir297-2||NON_CODING|NR_029648|1|1),intron_variant(MODIFIER|||c.621+113G>C|534|Nae1|protein_coding|CODING|NM_144931|8|1)
intron_variant	Nae1	protein_coding	NM_144931:c.621+91G>A		MODIFIER										chr8	104524244	104524244	C	T	hom	intron_variant(MODIFIER|||n.25-28547G>A||Mir297-2||NON_CODING|NR_029648|1|1),intron_variant(MODIFIER|||c.621+91G>A|534|Nae1|protein_coding|CODING|NM_144931|8|1)
intron_variant	Nae1	protein_coding	NM_144931:c.621+75G>C		MODIFIER										chr8	104524260	104524260	C	G	hom	intron_variant(MODIFIER|||n.25-28563G>C||Mir297-2||NON_CODING|NR_029648|1|1),intron_variant(MODIFIER|||c.621+75G>C|534|Nae1|protein_coding|CODING|NM_144931|8|1)
intron_variant	Nae1	protein_coding	NM_144931:c.621+65G>A		MODIFIER				rs387112167						chr8	104524270	104524270	C	T	hom	intron_variant(MODIFIER|||n.25-28573G>A||Mir297-2||NON_CODING|NR_029648|1|1),intron_variant(MODIFIER|||c.621+65G>A|534|Nae1|protein_coding|CODING|NM_144931|8|1)
intron_variant	Nae1	protein_coding	NM_144931:c.621+33G>C		MODIFIER				rs387747026						chr8	104524302	104524302	C	G	het	intron_variant(MODIFIER|||n.25-28605G>C||Mir297-2||NON_CODING|NR_029648|1|1),intron_variant(MODIFIER|||c.621+33G>C|534|Nae1|protein_coding|CODING|NM_144931|8|1)
intron_variant	Cdh16	protein_coding	NM_007663:c.589+124C>A		MODIFIER				rs263402026						chr8	104621371	104621371	G	T	hom	intron_variant(MODIFIER|||c.499+124C>A|800|Cdh16|protein_coding|CODING|NM_001252627|5|1),intron_variant(MODIFIER|||c.589+124C>A|815|Cdh16|protein_coding|CODING|NM_001252628|6|1),intron_variant(MODIFIER|||c.589+124C>A|830|Cdh16|protein_coding|CODING|NM_007663|6|1)
intron_variant	Terf2	protein_coding	NM_009353:c.1464+77T>G		MODIFIER										chr8	107071798	107071798	A	C	het	intron_variant(MODIFIER|||c.1464+77T>G|540|Terf2|protein_coding|CODING|NM_009353|9|1)
intron_variant	Psmd7	protein_coding	NM_010817:c.530+241T>G		MODIFIER										chr8	107582141	107582141	A	C	het	intron_variant(MODIFIER|||c.530+241T>G|321|Psmd7|protein_coding|CODING|NM_010817|6|1)
missense_variant	Pkd1l3	MISSENSE	NM_001039700:p.Leu361Ser/c.1082T>C	tTa/tCa	MODERATE										chr8	109623606	109623606	T	C	het	missense_variant(MODERATE|MISSENSE|tTa/tCa|p.Leu361Ser/c.1082T>C|2201|Pkd1l3|protein_coding|CODING|NM_001039700|5|1),missense_variant(MODERATE|MISSENSE|tTa/tCa|p.Leu361Ser/c.1082T>C|2151|Pkd1l3|protein_coding|CODING|NM_181544|5|1)
intron_variant	Tat	protein_coding	NM_146214:c.913-224A>C		MODIFIER				rs32567157						chr8	109996570	109996570	A	C	hom	intron_variant(MODIFIER|||c.913-224A>C|454|Tat|protein_coding|CODING|NM_146214|8|1)
intron_variant	Wwox	protein_coding	NM_019573:c.410-16366G>T		MODIFIER				rs220067668						chr8	114472532	114472532	G	T	hom	intron_variant(MODIFIER|||c.410-16366G>T|414|Wwox|protein_coding|CODING|NM_019573|4|1)
synonymous_variant	Bcmo1	SILENT	NM_021486:p.Leu230Leu/c.688T>C	Ttg/Ctg	LOW				rs13480010						chr8	117113432	117113432	T	C	hom	synonymous_variant(LOW|SILENT|Ttg/Ctg|p.Leu230Leu/c.688T>C|526|Bcmo1|protein_coding|CODING|NM_001163028|6|1),synonymous_variant(LOW|SILENT|Ttg/Ctg|p.Leu230Leu/c.688T>C|566|Bcmo1|protein_coding|CODING|NM_021486|6|1)
missense_variant	Ankrd11	MISSENSE	NM_001081379:p.Val2290Leu/c.6868G>C	Gtt/Ctt	MODERATE										chr8	122890181	122890181	C	G	hom	missense_variant(MODERATE|MISSENSE|Gtt/Ctt|p.Val2290Leu/c.6868G>C|2643|Ankrd11|protein_coding|CODING|NM_001081379|9|1),non_coding_exon_variant(MODIFIER|||n.7423G>C||Ankrd11||CODING|NR_037865|10|1)
intron_variant	Spire2	protein_coding	NM_172287:c.988-25A>C		MODIFIER										chr8	123358085	123358085	A	C	het	intron_variant(MODIFIER|||c.988-25A>C|718|Spire2|protein_coding|CODING|NM_172287|6|1)
intron_variant	Nup133	protein_coding	NM_172288:c.1589+107G>A		MODIFIER										chr8	123927023	123927023	C	T	hom	intron_variant(MODIFIER|||c.1589+107G>A|1155|Nup133|protein_coding|CODING|NM_172288|12|1)
intron_variant	Capn9	protein_coding	NM_023709:c.1870+176T>G		MODIFIER				rs49707042						chr8	124614802	124614802	T	G	hom	intron_variant(MODIFIER|||c.1870+176T>G|690|Capn9|protein_coding|CODING|NM_023709|17|1)
intron_variant	Slc35f3	protein_coding	NM_175434:c.402-31T>C		MODIFIER										chr8	126382084	126382084	T	C	het	intron_variant(MODIFIER|||c.402-31T>C|421|Slc35f3|protein_coding|CODING|NM_175434|2|1)
intron_variant	Slc35f3	protein_coding	NM_175434:c.402-25T>C		MODIFIER										chr8	126382090	126382090	T	C	het	intron_variant(MODIFIER|||c.402-25T>C|421|Slc35f3|protein_coding|CODING|NM_175434|2|1)
synonymous_variant	Mmp1b	SILENT	NM_032007:p.Thr112Thr/c.336T>A	acT/acA	LOW										chr9	7386875	7386875	A	T	het	synonymous_variant(LOW|SILENT|acT/acA|p.Thr112Thr/c.336T>A|463|Mmp1b|protein_coding|CODING|NM_032007|2|1)
synonymous_variant	Mmp1b	SILENT	NM_032007:p.Val72Val/c.216A>G	gtA/gtG	LOW										chr9	7386995	7386995	T	C	het	synonymous_variant(LOW|SILENT|gtA/gtG|p.Val72Val/c.216A>G|463|Mmp1b|protein_coding|CODING|NM_032007|2|1)
intron_variant	Cntn5	protein_coding	NM_001170787:c.3027+68T>G		MODIFIER										chr9	9673214	9673214	A	C	het	intron_variant(MODIFIER|||c.2412+68T>G|893|Cntn5|protein_coding|CODING|NM_001033359|19|1),intron_variant(MODIFIER|||c.3027+68T>G|1098|Cntn5|protein_coding|CODING|NM_001170787|23|1)
intron_variant	Cntn5	protein_coding	NM_001170787:c.3027+61T>G		MODIFIER										chr9	9673221	9673221	A	C	het	intron_variant(MODIFIER|||c.2412+61T>G|893|Cntn5|protein_coding|CODING|NM_001033359|19|1),intron_variant(MODIFIER|||c.3027+61T>G|1098|Cntn5|protein_coding|CODING|NM_001170787|23|1)
upstream_gene_variant	Cep57	protein_coding	NM_026665		MODIFIER										chr9	13828567	13828567	T	C	hom	upstream_gene_variant(MODIFIER||1514|||Cep57||CODING|NR_037622||1),upstream_gene_variant(MODIFIER||1460||500|Cep57|protein_coding|CODING|NM_026665||1),intron_variant(MODIFIER|||c.88-193T>C|339|Fam76b|protein_coding|CODING|NM_176836|1|1)
intron_variant	Fam76b	protein_coding	NM_176836:c.208-228G>A		MODIFIER				rs259568423						chr9	13830754	13830754	G	A	hom	intron_variant(MODIFIER|||c.208-228G>A|339|Fam76b|protein_coding|CODING|NM_176836|3|1)
downstream_gene_variant	Taf1d	protein_coding	NM_029248		MODIFIER				rs230482903						chr9	15312164	15312164	T	C	hom	downstream_gene_variant(MODIFIER||60||322|Taf1d|protein_coding|CODING|NM_029248||1),downstream_gene_variant(MODIFIER||59||290|Taf1d|protein_coding|CODING|NM_027261||1),intron_variant(MODIFIER|||n.952+469T>C||Taf1d||CODING|NR_028401|6|1)
synonymous_variant	Rdh8	SILENT	NM_001030290:p.Ser110Ser/c.330C>T	agC/agT	LOW				rs219219688						chr9	20823368	20823368	C	T	hom	synonymous_variant(LOW|SILENT|agC/agT|p.Ser110Ser/c.330C>T|317|Rdh8|protein_coding|CODING|NM_001030290|3|1)
intron_variant	Kank2	protein_coding	NM_145611:c.37+71T>G		MODIFIER										chr9	21796009	21796009	A	C	het	intron_variant(MODIFIER|||c.37+71T>G|843|Kank2|protein_coding|CODING|NM_145611|2|1)
missense_variant	Herpud2	MISSENSE	NM_020586:p.Val85Leu/c.253G>C	Gtc/Ctc	MODERATE				rs217366063						chr9	25130622	25130622	C	G	hom	missense_variant(MODERATE|MISSENSE|Gtc/Ctc|p.Val85Leu/c.253G>C|404|Herpud2|protein_coding|CODING|NM_020586|3|1)
intron_variant	St14	protein_coding	NM_011176:c.2406+20A>G		MODIFIER										chr9	31090382	31090382	T	C	het	intron_variant(MODIFIER|||c.2406+20A>G|855|St14|protein_coding|CODING|NM_011176|18|1)
intron_variant	St14	protein_coding	NM_011176:c.2406+14A>G		MODIFIER										chr9	31090388	31090388	T	C	het	intron_variant(MODIFIER|||c.2406+14A>G|855|St14|protein_coding|CODING|NM_011176|18|1)
splice_region_variant	St14	protein_coding	NM_011176:c.2407T>G		LOW										chr9	31090396	31090396	A	C	het	splice_region_variant(LOW|||c.2407T>G|855|St14|protein_coding|CODING|NM_011176|18|1),intron_variant(MODIFIER|||c.2406+6T>G|855|St14|protein_coding|CODING|NM_011176|18|1)
intron_variant	Nfrkb	protein_coding	NM_172766:c.1083-131G>T		MODIFIER				rs108283531						chr9	31399808	31399808	G	T	hom	intron_variant(MODIFIER|||c.1083-131G>T|1296|Nfrkb|protein_coding|CODING|NM_172766|9|1)
missense_variant	Pdzd3	MISSENSE	NM_133226:p.Cys158Arg/c.472T>C	Tgc/Cgc	MODERATE										chr9	44249891	44249891	A	G	hom	missense_variant(MODERATE|MISSENSE|Tgc/Cgc|p.Cys158Arg/c.472T>C|498|Pdzd3|protein_coding|CODING|NM_133226|5|1)
missense_variant	Ube4a	MISSENSE	NM_145400:p.Asn583Tyr/c.1747A>T	Aac/Tac	MODERATE										chr9	44942695	44942695	T	A	hom	missense_variant(MODERATE|MISSENSE|Aac/Tac|p.Asn583Tyr/c.1747A>T|1028|Ube4a|protein_coding|CODING|NM_145400|12|1)
intron_variant	Cep164	protein_coding	NM_001081373:c.195-124G>A		MODIFIER				rs29838091						chr9	45810032	45810032	C	T	hom	intron_variant(MODIFIER|||c.195-124G>A|1333|Cep164|protein_coding|CODING|NM_001081373|3|1)
missense_variant	Bud13	MISSENSE	NM_146000:p.Thr160Pro/c.478A>C	Aca/Cca	MODERATE										chr9	46287820	46287820	A	C	het	missense_variant(MODERATE|MISSENSE|Aca/Cca|p.Thr160Pro/c.478A>C|637|Bud13|protein_coding|CODING|NM_146000|4|1)
intron_variant	4931429L15Rik	protein_coding	NM_183104:c.478+21T>G		MODIFIER										chr9	46308734	46308734	A	C	het	intron_variant(MODIFIER|||c.478+21T>G|379|4931429L15Rik|protein_coding|CODING|NM_183104|7|1)
intergenic_region					MODIFIER										chr9	48450433	48450433	C	T	het	intergenic_region(MODIFIER||||||||||1)
intergenic_region					MODIFIER										chr9	48450495	48450495	C	T	het	intergenic_region(MODIFIER||||||||||1)
intergenic_region					MODIFIER										chr9	48450577	48450577	G	T	het	intergenic_region(MODIFIER||||||||||1)
intron_variant	Dlat	protein_coding	NM_145614:c.1499+41T>C		MODIFIER				rs51381578						chr9	50640183	50640183	A	G	hom	intron_variant(MODIFIER|||c.1499+41T>C|642|Dlat|protein_coding|CODING|NM_145614|11|1)
intron_variant	Ppcdc	protein_coding	NM_176831:c.135+153G>A		MODIFIER				rs220818179						chr9	57434750	57434750	C	T	hom	intron_variant(MODIFIER|||c.135+153G>A|204|Ppcdc|protein_coding|CODING|NM_176831|3|1)
intergenic_region					MODIFIER										chr9	65507510	65507510	G	C	het	intergenic_region(MODIFIER||||||||||1)
intron_variant	Rab8b	protein_coding	NM_173413:c.324+105C>G		MODIFIER										chr9	66854563	66854563	G	C	het	intron_variant(MODIFIER|||c.324+105C>G|207|Rab8b|protein_coding|CODING|NM_173413|4|1)
intron_variant	Vps13c	protein_coding	NM_177184:c.2405+1211C>T		MODIFIER				rs221639310						chr9	67899961	67899961	C	T	hom	intron_variant(MODIFIER|||c.2405+1211C>T|3748|Vps13c|protein_coding|CODING|NM_177184|24|1)
missense_variant	Trim43b	MISSENSE	NM_001170884:p.Lys160Ile/c.479A>T	aAa/aTa	MODERATE										chr9	89090621	89090621	T	A	het	missense_variant(MODERATE|MISSENSE|aAa/aTa|p.Lys160Ile/c.479A>T|445|Trim43b|protein_coding|CODING|NM_001170884|3|1)
intron_variant	Acad11	protein_coding	NM_175324:c.243+32T>C		MODIFIER				rs46762584						chr9	104073753	104073753	T	C	hom	intron_variant(MODIFIER|||c.243+32T>C|779|Acad11|protein_coding|CODING|NM_175324|2|1)
intron_variant	Col6a6	protein_coding	NM_001102607:c.4269+148C>G		MODIFIER				rs250490495						chr9	105759903	105759903	G	C	hom	intron_variant(MODIFIER|||c.4269+148C>G|2265|Col6a6|protein_coding|CODING|NM_001102607|13|1)
intron_variant	Wdr6	protein_coding	NM_031392:c.100+131T>G		MODIFIER										chr9	108578363	108578363	A	C	het	downstream_gene_variant(MODIFIER||463||503|P4htm|protein_coding|CODING|NM_028944||1),intron_variant(MODIFIER|||c.100+131T>G|1125|Wdr6|protein_coding|CODING|NM_031392|1|1)
intron_variant	Col7a1	protein_coding	NM_007738:c.4219-29C>T		MODIFIER										chr9	108965129	108965129	C	T	hom	intron_variant(MODIFIER|||c.4219-29C>T|2944|Col7a1|protein_coding|CODING|NM_007738|37|1)
missense_variant	Fbxw21	MISSENSE	NM_177069:p.His305Arg/c.914A>G	cAt/cGt	MODERATE				rs30173188						chr9	109145537	109145537	T	C	hom	missense_variant(MODERATE|MISSENSE|cAt/cGt|p.His305Arg/c.914A>G|468|Fbxw21|protein_coding|CODING|NM_177069|7|1)
3_prime_UTR_variant	Pth1r	protein_coding	NM_001083935:c.*101C>A		MODIFIER										chr9	110722153	110722153	G	T	het	3_prime_UTR_variant(MODIFIER||101|c.*101C>A|591|Pth1r|protein_coding|CODING|NM_001083935|15|1),3_prime_UTR_variant(MODIFIER||101|c.*101C>A|591|Pth1r|protein_coding|CODING|NM_001083936|14|1),3_prime_UTR_variant(MODIFIER||101|c.*101C>A|591|Pth1r|protein_coding|CODING|NM_011199|16|1)
intron_variant	Glb1	protein_coding	NM_009752:c.79-58A>C		MODIFIER										chr9	114416903	114416903	A	C	het	intron_variant(MODIFIER|||c.79-58A>C|647|Glb1|protein_coding|CODING|NM_009752|1|1)
intron_variant	Scn11a	protein_coding	NM_011887:c.3702+110A>G		MODIFIER										chr9	119769651	119769651	T	C	het	intron_variant(MODIFIER|||c.3702+110A>G|1765|Scn11a|protein_coding|CODING|NM_011887|22|1)
missense_variant	Xirp1	MISSENSE	NM_011724:p.Gln970Pro/c.2909A>C	cAa/cCa	MODERATE				rs49019729						chr9	120016907	120016907	T	G	hom	missense_variant(MODERATE|MISSENSE|cAa/cCa|p.Gln970Pro/c.2909A>C|1132|Xirp1|protein_coding|CODING|NM_011724|2|1)
intron_variant	Myrip	protein_coding	NM_144557:c.333-26C>T		MODIFIER				rs264442628						chr9	120417114	120417114	C	T	hom	intron_variant(MODIFIER|||c.333-26C>T|856|Myrip|protein_coding|CODING|NM_144557|3|1)
3_prime_UTR_variant	Lars2	protein_coding	NM_153168:c.*422A>T		MODIFIER				rs244775368						chr9	123462100	123462100	A	T	hom	3_prime_UTR_variant(MODIFIER||422|c.*422A>T|902|Lars2|protein_coding|CODING|NM_153168|21|1)
intron_variant	Slc6a20a	protein_coding	NM_139142:c.262+10T>A		MODIFIER				rs247311812						chr9	123664543	123664543	A	T	het	intron_variant(MODIFIER|||c.262+10T>A|592|Slc6a20a|protein_coding|CODING|NM_139142|2|1)
intron_variant	Slc6a20a	protein_coding	NM_139142:c.122-45G>T		MODIFIER										chr9	123664738	123664738	C	A	het	intron_variant(MODIFIER|||c.122-45G>T|592|Slc6a20a|protein_coding|CODING|NM_139142|1|1)
intergenic_region					MODIFIER										chr10	5215133	5215133	T	C	hom	intergenic_region(MODIFIER||||||||||1)
intron_variant	Enpp1	protein_coding	NM_008813:c.1111-109A>C		MODIFIER				rs107868925						chr10	24662084	24662084	T	G	hom	intron_variant(MODIFIER|||c.1111-109A>C|905|Enpp1|protein_coding|CODING|NM_008813|11|1)
intron_variant	Lama2	protein_coding	NM_008481:c.7737+53G>A		MODIFIER				rs256423907						chr10	27015326	27015326	C	T	hom	intron_variant(MODIFIER|||c.7737+53G>A|3118|Lama2|protein_coding|CODING|NM_008481|54|1)
intron_variant	Lama2	protein_coding	NM_008481:c.2737+29G>C		MODIFIER				rs51751664						chr10	27212014	27212014	C	G	hom	intron_variant(MODIFIER|||c.2737+29G>C|3118|Lama2|protein_coding|CODING|NM_008481|19|1)
intron_variant	Amd2	protein_coding	NM_007444:c.864+75G>C		MODIFIER										chr10	40290043	40290043	C	G	het	intron_variant(MODIFIER|||c.864+75G>C|334|Amd2|protein_coding|CODING|NM_007444|7|1),intron_variant(MODIFIER|||c.864+75G>C|334|Amd1|protein_coding|CODING|NM_009665|7|1)
synonymous_variant	Slc22a16	SILENT	NM_027572:p.Val412Val/c.1236G>A	gtG/gtA	LOW										chr10	40587554	40587554	G	A	het	synonymous_variant(LOW|SILENT|gtG/gtA|p.Val412Val/c.1236G>A|649|Slc22a16|protein_coding|CODING|NM_027572|5|1)
intron_variant	Cdc40	protein_coding	NM_027879:c.630+222A>G		MODIFIER										chr10	40850708	40850708	T	C	hom	intron_variant(MODIFIER|||c.630+222A>G|579|Cdc40|protein_coding|CODING|NM_027879|5|1)
intron_variant	Foxo3	protein_coding	NM_019740:c.*35+9G>A		MODIFIER				rs36580453						chr10	42196457	42196457	C	T	hom	intron_variant(MODIFIER|||c.*35+9G>A|672|Foxo3|protein_coding|CODING|NM_019740|3|1)
intergenic_region					MODIFIER				rs108794714						chr10	58223637	58223637	A	C	het	intergenic_region(MODIFIER||||||||||1)
intergenic_region					MODIFIER										chr10	58223836	58223836	A	G	het	intergenic_region(MODIFIER||||||||||1)
intergenic_region					MODIFIER										chr10	58223859	58223859	A	T	het	intergenic_region(MODIFIER||||||||||1)
intergenic_region					MODIFIER										chr10	58223868	58223868	A	G	het	intergenic_region(MODIFIER||||||||||1)
intergenic_region					MODIFIER										chr10	58223879	58223879	G	C	het	intergenic_region(MODIFIER||||||||||1)
intergenic_region					MODIFIER										chr10	58223891	58223891	G	A	het	intergenic_region(MODIFIER||||||||||1)
intergenic_region					MODIFIER										chr10	58223937	58223937	G	A	het	intergenic_region(MODIFIER||||||||||1)
intergenic_region					MODIFIER										chr10	58224027	58224027	G	T	het	intergenic_region(MODIFIER||||||||||1)
intergenic_region					MODIFIER				rs108209913						chr10	58224038	58224038	C	A	het	intergenic_region(MODIFIER||||||||||1)
intergenic_region					MODIFIER				rs108607431						chr10	58224064	58224064	T	A	het	intergenic_region(MODIFIER||||||||||1)
intergenic_region					MODIFIER				rs46085258						chr10	58224075	58224075	G	T	het	intergenic_region(MODIFIER||||||||||1)
intergenic_region					MODIFIER										chr10	58225195	58225195	T	C	het	intergenic_region(MODIFIER||||||||||1)
missense_variant	Dux	MISSENSE	NM_001081954:p.Gln251Arg/c.752A>G	cAa/cGa	MODERATE				rs47052753						chr10	58231924	58231924	T	C	het	missense_variant(MODERATE|MISSENSE|cAa/cGa|p.Gln251Arg/c.752A>G|674|Dux|protein_coding|CODING|NM_001081954|1|1)
missense_variant	Dux	MISSENSE	NM_001081954:p.Arg230Gly/c.688A>G	Aga/Gga	MODERATE				rs51970344						chr10	58231988	58231988	T	C	het	missense_variant(MODERATE|MISSENSE|Aga/Gga|p.Arg230Gly/c.688A>G|674|Dux|protein_coding|CODING|NM_001081954|1|1)
missense_variant	Dux	MISSENSE	NM_001081954:p.Arg54Gln/c.161G>A	cGa/cAa	MODERATE										chr10	58232515	58232515	C	T	het	missense_variant(MODERATE|MISSENSE|cGa/cAa|p.Arg54Gln/c.161G>A|674|Dux|protein_coding|CODING|NM_001081954|1|1)
missense_variant	Gm4981	MISSENSE	NM_001034869:p.Ala135Glu/c.404C>A	gCa/gAa	MODERATE										chr10	58235987	58235987	G	T	hom	missense_variant(MODERATE|MISSENSE|gCa/gAa|p.Ala135Glu/c.404C>A|291|Gm4981|protein_coding|CODING|NM_001034869|1|1)
upstream_gene_variant	Gm4981	protein_coding	NM_001034869		MODIFIER				rs252744279						chr10	58236848	58236848	A	G	het	upstream_gene_variant(MODIFIER||188||291|Gm4981|protein_coding|CODING|NM_001034869||1),intergenic_region(MODIFIER||||||||||1)
intron_variant	Cdh23	protein_coding	NM_001252635:c.9374+146A>G		MODIFIER				rs50422567						chr10	60305432	60305432	T	C	hom	intron_variant(MODIFIER|||c.9374+146A>G|3352|Cdh23|protein_coding|CODING|NM_001252635|65|1),intron_variant(MODIFIER|||c.9375+146A>G|3352|Cdh23|protein_coding|CODING|NM_023370|65|1|WARNING_TRANSCRIPT_INCOMPLETE),intron_variant(MODIFIER|||n.9781+146A>G||Cdh23||CODING|NR_045556|65|1)
intron_variant	Cdh23	protein_coding	NM_001252635:c.5814+65A>G		MODIFIER										chr10	60329741	60329741	T	C	het	intron_variant(MODIFIER|||c.5814+65A>G|3352|Cdh23|protein_coding|CODING|NM_001252635|43|1),intron_variant(MODIFIER|||c.5815+65A>G|3352|Cdh23|protein_coding|CODING|NM_023370|43|1|WARNING_TRANSCRIPT_INCOMPLETE),intron_variant(MODIFIER|||n.6221+65A>G||Cdh23||CODING|NR_045556|43|1)
intron_variant	Pald1	protein_coding	NM_013753:c.1236+95A>G		MODIFIER										chr10	61346666	61346666	T	C	het	intron_variant(MODIFIER|||c.1236+95A>G|859|Pald1|protein_coding|CODING|NM_013753|10|1)
missense_variant	Jmjd1c	MISSENSE	NM_207221:p.Leu1895Pro/c.5684T>C	cTg/cCg	MODERATE				rs13480628						chr10	67238174	67238174	T	C	hom	missense_variant(MODERATE|MISSENSE|cTg/cCg|p.Leu1715Pro/c.5144T>C|2350|Jmjd1c|protein_coding|CODING|NM_001242396|13|1),missense_variant(MODERATE|MISSENSE|cTg/cCg|p.Leu1895Pro/c.5684T>C|2530|Jmjd1c|protein_coding|CODING|NM_207221|14|1)
intron_variant	Rtkn2	protein_coding	NM_001081346:c.350-75C>T		MODIFIER				rs29367128						chr10	68003129	68003129	C	T	hom	intron_variant(MODIFIER|||c.350-75C>T|602|Rtkn2|protein_coding|CODING|NM_001081346|4|1)
intron_variant	Bicc1	protein_coding	NM_031397:c.2801-2423T>C		MODIFIER				rs49419429						chr10	70927801	70927801	A	G	hom	intron_variant(MODIFIER|||c.2801-2423T>C|977|Bicc1|protein_coding|CODING|NM_031397|20|1)
intron_variant	Susd2	protein_coding	NM_027890:c.598+195C>G		MODIFIER				rs48333427						chr10	75641238	75641238	G	C	hom	intron_variant(MODIFIER|||c.238+195C>G|700|Susd2|protein_coding|CODING|NM_001162913|2|1),intron_variant(MODIFIER|||c.598+195C>G|820|Susd2|protein_coding|CODING|NM_027890|4|1)
downstream_gene_variant	Gm867	protein_coding	NM_001277132		MODIFIER				rs50869969						chr10	75937468	75937468	T	C	hom	downstream_gene_variant(MODIFIER||255||151|Gm867|protein_coding|CODING|NM_001277132||1),intron_variant(MODIFIER|||c.397+14T>C|138|Chchd10|protein_coding|CODING|NM_175329|3|1)
synonymous_variant	Col18a1	SILENT	NM_001109991:p.Pro1131Pro/c.3393C>A	ccC/ccA	LOW				rs8244810						chr10	77059925	77059925	G	T	hom	synonymous_variant(LOW|SILENT|ccC/ccA|p.Pro1131Pro/c.3393C>A|1527|Col18a1|protein_coding|CODING|NM_001109991|33|1),synonymous_variant(LOW|SILENT|ccC/ccA|p.Pro919Pro/c.2757C>A|1315|Col18a1|protein_coding|CODING|NM_009929|34|1)
intron_variant	Icosl	protein_coding	NM_015790:c.929-158T>C		MODIFIER				rs29348417						chr10	78076986	78076986	T	C	hom	intron_variant(MODIFIER|||c.929-158T>C|322|Icosl|protein_coding|CODING|NM_015790|5|1)
intron_variant	Pdxk	protein_coding	NM_172134:c.142+104C>G		MODIFIER										chr10	78453370	78453370	G	C	het	intron_variant(MODIFIER|||c.142+104C>G|312|Pdxk|protein_coding|CODING|NM_172134|2|1)
missense_variant	Vmn2r80	MISSENSE	NM_001103368:p.Asn316Ser/c.947A>G	aAt/aGt	MODERATE				rs244287559						chr10	79169477	79169477	A	G	hom	missense_variant(MODERATE|MISSENSE|aAt/aGt|p.Asn316Ser/c.947A>G|863|Vmn2r80|protein_coding|CODING|NM_001103368|3|1)
downstream_gene_variant	Dot1l	protein_coding	NM_199322		MODIFIER				rs13459122						chr10	80795365	80795365	A	T	hom	downstream_gene_variant(MODIFIER||734||164|Plekhj1|protein_coding|CODING|NM_023900||1),downstream_gene_variant(MODIFIER||1018||1540|Dot1l|protein_coding|CODING|NM_199322||1),intergenic_region(MODIFIER||||||||||1)
missense_variant	Eef2	MISSENSE	NM_007907:p.Glu83Lys/c.247G>A	Gag/Aag	MODERATE										chr10	81178081	81178081	G	A	het	missense_variant(MODERATE|MISSENSE|Gag/Aag|p.Glu83Lys/c.247G>A|858|Eef2|protein_coding|CODING|NM_007907|3|1),upstream_gene_variant(MODIFIER||880|||Snord37||NON_CODING|NR_028549||1)
synonymous_variant	Eef2	SILENT	NM_007907:p.Pro106Pro/c.318A>C	ccA/ccC	LOW				rs215709107						chr10	81178152	81178152	A	C	het	synonymous_variant(LOW|SILENT|ccA/ccC|p.Pro106Pro/c.318A>C|858|Eef2|protein_coding|CODING|NM_007907|3|1),upstream_gene_variant(MODIFIER||809|||Snord37||NON_CODING|NR_028549||1)
downstream_gene_variant	Syn3	protein_coding	NM_013722		MODIFIER										chr10	86047702	86047702	A	C	het	downstream_gene_variant(MODIFIER||1044||579|Syn3|protein_coding|CODING|NM_013722||1),intron_variant(MODIFIER|||c.1186-20A>C|523|Fbxo7|protein_coding|CODING|NM_153195|8|1)
synonymous_variant	Stab2	SILENT	NM_138673:p.Leu8Leu/c.24C>T	ctC/ctT	LOW										chr10	87007858	87007858	G	A	hom	synonymous_variant(LOW|SILENT|ctC/ctT|p.Leu8Leu/c.24C>T|2559|Stab2|protein_coding|CODING|NM_138673|1|1)
missense_variant	Pmch	MISSENSE	NM_029971:p.Ile132Thr/c.395T>C	aTt/aCt	MODERATE				rs246274290						chr10	88091833	88091833	T	C	hom	missense_variant(MODERATE|MISSENSE|aTt/aCt|p.Ile132Thr/c.395T>C|165|Pmch|protein_coding|CODING|NM_029971|2|1),3_prime_UTR_variant(MODIFIER||1022|c.*1022A>G|573|Parpbp|protein_coding|CODING|NM_029249|11|1)
intron_variant	Utp20	protein_coding	NM_175158:c.45+147T>A		MODIFIER										chr10	88826459	88826459	A	T	het	intron_variant(MODIFIER|||c.45+147T>A|2789|Utp20|protein_coding|CODING|NM_175158|1|1)
intron_variant	Anks1b	protein_coding	NM_001128086:c.2872-107A>C		MODIFIER				rs227468604						chr10	90897140	90897140	A	C	het	intron_variant(MODIFIER|||c.2872-107A>C|1252|Anks1b|protein_coding|CODING|NM_001128086|18|1|WARNING_TRANSCRIPT_INCOMPLETE),intron_variant(MODIFIER|||c.565-107A>C|507|Anks1b|protein_coding|CODING|NM_001177396|4|1|WARNING_TRANSCRIPT_INCOMPLETE),intron_variant(MODIFIER|||c.394-107A>C|401|Anks1b|protein_coding|CODING|NM_001177397|5|1|WARNING_TRANSCRIPT_INCOMPLETE),intron_variant(MODIFIER|||c.564+1934…
intron_variant	Xpot	protein_coding	NM_001081056:c.1182+100C>A		MODIFIER										chr10	121609024	121609024	G	T	het	intron_variant(MODIFIER|||c.1182+100C>A|962|Xpot|protein_coding|CODING|NM_001081056|11|1)
intron_variant	B4galnt1	protein_coding	NM_027739:c.920-45A>C		MODIFIER										chr10	127169933	127169933	A	C	het	downstream_gene_variant(MODIFIER||1410||244|B4galnt1|protein_coding|CODING|NM_001244617||1),downstream_gene_variant(MODIFIER||1410||280|B4galnt1|protein_coding|CODING|NM_001244618||1),intron_variant(MODIFIER|||c.812-45A>C|533|B4galnt1|protein_coding|CODING|NM_008080|7|1),intron_variant(MODIFIER|||c.920-45A>C|569|B4galnt1|protein_coding|CODING|NM_027739|6|1),intron_variant(MODIFIER|||n.996-45A>C||…
intron_variant	Gli1	protein_coding	NM_010296:c.193+167G>T		MODIFIER				rs46294478						chr10	127337905	127337905	C	A	hom	intron_variant(MODIFIER|||c.193+167G>T|1111|Gli1|protein_coding|CODING|NM_010296|4|1)
intron_variant	Erbb3	protein_coding	NM_010153:c.234+145T>G		MODIFIER										chr10	128585995	128585995	A	C	het	intron_variant(MODIFIER|||c.234+145T>G|1339|Erbb3|protein_coding|CODING|NM_010153|2|1)
intron_variant	Ikzf4	protein_coding	NM_011772:c.547+44T>G		MODIFIER										chr10	128641009	128641009	A	C	het	intron_variant(MODIFIER|||c.547+44T>G|586|Ikzf4|protein_coding|CODING|NM_011772|4|1)
intron_variant	Gdf11	protein_coding	NM_010272:c.439+189A>G		MODIFIER										chr10	128891058	128891058	T	C	het	intron_variant(MODIFIER|||c.439+189A>G|405|Gdf11|protein_coding|CODING|NM_010272|1|1)
upstream_gene_variant	Olfr782	protein_coding	NM_001011797		MODIFIER				rs13480829						chr10	129350405	129350405	G	A	hom	upstream_gene_variant(MODIFIER||160||314|Olfr782|protein_coding|CODING|NM_001011797||1),intergenic_region(MODIFIER||||||||||1)
splice_region_variant	Sfi1	protein_coding	NM_030207:c.3222G>A		LOW				rs238804314						chr11	3133205	3133205	C	T	het	splice_region_variant(LOW|||c.3222G>A|1216|Sfi1|protein_coding|CODING|NM_030207|30|1),synonymous_variant(LOW|SILENT|gtG/gtA|p.Val1074Val/c.3222G>A|1216|Sfi1|protein_coding|CODING|NM_030207|30|1),downstream_gene_variant(MODIFIER||1261|||Pisd-ps1||NON_CODING|NR_003517||1)
synonymous_variant	Sfi1	SILENT	NM_030207:p.Pro957Pro/c.2871A>G	ccA/ccG	LOW				rs256023012						chr11	3135342	3135342	T	C	het	synonymous_variant(LOW|SILENT|ccA/ccG|p.Pro957Pro/c.2871A>G|1216|Sfi1|protein_coding|CODING|NM_030207|27|1)
intron_variant	Sfi1	protein_coding	NM_030207:c.2670+12A>C		MODIFIER				rs237607444						chr11	3135642	3135642	T	G	het	intron_variant(MODIFIER|||c.2670+12A>C|1216|Sfi1|protein_coding|CODING|NM_030207|26|1)
intron_variant	Sfi1	protein_coding	NM_030207:c.850+96C>T		MODIFIER				rs215169334						chr11	3164461	3164461	G	A	het	intron_variant(MODIFIER|||c.850+96C>T|1216|Sfi1|protein_coding|CODING|NM_030207|9|1)
synonymous_variant	Sfi1	SILENT	NM_030207:p.Ala251Ala/c.753C>T	gcC/gcT	LOW				rs232110121						chr11	3164654	3164654	G	A	het	synonymous_variant(LOW|SILENT|gcC/gcT|p.Ala251Ala/c.753C>T|1216|Sfi1|protein_coding|CODING|NM_030207|9|1)
intron_variant	Sfi1	protein_coding	NM_030207:c.266+118A>G		MODIFIER				rs224521339						chr11	3185947	3185947	T	C	het	intron_variant(MODIFIER|||c.266+118A>G|1216|Sfi1|protein_coding|CODING|NM_030207|4|1)
missense_variant	Sfi1	MISSENSE	NM_030207:p.Thr84Ile/c.251C>T	aCt/aTt	MODERATE										chr11	3186080	3186080	G	A	het	missense_variant(MODERATE|MISSENSE|aCt/aTt|p.Thr84Ile/c.251C>T|1216|Sfi1|protein_coding|CODING|NM_030207|4|1)
intron_variant	Sfi1	protein_coding	NM_030207:c.195-134T>C		MODIFIER				rs220849660						chr11	3186270	3186270	A	G	hom	intron_variant(MODIFIER|||c.195-134T>C|1216|Sfi1|protein_coding|CODING|NM_030207|3|1)
intron_variant	Sfi1	protein_coding	NM_030207:c.195-141C>T		MODIFIER				rs240891555						chr11	3186277	3186277	G	A	hom	intron_variant(MODIFIER|||c.195-141C>T|1216|Sfi1|protein_coding|CODING|NM_030207|3|1)
intron_variant	Sfi1	protein_coding	NM_030207:c.194+192C>T		MODIFIER				rs229489030						chr11	3187048	3187048	G	A	het	intron_variant(MODIFIER|||c.194+192C>T|1216|Sfi1|protein_coding|CODING|NM_030207|3|1)
intron_variant	Sfi1	protein_coding	NM_030207:c.194+176C>A		MODIFIER				rs243708847						chr11	3187064	3187064	G	T	het	intron_variant(MODIFIER|||c.194+176C>A|1216|Sfi1|protein_coding|CODING|NM_030207|3|1)
intron_variant	Sfi1	protein_coding	NM_030207:c.194+159G>A		MODIFIER				rs217550964						chr11	3187081	3187081	C	T	het	intron_variant(MODIFIER|||c.194+159G>A|1216|Sfi1|protein_coding|CODING|NM_030207|3|1)
intron_variant	Sfi1	protein_coding	NM_030207:c.194+134G>A		MODIFIER				rs235607113						chr11	3187106	3187106	C	T	het	intron_variant(MODIFIER|||c.194+134G>A|1216|Sfi1|protein_coding|CODING|NM_030207|3|1)
intron_variant	Sfi1	protein_coding	NM_030207:c.194+121G>A		MODIFIER				rs253630243						chr11	3187119	3187119	C	T	het	intron_variant(MODIFIER|||c.194+121G>A|1216|Sfi1|protein_coding|CODING|NM_030207|3|1)
intron_variant	Sfi1	protein_coding	NM_030207:c.194+104G>A		MODIFIER				rs216708313						chr11	3187136	3187136	C	T	het	intron_variant(MODIFIER|||c.194+104G>A|1216|Sfi1|protein_coding|CODING|NM_030207|3|1)
intron_variant	Sfi1	protein_coding	NM_030207:c.194+31G>T		MODIFIER				rs237395907						chr11	3187209	3187209	C	A	hom	intron_variant(MODIFIER|||c.194+31G>T|1216|Sfi1|protein_coding|CODING|NM_030207|3|1)
intron_variant	Sfi1	protein_coding	NM_030207:c.194+19C>T		MODIFIER				rs262174412						chr11	3187221	3187221	G	A	het	intron_variant(MODIFIER|||c.194+19C>T|1216|Sfi1|protein_coding|CODING|NM_030207|3|1)
synonymous_variant	Sfi1	SILENT	NM_030207:p.Arg56Arg/c.168G>A	cgG/cgA	LOW				rs221942023						chr11	3187266	3187266	C	T	hom	synonymous_variant(LOW|SILENT|cgG/cgA|p.Arg56Arg/c.168G>A|1216|Sfi1|protein_coding|CODING|NM_030207|3|1)
missense_variant	Sfi1	MISSENSE	NM_030207:p.Thr23Ala/c.67A>G	Acc/Gcc	MODERATE				rs236116745						chr11	3187367	3187367	T	C	hom	missense_variant(MODERATE|MISSENSE|Acc/Gcc|p.Thr23Ala/c.67A>G|1216|Sfi1|protein_coding|CODING|NM_030207|3|1)
intron_variant	Sfi1	protein_coding	NM_030207:c.23+191T>A		MODIFIER				rs257460404						chr11	3188750	3188750	A	T	het	intron_variant(MODIFIER|||c.23+191T>A|1216|Sfi1|protein_coding|CODING|NM_030207|2|1)
intron_variant	Sfi1	protein_coding	NM_030207:c.23+49T>C		MODIFIER				rs213664603						chr11	3188892	3188892	A	G	hom	intron_variant(MODIFIER|||c.23+49T>C|1216|Sfi1|protein_coding|CODING|NM_030207|2|1)
5_prime_UTR_variant	Sfi1	protein_coding	NM_030207:c.-60A>G		MODIFIER				rs230250844						chr11	3189023	3189023	T	C	hom	5_prime_UTR_variant(MODIFIER||60|c.-60A>G|1216|Sfi1|protein_coding|CODING|NM_030207|2|1)
intron_variant	Sfi1	protein_coding	NM_030207:c.-93-140C>A		MODIFIER				rs263952034						chr11	3189196	3189196	G	T	hom	intron_variant(MODIFIER|||c.-93-140C>A|1216|Sfi1|protein_coding|CODING|NM_030207|1|1)
intron_variant	Inpp5j	protein_coding	NM_172439:c.1602+17A>G		MODIFIER										chr11	3501029	3501029	T	C	het	intron_variant(MODIFIER|||c.1602+17A>G|1003|Inpp5j|protein_coding|CODING|NM_172439|5|1)
intron_variant	Ewsr1	protein_coding	NM_007968:c.13+151T>G		MODIFIER										chr11	5098858	5098858	A	C	het	upstream_gene_variant(MODIFIER||580||385|Rhbdd3|protein_coding|CODING|NM_177370||1),intron_variant(MODIFIER|||c.13+151T>G|655|Ewsr1|protein_coding|CODING|NM_007968|1|1)
intron_variant	Ewsr1	protein_coding	NM_007968:c.13+145T>G		MODIFIER										chr11	5098864	5098864	A	C	het	upstream_gene_variant(MODIFIER||574||385|Rhbdd3|protein_coding|CODING|NM_177370||1),intron_variant(MODIFIER|||c.13+145T>G|655|Ewsr1|protein_coding|CODING|NM_007968|1|1)
[truncated: 704 more rows]
