# Supplementary material for: A Murine Point Mutation of Sgpl1 Skin Is Enriched With Vγ6 IL17-Producing Cell and Revealed With Hyperpigmentation After Imiquimod Treatment
Source: Front Immunol. 2022 Jun 13;13:728455. doi: 10.3389/fimmu.2022.728455 (PMC9234551; doi:10.3389/fimmu.2022.728455)
Supplement: Supplementary file 6 [file DataSheet_6.xlsx]

## Sheet: 皮_数据
峰面积:
	Cer (d18:1/14:0)	Cer (d18:1/16:0)	Cer (d18:1/18:0)	Cer (d18:1/19:0)	Cer (d18:1/20:0)	Cer (d18:1/21:0)	Cer (d18:1/22:0)	Cer (d18:1/23:1)	Cer (d18:1/23:0)	Cer (d18:1/24:1)	Cer (d18:1/24:0)	Cer (d18:1/26:0)	Cer (d18:1/26:1)	Cer (d18:2/16:0)	Cer (d18:2/18:0)	Cer (d18:2/20:0)	Cer (d18:2/21:0)	Cer (d18:2/22:0)	Cer (d18:2/23:0)	Cer (d18:2/23:1)	Cer (d18:2/24:0)	Cer (d18:2/24:1)	Cer (d18:2/24:2)	Cer (d18:1/12:0)_IS	Cer (d18:0/16:0)	Cer (d18:0/18:0)	Cer (d18:0/22:0)	Cer (d18:0/23:0)	Cer (d18:0/24:1)	HexCer (d18:1/16:0)	HexCer (d18:1/18:0)	HexCer (d18:1/20:0)	HexCer (d18:1/22:0)	HexCer (d18:1/23:0)	HexCer (d18:1/24:1)	HexCer (d18:1/24:0)	HexCer (d18:2/16:0)	HexCer (d18:2/20:0)	HexCer (d18:2/22:0)	HexCer (d18:2/23:0)	HexCer (d18:1/12:0)_IS	LacCer (d18:1/16:0)	LacCer (d18:2/24:1)	LacCer (d18:1/24:1)	LacCer (d18:1/12:0)_IS	S1P	C17_So1P_is	sph(d18:1)	C17_So_is
WT 1	8363.74	3.32399e+06	1.46643e+06	22213	185621	6820.8	82484.1	NA	22198.1	3237544	66761.5	6454.81	5259.37	566451	302681	623675	33547	799773	292210	NA	917371	1.81693e+06	140057	730694	63947.5	NA	1869.53	NA	NA	61599.4	37661.8	37104.8	28031.3	6298.93	356797	20170.8	4248.15	7775.6	20504.1	7748.95	88762.6	19290.5	575.61	24664.8	21575	NA	189947	154861	569833
WT 2	5248.85	2.63028e+06	1.19474e+06	19666.7	128195	5425.77	64304.5	NA	16596	2.58206e+06	51076.6	5812.27	4545.61	382133	213730	357424	20372	445995	155791	NA	540726	1.21174e+06	95395.7	511048	54433.4	NA	1403.06	NA	NA	74815.4	45790.5	49880.2	40809.2	10135.5	345666	26489	2731.58	6270.59	16607.7	7172.65	81072.2	15485.9	473.847	25080.4	21455.5	NA	406990	180452	1.13344e+06
WT 3	10980.2	2203969	949769	43157.2	241070	13347.5	106046	NA	36889.1	3582029	65701.7	7404	15467.1	171935	97546.4	214224	21371.3	252690	114397	NA	227817	648218	54408.7	173549	44382.5	NA	3010.48	NA	NA	48015.8	35542	35225.7	42376.4	10727.5	213205	24807.6	NA	2690.48	5342.71	3017.78	78832.6	4008.05	579.68	13654.7	23502.4	NA	978981	542452	3202659
WT 4	12592.1	2.57538e+06	852583	30725.4	226823	11080.7	99362.7	NA	25986.4	2.99905e+06	58470.2	6504.95	11267.8	207846	98540.2	204787	21164.8	234892	91373	NA	204761	640613	53096.2	151842	45367.3	NA	2064.93	NA	NA	64083	45358.4	39133.3	34530.8	8337.2	226626	21858.4	216.789	3659.31	7381.22	3456.69	68551.4	6617.43	209.007	14911.2	21559.6	NA	743951	502091	2.38801e+06
WT 5	10274	2.17834e+06	1201080	37748.9	317291	16900.1	146454	NA	48136.6	3.47961e+06	110389	10735.3	16692	143017	103122	234814	22105.2	232105	123589	NA	191161	683334	51813.4	140008	38897.9	NA	2610.55	NA	NA	42011.9	51334.9	45606.2	58986.1	14754.1	289163	46639	NA	3271.33	5987.58	2966.69	68766.9	3374.86	353.132	12923.9	20828.1	NA	756721	283627	2.27129e+06
Mut 6	10632	2.29131e+06	1.89029e+06	44394.5	314819	17596.7	305433	NA	142683	3.88813e+06	286800	15372.3	17826.4	794929	478385	506795	77572.7	1.19327e+06	717348	NA	1.24964e+06	3.75893e+06	427706	157670	46480.6	NA	6214.09	NA	NA	147457	105421	60533.1	98046.5	39129.6	470559	61076.4	3827.76	18353.3	51369.6	30413.6	70042.8	10132.1	2294.16	18527.5	22773.5	7147.46	598566	4.47309e+06	2.03619e+06
Mut 7	12391	1936786	1.28574e+06	40825.6	301630	18180.6	251058	NA	115100	3367028	224094	8335.26	16200.3	570369	336046	372482	64805.9	884119	536928	NA	959782	3.22711e+06	315130	111406	36186.5	NA	5384.91	NA	NA	145896	91471.1	49868.2	91071.2	29700.8	373096	44329	975.772	14252.7	41108.3	24328.7	74440.8	5307.2	1863.34	15155.1	23846.1	4269.69	877663	4753837	2.87801e+06
Mut 8	10068.6	2343587	1.42654e+06	37840.7	306943	11759.8	181760	NA	57691.3	2.82498e+06	127903	8031.68	11468.2	1.00667e+06	466663	740589	92220.6	1.45679e+06	690075	NA	1.86111e+06	4411084	442543	116174	39867	NA	3724.14	NA	NA	178885	97965.1	84349.4	91179.7	27053.4	480655	53284.7	3806.83	19711.6	64881.6	30782.4	55584.7	6981.99	2399.59	16678.1	19236.8	8089.55	709631	4760181	2.31091e+06
Mut 9	12400.6	2.16065e+06	2254202	29495.6	207705	6984.34	147545	NA	73109.9	3.52695e+06	149612	7482.13	11567.4	604847	621489	471960	49188.1	874963	455692	NA	924132	3276834	332610	123607	43360.1	NA	3312.08	NA	NA	95805.9	142631	93301.9	84917.6	20428.5	631580	55537.5	2092.41	38166.1	80048.3	31346.6	62733.6	7195.95	2710.44	20724.1	19680	4292.85	661540	2.97976e+06	2.24705e+06
Mut 10	13124	1.94707e+06	1.36179e+06	40713.5	313624	17200.7	274078	NA	143174	3.25184e+06	285886	13351.4	18814	543055	313895	382834	59854.2	871307	566238	NA	866565	2.86362e+06	306734	120743	36248.9	NA	5837.33	NA	NA	139406	96421.8	51045.3	82405.4	35786.4	379762	50261.7	1964.7	13612.8	45313.8	26466.6	61278.8	4591.92	1558.28	15727.1	21352	5240.65	849633	6343451	3585479
单位:μg/g																																												单位:μg/g=ng/mg=1000pg/mg		pmol/mg
SAMPLE Compound	Cer (d18:1/14:0)	Cer (d18:1/16:0)	Cer (d18:1/18:0)	Cer (d18:1/19:0)	Cer (d18:1/20:0)	Cer (d18:1/21:0)	Cer (d18:1/22:0)	Cer (d18:1/23:1)	Cer (d18:1/23:0)	Cer (d18:1/24:1)	Cer (d18:1/24:0)	Cer (d18:1/26:0)	Cer (d18:1/26:1)	Cer (d18:2/16:0)	Cer (d18:2/18:0)	Cer (d18:2/20:0)	Cer (d18:2/21:0)	Cer (d18:2/22:0)	Cer (d18:2/23:0)	Cer (d18:2/23:1)	Cer (d18:2/24:0)	Cer (d18:2/24:1)	Cer (d18:2/24:2)	Cer (d18:1/12:0)_IS	Cer (d18:0/16:0)	Cer (d18:0/18:0)	Cer (d18:0/22:0)	Cer (d18:0/23:0)	Cer (d18:0/24:1)	HexCer (d18:1/16:0)	HexCer (d18:1/18:0)	HexCer (d18:1/20:0)	HexCer (d18:1/22:0)	HexCer (d18:1/23:0)	HexCer (d18:1/24:1)	HexCer (d18:1/24:0)	HexCer (d18:2/16:0)	HexCer (d18:2/20:0)	HexCer (d18:2/22:0)	HexCer (d18:2/23:0)	LacCer (d18:1/16:0)	LacCer (d18:2/24:1)	LacCer (d18:1/24:1)	S1P	sph(d18:1)	S1P	sph(d18:1)
WT 1	0.100637	42.1939	19.5841	0.304051	2.60215	0.0978734	1.21086	NA	0.333205	49.5147	1.0242	0.103308	0.0839264	7.16363	4.028	8.7136	0.47979	11.7028	4.37242	NA	14.0302	27.7022	2.12813		0.814754	NA	0.0275327	NA	NA	8.37805	5.32734	5.45053	4.2708	0.976838	56.1646	3.18299	0.576134	1.13918	3.116	1.1987	13.2936	0.446439	19.1693	NA	1.40362	0	1.72181
WT 2	0.0836291	44.2109	21.1279	0.356459	2.37965	0.103093	1.24998	NA	0.329866	52.2904	1.03757	0.123178	0.0960495	6.39915	3.76624	6.61243	0.385805	8.64152	3.08678	NA	10.9505	24.4638	1.91937		0.918345	NA	0.0273609	NA	NA	10.3176	6.56761	7.42949	6.30444	1.59377	55.1721	4.23839	0.375629	0.931511	2.5591	1.12504	9.93835	0.342253	18.1526	NA	0.761518	0	0.934149
WT 3	0.559936	118.568	53.7567	2.50359	14.3225	0.81171	6.59759	NA	2.34674	232.176	4.27174	0.502211	1.04603	9.21524	5.50158	12.6846	1.29539	15.6704	7.2546	NA	14.7664	41.8858	3.50374		2.39654	NA	0.187899	NA	NA	7.40171	5.69813	5.86475	7.31766	1.88554	38.0381	4.43689	NA	0.446754	0.920237	0.529096	2.55229	0.415449	9.80633	NA	0.880565	0	1.08018
WT 4	0.687067	148.244	51.6327	1.90713	14.419	0.72101	6.61439	NA	1.76883	207.992	4.06758	0.472104	0.815356	11.9195	5.94652	12.9744	1.37264	15.5861	6.19996	NA	14.2007	44.291	3.65847		2.62114	NA	0.137901	NA	NA	10.6347	7.82856	7.01407	6.41932	1.57758	43.5276	4.20869	0.0358737	0.654142	1.36867	0.652441	4.30034	0.152864	10.9283	NA	1.02329	0	1.25527
WT 5	0.618799	138.411	80.2917	2.58642	22.2647	1.21387	10.7616	NA	3.61681	266.381	8.47693	0.860039	1.33331	9.05341	6.86927	16.4217	1.58251	17.0005	9.25681	NA	14.6343	52.151	3.94085		2.48075	NA	0.192444	NA	NA	7.07395	8.9897	8.29384	11.126	2.83265	56.3517	9.11138	NA	0.593341	1.1265	0.568147	2.31063	0.272109	9.9792	NA	0.618588	0	0.758818
Mut 6	0.604763	137.496	119.34	2.87266	20.8632	1.19365	21.196	NA	10.1248	281.109	20.7995	1.16307	1.34476	47.5242	30.0953	33.4724	5.24472	82.5421	50.7425	NA	90.3482	270.928	30.7223		2.79956	NA	0.432624	NA	NA	25.9255	19.2767	11.4947	19.3105	7.84435	95.7523	12.4589	0.671062	3.4759	10.0915	6.08175	6.7476	1.71952	13.9154	0.0796836	11.5737	0.210525	14.1974
Mut 7	0.966266	159.334	111.284	3.62166	27.4041	1.69073	23.8854	NA	11.1971	333.734	22.2804	0.864577	1.67542	46.748	28.9827	33.7272	6.00687	83.8435	52.0689	NA	95.132	318.878	31.0326		2.98804	NA	0.513963	NA	NA	23.3796	15.2448	8.631	16.3485	5.42692	69.1976	8.24193	0.15592	2.46028	7.36065	4.43419	3.26973	1.29202	10.53	0.031447	8.42977	0.0830832	10.3407
Mut 8	0.718045	176.319	112.916	3.06991	25.5029	1.00013	15.8143	NA	5.13255	256.071	11.6296	0.761872	1.08465	75.4545	36.8074	61.3259	7.81722	126.342	61.1998	NA	168.701	398.609	39.8543		3.01053	NA	0.325065	NA	NA	36.6115	20.8525	18.6452	20.9046	6.31327	113.855	12.6529	0.776896	4.34567	14.8373	7.16547	5.08511	1.96693	13.6992	0.0702739	10.0253	0.185664	12.2979
Mut 9	0.807072	148.351	162.836	2.1838	15.7495	0.542088	11.7155	NA	5.9359	291.764	12.4148	0.647722	0.998425	41.3743	44.7356	35.6665	3.80516	69.2512	36.8819	NA	76.4482	270.237	27.3365		2.98819	NA	0.263835	NA	NA	16.8698	26.12	17.7439	16.75	4.1015	128.712	11.3462	0.367384	7.23913	15.7492	6.27778	4.97435	2.10872	16.1566	0.0388429	6.26675	0.102623	7.68738
Mut 10	0.960897	150.393	110.665	3.39104	26.7527	1.50186	24.4822	NA	13.0772	302.622	26.6873	1.30026	1.82685	41.7897	25.4182	32.5465	5.2089	77.5798	51.5561	NA	80.6443	265.671	28.3602		2.81029	NA	0.523102	NA	NA	27.6152	19.8648	10.921	18.2861	8.08302	87.0666	11.5518	0.388078	2.90473	10.0297	5.96299	3.21505	1.22792	12.4185	0.0405727	9.1878	0.107193	11.2706
单位:μg/g		μg/g				pmol/mg							pmol/mg
SAMPLE Compound	Cer (d18:1/14:0)	Cer (d18:1/16:0)	Cer (d18:1/18:0)	S1P	sph(d18:1)	Cer (d18:1/16:0)	Cer (d18:1/18:0)	S1P	sph(d18:1)				S1P																												ƒ
WT 1	0.100637	42.1939	19.5841	NA	1.40362	78.4419	26.3901	#VALUE!	1.72181				0
WT 2	0.0836291	44.2109	21.1279	NA	0.761518	82.1917	28.4704	#VALUE!	0.934149				0
WT 3	0.559936	118.568	53.7567	NA	0.880565	220.427	72.4386	#VALUE!	1.08018				0
WT 4	0.687067	148.244	51.6327	NA	1.02329	275.597	69.5765	#VALUE!	1.25527				0
WT 5	0.618799	138.411	80.2917	NA	0.618588	257.318	108.195	#VALUE!	0.758818				0
Mut 6	0.604763	137.496	119.34	0.0796836	11.5737	255.616	160.814	0.210525	14.1974				0.210525
Mut 7	0.966266	159.334	111.284	0.031447	8.42977	296.214	149.958	0.0830832	10.3407				0.0830832
Mut 8	0.718045	176.319	112.916	0.0702739	10.0253	327.791	152.157	0.185664	12.2979				0.185664
Mut 9	0.807072	148.351	162.836	0.0388429	6.26675	275.796	219.427	0.102623	7.68738				0.102623
Mut 10	0.960897	150.393	110.665	0.0405727	9.1878	279.592	149.124	0.107193	11.2706				0.107193

## Sheet: IS
使用的内标
Compound	IS
Cer (d18:1/14:0)	Cer (d18:1/12:0)_IS
Cer (d18:1/16:0)	Cer (d18:1/12:0)_IS
Cer (d18:1/18:0)	Cer (d18:1/12:0)_IS
Cer (d18:1/19:0)	Cer (d18:1/12:0)_IS
Cer (d18:1/20:0)	Cer (d18:1/12:0)_IS
Cer (d18:1/21:0)	Cer (d18:1/12:0)_IS
Cer (d18:1/22:0)	Cer (d18:1/12:0)_IS
Cer (d18:1/23:1)	Cer (d18:1/12:0)_IS
Cer (d18:1/23:0)	Cer (d18:1/12:0)_IS
Cer (d18:1/24:1)	Cer (d18:1/12:0)_IS
Cer (d18:1/24:0)	Cer (d18:1/12:0)_IS
Cer (d18:1/25:0)_IS	Cer (d18:1/12:0)_IS
Cer (d18:1/26:0)	Cer (d18:1/12:0)_IS
Cer (d18:1/26:1)	Cer (d18:1/12:0)_IS
Cer (d18:2/16:0)	Cer (d18:1/12:0)_IS
Cer (d18:2/18:0)	Cer (d18:1/12:0)_IS
Cer (d18:2/20:0)	Cer (d18:1/12:0)_IS
Cer (d18:2/21:0)	Cer (d18:1/12:0)_IS
Cer (d18:2/22:0)	Cer (d18:1/12:0)_IS
Cer (d18:2/23:0)	Cer (d18:1/12:0)_IS
Cer (d18:2/23:1)	Cer (d18:1/12:0)_IS
Cer (d18:2/24:0)	Cer (d18:1/12:0)_IS
Cer (d18:2/24:1)	Cer (d18:1/12:0)_IS
Cer (d18:2/24:2)	Cer (d18:1/12:0)_IS
Cer (d18:1/12:0)_IS	Cer (d18:1/12:0)_IS
Cer (d18:0/16:0)	Cer (d18:1/12:0)_IS
Cer (d18:0/18:0)	Cer (d18:1/12:0)_IS
Cer (d18:0/22:0)	Cer (d18:1/12:0)_IS
Cer (d18:0/23:0)	Cer (d18:1/12:0)_IS
Cer (d18:0/24:1)	Cer (d18:1/12:0)_IS
HexCer (d18:1/16:0)	HexCer (d18:1/12:0)_IS
HexCer (d18:1/18:0)	HexCer (d18:1/12:0)_IS
HexCer (d18:1/20:0)	HexCer (d18:1/12:0)_IS
HexCer (d18:1/22:0)	HexCer (d18:1/12:0)_IS
HexCer (d18:1/23:0)	HexCer (d18:1/12:0)_IS
HexCer (d18:1/24:1)	HexCer (d18:1/12:0)_IS
HexCer (d18:1/24:0)	HexCer (d18:1/12:0)_IS
HexCer (d18:2/16:0)	HexCer (d18:1/12:0)_IS
HexCer (d18:2/20:0)	HexCer (d18:1/12:0)_IS
HexCer (d18:2/22:0)	HexCer (d18:1/12:0)_IS
HexCer (d18:2/23:0)	HexCer (d18:1/12:0)_IS
HexCer (d18:1/12:0)_IS	HexCer (d18:1/12:0)_IS
LacCer (d18:1/16:0)	LacCer (d18:1/12:0)_IS
LacCer (d18:2/24:1)	LacCer (d18:1/12:0)_IS
LacCer (d18:1/24:1)	LacCer (d18:1/12:0)_IS
LacCer (d18:1/12:0)_IS	LacCer (d18:1/12:0)_IS
S1P	C17_So1P_is
C17_So1P_is	HexCer (d18:1/12:0)_IS
sph(d18:1)	C17_So_is
C17_So_is	C17_So_is

## Sheet: Chromatogram TIC
Sample1：WT 1	Sample6：Mut 6
Sample2：WT 2	Sample7：Mut 7
Sample3：WT 3	Sample8：Mut 8
Sample4：WT 4	Sample9：Mut 9
Sample5：WT 5	Sample10：Mut 10
